# Supplementary material for: Genomic Analysis and In Vitro Investigation of the Hop Resistance Phenotype of Two Novel Loigolactobacillus backii Strains, Isolated from Spoiled Beer
Source: Microorganisms. 2023 Jan 20;11(2):280. doi: 10.3390/microorganisms11020280 (PMC9967799; doi:10.3390/microorganisms11020280)
Supplement: Supplementary file 1 [file microorganisms-11-00280-s001.zip]

Archive with 5 entries (5 files):
- Supplementary Figure 1.jpg
- Supplementary Table S1.xlsx
- Supplementary Table S2.xlsx
- Supplementary Table S3.xlsx
- Supplementary Table S4.xlsx
