# Supplementary material for: Genomic Analysis and In Vitro Investigation of the Hop Resistance Phenotype of Two Novel Loigolactobacillus backii Strains, Isolated from Spoiled Beer
Source: Microorganisms. 2023 Jan 20;11(2):280. doi: 10.3390/microorganisms11020280 (PMC9967799; doi:10.3390/microorganisms11020280)
Supplement: Supplementary file 1 [file microorganisms-11-00280-s001.zip › Supplementary Table S1.xlsx]

## Sheet: PHASTER
Lg. backii KKP 3566
gi|00000000|ref|NC_000000| Genome; Raw sequence 2798617, gc%: 40.66%
REGION REGION_LENGTH COMPLETENESS(score) SPECIFIC_KEYWORD REGION_POSITION TRNA_NUM TOTAL_PROTEIN_NUM PHAGE_HIT_PROTEIN_NUM HYPOTHETICAL_PROTEIN_NUM PHAGE+HYPO_PROTEIN_PERCENTAGE BACTERIAL_PROTEIN_NUM ATT_SITE_SHOWUP PHAGE_SPECIES_NUM MOST_COMMON_PHAGE_NAME(hit_genes_count) FIRST_MOST_COMMON_PHAGE_NUM FIRST_MOST_COMMON_PHAGE_PERCENTAGE GC_PERCENTAGE
---------------------------------------------------------------------------------------------------------------------------------------------------------------------------------------------------------------------------------------------------------------------------------------------------------------------------------------------------------------------------------------------------------------…
1 45.8Kb intact(150) integrase,recombinase,tail,terminase,portal,protease,capsid,head,lysin NODE_1_length_192438_cov_42.197543:15755-61621 0 75 48 27 100% 0 yes 26 PHAGE_Lactob_Sha1_NC_019489(16),PHAGE_Lactob_LBR48_NC_027990(7),PHAGE_Lactoc_lato_NC_004746(7),PHAGE_Lactoc_bIL286_NC_002667(7),PHAGE_Lactob_JCL1032_NC_019456(5),PHAGE_Strept_Abc2_NC_013645(4),PHAGE_Lactob_T25_NC_048625(4),PHAGE_Lactob…
2 47.3Kb intact(140) lysin,tail,capsid,head,portal,terminase,integrase NODE_4_length_100725_cov_36.300457:42454-89803 0 45 38 7 100% 0 yes 22 PHAGE_Lactob_iLp1308_NC_028911(10),PHAGE_Lactob_PLE3_NC_031125(9),PHAGE_Lactob_CL1_NC_028888(8),PHAGE_Strept_315.6_NC_004589(7),PHAGE_Lactob_LfeSau_NC_029068(7),PHAGE_Strept_P9_NC_009819(6),PHAGE_Lactob_iLp84_NC_028783(6),PHAGE_Entero_phiFL4A_NC_013644(6),P…
3 6.2Kb incomplete(40) transposase NODE_64_length_11012_cov_86.523866:3918-10137 0 9 6 3 100% 0 no 4 PHAGE_Lactob_phiAT3_NC_005893(2),PHAGE_Salmon_Fels_2_NC_010463(1),PHAGE_Bacter_Diva_NC_028788(1),PHAGE_Paenib_PBL1c_NC_048689(1),PHAGE_Vibrio_PWH3a_P1_NC_020863(1),PHAGE_Salmon_SEN8_NC_047753(1),PHAGE_Bacter_Sitara_NC_028854(1),PHAGE_Escher_ECD7_NC_041936(1),PHAGE_Shigel_SfIV_NC_022749(1),PHAGE_En…
Lg. backii KKP 3565
gi|00000000|ref|NC_000000| Genome; Raw sequence 2796657, gc%: 40.67%
REGION REGION_LENGTH COMPLETENESS(score) SPECIFIC_KEYWORD REGION_POSITION TRNA_NUM TOTAL_PROTEIN_NUM PHAGE_HIT_PROTEIN_NUM HYPOTHETICAL_PROTEIN_NUM PHAGE+HYPO_PROTEIN_PERCENTAGE BACTERIAL_PROTEIN_NUM ATT_SITE_SHOWUP PHAGE_SPECIES_NUM MOST_COMMON_PHAGE_NAME(hit_genes_count) FIRST_MOST_COMMON_PHAGE_NUM FIRST_MOST_COMMON_PHAGE_PERCENTAGE GC_PERCENTAGE
---------------------------------------------------------------------------------------------------------------------------------------------------------------------------------------------------------------------------------------------------------------------------------------------------------------------------------------------------------------------------------------------------------------…
1 40.9Kb intact(150) integrase,recombinase,tail,terminase,portal,protease,capsid,head,lysin NODE_1_length_173445_cov_27.202105:77-40982 0 68 47 21 100% 0 no 25 PHAGE_Lactob_Sha1_NC_019489(16),PHAGE_Lactoc_lato_NC_004746(7),PHAGE_Lactob_LBR48_NC_027990(7),PHAGE_Lactoc_bIL286_NC_002667(7),PHAGE_Lactob_JCL1032_NC_019456(5),PHAGE_Lactob_Lrm1_NC_011104(4),PHAGE_Lactob_LJ_NC_048680(4),PHAGE_Strept_Abc2…
2 47.3Kb intact(140) lysin,tail,capsid,head,portal,terminase,integrase NODE_4_length_101237_cov_25.430472:42454-89803 0 45 38 7 100% 0 yes 22 PHAGE_Lactob_iLp1308_NC_028911(10),PHAGE_Lactob_PLE3_NC_031125(9),PHAGE_Lactob_CL1_NC_028888(8),PHAGE_Lactob_LfeSau_NC_029068(7),PHAGE_Strept_315.6_NC_004589(7),PHAGE_Entero_phiFL4A_NC_013644(6),PHAGE_Lactob_iLp84_NC_028783(6),PHAGE_Strept_P9_NC_009819(6),P…

## Sheet: ISfinder
Lg. backii KKP 3566
Query	Sequences producing significant alignments	IS Family	Group	Origin	Score (bits)	E.value
NODE_1_length_154735_cov_38.336779	ISLsa2	IS3	IS150	Lactobacillus sakei	58	5e-06
NODE_3_length_101729_cov_38.841611	ISLsa2	IS3	IS150	Lactobacillus sakei	119	9e-25
NODE_3_length_101729_cov_38.841611	ISLfr1	ISL3		Lactobacillus fructivorans	105	1e-20
NODE_5_length_98623_cov_34.760226	ISLpl2	IS3	IS150	Lactobacillus plantarum	87.7	3e-15
NODE_5_length_98623_cov_34.760226	ISHaha3	IS3	IS150	Halobacillus halophilus	58	3e-06
NODE_5_length_98623_cov_34.760226	ISFnu8	IS3	IS150	Fusobacterium nucleatum	48.1	0.003
NODE_5_length_98623_cov_34.760226	ISFnu6	IS3	IS150	Fusobacterium nucleatum	48.1	0.003
NODE_7_length_84859_cov_39.273041	ISSto1	IS200/IS605	IS605	Sulfolobus tokodaii	48.1	0.002
NODE_9_length_69766_cov_36.004648	ISLfr1	ISL3		Lactobacillus fructivorans	101	2e-19
NODE_12_length_61892_cov_40.407264	ISLfr1	ISL3		Lactobacillus fructivorans	99.6	5e-19
NODE_12_length_61892_cov_40.407264	ISLmo20	IS256		Listeria monocytogenes	50.1	0.0004
NODE_13_length_59334_cov_35.337759	ISLfr1	ISL3		Lactobacillus fructivorans	101	1e-19
NODE_15_length_49404_cov_37.500659	ISSne1	IS256		Sporosarcina newyorkensis	52	9e-05
NODE_16_length_49317_cov_38.185051	ISLfr1	ISL3		Lactobacillus fructivorans	105	7e-21
NODE_17_length_48381_cov_38.183814	ISLfr1	ISL3		Lactobacillus fructivorans	107	2e-21
NODE_18_length_47631_cov_38.480789	ISLfr1	ISL3		Lactobacillus fructivorans	103	3e-20
NODE_19_length_42878_cov_36.728394	ISLpl4	IS982		Lactobacillus plantarum	61.9	8e-08
NODE_19_length_42878_cov_36.728394	IS1223	IS3	IS150	Lactobacillus johnsonii	50.1	0.0003
NODE_20_length_42757_cov_67.191326	KIS	ISNCY		Lactobacillus delbrueckii	103	2e-20
NODE_21_length_42722_cov_39.324396	ISLfr1	ISL3		Lactobacillus fructivorans	95.6	6e-18
NODE_22_length_39945_cov_38.843921	ISLfr1	ISL3		Lactobacillus fructivorans	97.6	1e-18
NODE_25_length_37565_cov_39.835164	ISLfr1	ISL3		Lactobacillus fructivorans	97.6	1e-18
NODE_29_length_34785_cov_99.461244	IS1165	ISL3		Leuconostoc mesenteroides	2855	0
NODE_29_length_34785_cov_99.461244	IS153	IS3	IS3	Lactobacillus sanfranciscensis	946	0
NODE_29_length_34785_cov_99.461244	ISLpl1	IS30		Lactobacillus plantarum	79.8	3e-13
NODE_29_length_34785_cov_99.461244	ISPp1	IS30		Pediococcus pentosaceus	79.8	3e-13
NODE_29_length_34785_cov_99.461244	ISLmo7	IS21		Listeria monocytogenes	50.1	0.0002
NODE_29_length_34785_cov_99.461244	ISLmo8	IS3	IS3	Listeria monocytogenes	48.1	0.001
NODE_29_length_34785_cov_99.461244	ISEfa8	IS3	IS150	Enterococcus faecium	46.1	0.004
NODE_30_length_34361_cov_38.955022	ISLfr1	ISL3		Lactobacillus fructivorans	99.6	3e-19
NODE_33_length_31249_cov_37.208950	ISLfr1	ISL3		Lactobacillus fructivorans	105	4e-21
NODE_35_length_30331_cov_35.419904	ISLfr1	ISL3		Lactobacillus fructivorans	101	7e-20
NODE_36_length_27889_cov_38.451211	ISLpl4	IS982		Lactobacillus plantarum	127	1e-27
NODE_37_length_27595_cov_35.671532	ISLfr1	ISL3		Lactobacillus fructivorans	101	6e-20
NODE_39_length_27188_cov_251.821361	ISLfr1	ISL3		Lactobacillus fructivorans	2866	0
NODE_39_length_27188_cov_251.821361	IS1310	IS256		Enterococcus hirae	2189	0
NODE_39_length_27188_cov_251.821361	ISBame1	IS256		Bacillus megaterium	58	8e-07
NODE_39_length_27188_cov_251.821361	ISLmo20	IS256		Listeria monocytogenes	46.1	0.003
NODE_40_length_27170_cov_38.533579	ISLfr1	ISL3		Lactobacillus fructivorans	99.6	2e-19
NODE_41_length_26348_cov_38.389800	ISLfr1	ISL3		Lactobacillus fructivorans	133	2e-29
NODE_42_length_25670_cov_38.787663	ISLfr1	ISL3		Lactobacillus fructivorans	101	6e-20
NODE_43_length_24186_cov_38.418673	ISLfr1	ISL3		Lactobacillus fructivorans	103	1e-20
NODE_44_length_23489_cov_89.217846	IS1165	ISL3		Leuconostoc mesenteroides	155	4e-36
NODE_44_length_23489_cov_89.217846	ISLfr1	ISL3		Lactobacillus fructivorans	101	5e-20
NODE_44_length_23489_cov_89.217846	ISLh1	IS982		Lactobacillus helveticus	54	1e-05
NODE_44_length_23489_cov_89.217846	ISAba15	IS5	IS1031	Acinetobacter baumannii	48.1	0.0007
NODE_45_length_22060_cov_257.243808	IS153	IS3	IS3	Lactobacillus sanfranciscensis	141	6e-32
NODE_45_length_22060_cov_257.243808	ISLpl1	IS30		Lactobacillus plantarum	107	8e-22
NODE_45_length_22060_cov_257.243808	ISPp1	IS30		Pediococcus pentosaceus	107	8e-22
NODE_45_length_22060_cov_257.243808	ISLdl3	IS30		Lactobacillus delbrueckii	54	1e-05
NODE_45_length_22060_cov_257.243808	ISSpn10	IS110		Streptococcus pneumoniae	50.1	0.0002
NODE_45_length_22060_cov_257.243808	ISBth166	IS110		Bacillus thuringiensis	48.1	0.0006
NODE_45_length_22060_cov_257.243808	ISVa4	IS3	IS3	Vibrio anguillarum	44.1	0.01
NODE_46_length_20891_cov_34.090372	ISLfr1	ISL3		Lactobacillus fructivorans	107	7e-22
NODE_47_length_20765_cov_38.405891	ISLfr1	ISL3		Lactobacillus fructivorans	103	1e-20
NODE_51_length_17040_cov_37.066294	ISLhe2	ISL3		Lactobacillus helveticus	44.1	0.008
NODE_52_length_16904_cov_36.629770	ISNia1	IS1595	ISSod11	Niabella sp.	44.1	0.007
NODE_52_length_16904_cov_36.629770	ISLhe2	ISL3		Lactobacillus helveticus	44.1	0.007
NODE_54_length_15476_cov_34.976072	ISLhe2	ISL3		Lactobacillus helveticus	44.1	0.007
NODE_55_length_15034_cov_34.835236	ISLhe2	ISL3		Lactobacillus helveticus	44.1	0.007
NODE_58_length_14104_cov_33.198021	ISLfr1	ISL3		Lactobacillus fructivorans	97.6	5e-19
NODE_59_length_13920_cov_34.646232	ISLhe2	ISL3		Lactobacillus helveticus	44.1	0.006
NODE_62_length_12248_cov_39.195850	ISLfr1	ISL3		Lactobacillus fructivorans	99.6	1e-19
NODE_63_length_12027_cov_37.814734	ISLfr1	ISL3		Lactobacillus fructivorans	103	7e-21
NODE_64_length_11891_cov_8.840994	ISLpl1	IS30		Lactobacillus plantarum	311	1e-83
NODE_64_length_11891_cov_8.840994	ISPp1	IS30		Pediococcus pentosaceus	301	1e-80
NODE_64_length_11891_cov_8.840994	IS1310	IS256		Enterococcus hirae	117	4e-25
NODE_64_length_11891_cov_8.840994	ISBame1	IS256		Bacillus megaterium	50.1	9e-05
NODE_67_length_11224_cov_21.800072	IS1070	IS30		Leuconostoc lactis	1047	0
NODE_67_length_11224_cov_21.800072	ISLiv2	IS256		Listeria ivanovii	46.1	0.001
NODE_67_length_11224_cov_21.800072	ISEf1	IS256		Enterococcus faecalis	46.1	0.001
NODE_67_length_11224_cov_21.800072	ISLgar5	IS256		Lactococus garvieae	44.1	0.005
NODE_67_length_11224_cov_21.800072	ISEfm2	IS256		Enterococcus faecium	44.1	0.005
NODE_67_length_11224_cov_21.800072	ISEfa13	IS256		Enterococcus faecium	44.1	0.005
NODE_68_length_10201_cov_36.167455	ISLfr1	ISL3		Lactobacillus fructivorans	101	2e-20
NODE_70_length_8522_cov_145.025865	IS1163	IS3	IS3	Lactobacillus sake	2302	0
NODE_70_length_8522_cov_145.025865	IS1165	ISL3		Leuconostoc mesenteroides	85.7	1e-15
NODE_72_length_7993_cov_35.532124	ISSne1	IS256		Sporosarcina newyorkensis	52	1e-05
NODE_72_length_7993_cov_35.532124	ISLgar5	IS256		Lactococus garvieae	44.1	0.004
NODE_73_length_7843_cov_36.449409	ISLfr1	ISL3		Lactobacillus fructivorans	101	2e-20
NODE_74_length_7709_cov_39.458714	ISLfr1	ISL3		Lactobacillus fructivorans	99.6	7e-20
NODE_79_length_6338_cov_34.932835	ISLfr1	ISL3		Lactobacillus fructivorans	95.6	9e-19
NODE_81_length_5000_cov_66.570677	IS1310	IS256		Enterococcus hirae	511	3e-144
NODE_81_length_5000_cov_66.570677	ISLpl1	IS30		Lactobacillus plantarum	107	2e-22
NODE_81_length_5000_cov_66.570677	ISPp1	IS30		Pediococcus pentosaceus	107	2e-22
NODE_81_length_5000_cov_66.570677	ISHahy7	IS256		Halanaerobium hydrogeniformans	44.1	0.002
NODE_82_length_4867_cov_33.114921	ISLpl4	IS982		Lactobacillus plantarum	61.9	9e-09
NODE_83_length_4697_cov_37.983843	ISLfr1	ISL3		Lactobacillus fructivorans	109	4e-23
NODE_84_length_4681_cov_154.446174	IS153	IS3	IS3	Lactobacillus sanfranciscensis	109	4e-23
NODE_84_length_4681_cov_154.446174	ISBwe2	IS6		Bacillus weihenstephanensis	56	5e-07
NODE_84_length_4681_cov_154.446174	ISBwe3	IS6		Bacillus weihenstephanensis	52	8e-06
NODE_84_length_4681_cov_154.446174	ISLmo3	IS6		Listeria monocytogenes	50.1	3e-05
NODE_84_length_4681_cov_154.446174	ISSne1	IS256		Sporosarcina newyorkensis	50.1	3e-05
NODE_84_length_4681_cov_154.446174	ISLmo8	IS3	IS3	Listeria monocytogenes	48.1	0.0001
NODE_84_length_4681_cov_154.446174	ISLmo20	IS256		Listeria monocytogenes	44.1	0.002
NODE_84_length_4681_cov_154.446174	ISBth6	IS6		Bacillus thuringiensis	44.1	0.002
NODE_84_length_4681_cov_154.446174	IS240C	IS6		Bacillus cereus	44.1	0.002
NODE_84_length_4681_cov_154.446174	ISLiv2	IS256		Listeria ivanovii	42.1	0.008
NODE_84_length_4681_cov_154.446174	ISTeha2	IS6		Tetragenococcus halophilus	42.1	0.008
NODE_84_length_4681_cov_154.446174	ISEf1	IS256		Enterococcus faecalis	42.1	0.008
NODE_84_length_4681_cov_154.446174	ISS1Z	IS6		Lactococcus lactis	42.1	0.008
NODE_84_length_4681_cov_154.446174	ISS1X	IS6		Lactococcus lactis	42.1	0.008
NODE_84_length_4681_cov_154.446174	ISS1T	IS6		Lactococcus lactis	42.1	0.008
NODE_84_length_4681_cov_154.446174	ISS1S	IS6		Lactococcus lactis	42.1	0.008
NODE_84_length_4681_cov_154.446174	ISS1RS	IS6		Lactococcus lactis	42.1	0.008
NODE_84_length_4681_cov_154.446174	ISS1B	IS6		Lactococcus lactis	42.1	0.008
NODE_84_length_4681_cov_154.446174	ISS1A	IS6		Lactococcus lactis	42.1	0.008
NODE_84_length_4681_cov_154.446174	IS946V	IS6		Lactococcus lactis	42.1	0.008
NODE_85_length_4585_cov_40.395143	ISLfr1	ISL3		Lactobacillus fructivorans	101	1e-20
NODE_86_length_4229_cov_168.752516	IS153	IS3	IS3	Lactobacillus sanfranciscensis	1136	0
NODE_86_length_4229_cov_168.752516	ISLfr1	ISL3		Lactobacillus fructivorans	749	0
NODE_87_length_4057_cov_37.227136	ISLgar5	IS256		Lactococus garvieae	44.1	0.002
NODE_87_length_4057_cov_37.227136	ISEfm2	IS256		Enterococcus faecium	44.1	0.002
NODE_87_length_4057_cov_37.227136	ISEfa13	IS256		Enterococcus faecium	44.1	0.002
NODE_87_length_4057_cov_37.227136	ISDet4	IS256		Dehalococcoides ethenogenes	44.1	0.002
NODE_87_length_4057_cov_37.227136	ISLsa2	IS3	IS150	Lactobacillus sakei	44.1	0.002
NODE_88_length_4044_cov_36.136124	ISLfr1	ISL3		Lactobacillus fructivorans	99.6	3e-20
NODE_89_length_3939_cov_42.869979	ISLhe2	ISL3		Lactobacillus helveticus	44.1	0.002
NODE_91_length_3623_cov_7.395740	IS153	IS3	IS3	Lactobacillus sanfranciscensis	107	1e-22
NODE_95_length_2840_cov_58.448833	ISLpl1	IS30		Lactobacillus plantarum	1138	0
NODE_95_length_2840_cov_58.448833	ISPp1	IS30		Pediococcus pentosaceus	1088	0
NODE_95_length_2840_cov_58.448833	ISLfr1	ISL3		Lactobacillus fructivorans	101	6e-21
NODE_96_length_2821_cov_7.481200	ISLpl1	IS30		Lactobacillus plantarum	42.1	0.005
NODE_96_length_2821_cov_7.481200	ISPp1	IS30		Pediococcus pentosaceus	42.1	0.005
Lg. backii KKP 3565
Query	Sequences producing significant alignments	IS Family	Group	Origin	Score (bits)	E.value
NODE_1_length_173445_cov_27.202105	KIS	ISNCY		Lactobacillus delbrueckii	103	1e-19
NODE_1_length_173445_cov_27.202105	ISLfr1	ISL3		Lactobacillus fructivorans	48.1	0.005
NODE_2_length_154736_cov_25.720845	ISLsa2	IS3	IS150	Lactobacillus sakei	58	5e-06
NODE_3_length_122386_cov_25.477050	ISLsa2	IS3	IS150	Lactobacillus sakei	119	1e-24
NODE_3_length_122386_cov_25.477050	ISLfr1	ISL3		Lactobacillus fructivorans	107	4e-21
NODE_5_length_98629_cov_24.151460	ISLpl2	IS3	IS150	Lactobacillus plantarum	87.7	3e-15
NODE_5_length_98629_cov_24.151460	ISHaha3	IS3	IS150	Halobacillus halophilus	58	3e-06
NODE_5_length_98629_cov_24.151460	ISFnu8	IS3	IS150	Fusobacterium nucleatum	48.1	0.003
NODE_5_length_98629_cov_24.151460	ISFnu6	IS3	IS150	Fusobacterium nucleatum	48.1	0.003
NODE_7_length_84986_cov_25.392424	ISSto1	IS200/IS605	IS605	Sulfolobus tokodaii	48.1	0.002
NODE_9_length_69771_cov_25.542487	ISLfr1	ISL3		Lactobacillus fructivorans	109	6e-22
NODE_12_length_61895_cov_26.207422	ISLfr1	ISL3		Lactobacillus fructivorans	105	9e-21
NODE_12_length_61895_cov_26.207422	ISBame1	IS256		Bacillus megaterium	54	3e-05
NODE_12_length_61895_cov_26.207422	ISLmo20	IS256		Listeria monocytogenes	50.1	0.0004
NODE_13_length_59338_cov_25.602787	ISLfr1	ISL3		Lactobacillus fructivorans	109	5e-22
NODE_15_length_49462_cov_25.402777	ISSne1	IS256		Sporosarcina newyorkensis	52	9e-05
NODE_15_length_49462_cov_25.402777	ISLmo20	IS256		Listeria monocytogenes	50.1	0.0004
NODE_17_length_48322_cov_24.950732	ISLfr1	ISL3		Lactobacillus fructivorans	107	2e-21
NODE_18_length_43246_cov_29.420620	ISLfr1	ISL3		Lactobacillus fructivorans	105	6e-21
NODE_19_length_42878_cov_25.490671	ISLpl4	IS982		Lactobacillus plantarum	61.9	8e-08
NODE_19_length_42878_cov_25.490671	IS1223	IS3	IS150	Lactobacillus johnsonii	50.1	0.0003
NODE_23_length_37612_cov_25.773970	ISLfr1	ISL3		Lactobacillus fructivorans	107	1e-21
NODE_26_length_34365_cov_26.583416	ISLfr1	ISL3		Lactobacillus fructivorans	105	5e-21
NODE_30_length_31253_cov_26.025130	ISLfr1	ISL3		Lactobacillus fructivorans	107	1e-21
NODE_32_length_30332_cov_25.377812	ISLfr1	ISL3		Lactobacillus fructivorans	103	2e-20
NODE_33_length_27891_cov_26.452867	ISLpl4	IS982		Lactobacillus plantarum	127	1e-27
NODE_34_length_27597_cov_25.451529	ISLfr1	ISL3		Lactobacillus fructivorans	105	4e-21
NODE_36_length_27170_cov_25.949659	ISLfr1	ISL3		Lactobacillus fructivorans	99.6	2e-19
NODE_37_length_26581_cov_25.079243	ISLfr1	ISL3		Lactobacillus fructivorans	103	1e-20
NODE_38_length_25671_cov_25.960259	ISLfr1	ISL3		Lactobacillus fructivorans	103	1e-20
NODE_39_length_24334_cov_24.673751	ISLfr1	ISL3		Lactobacillus fructivorans	107	9e-22
NODE_41_length_20892_cov_23.964198	ISLfr1	ISL3		Lactobacillus fructivorans	109	2e-22
NODE_45_length_16906_cov_23.413091	ISNia1	IS1595	ISSod11	Niabella sp.	44.1	0.007
NODE_45_length_16906_cov_23.413091	ISLhe2	ISL3		Lactobacillus helveticus	44.1	0.007
NODE_46_length_16422_cov_27.347040	ISLfr1	ISL3		Lactobacillus fructivorans	85.7	2e-15
NODE_48_length_16123_cov_195.507095	ISLpl1	IS30		Lactobacillus plantarum	1138	0
NODE_48_length_16123_cov_195.507095	ISPp1	IS30		Pediococcus pentosaceus	1088	0
NODE_48_length_16123_cov_195.507095	IS1165	ISL3		Leuconostoc mesenteroides	155	3e-36
NODE_48_length_16123_cov_195.507095	ISLh1	IS982		Lactobacillus helveticus	54	7e-06
NODE_48_length_16123_cov_195.507095	ISAba15	IS5	IS1031	Acinetobacter baumannii	48.1	0.0005
NODE_48_length_16123_cov_195.507095	ISLhe7	IS982		Lactobacillus helveticus	44.1	0.007
NODE_48_length_16123_cov_195.507095	ISLhe1	IS982		Lactobacillus helveticus	44.1	0.007
NODE_49_length_15476_cov_24.565138	ISLhe2	ISL3		Lactobacillus helveticus	44.1	0.007
NODE_50_length_15035_cov_23.999199	ISLhe2	ISL3		Lactobacillus helveticus	44.1	0.007
NODE_53_length_14285_cov_24.539002	ISLfr1	ISL3		Lactobacillus fructivorans	85.7	2e-15
NODE_53_length_14285_cov_24.539002	ISSto15	ISNCY	ISC1217	Sulfolobus tokodaii	44.1	0.006
NODE_53_length_14285_cov_24.539002	ISSto10	ISNCY	ISC1217	Sulfolobus tokodaii	44.1	0.006
NODE_54_length_14006_cov_25.144649	ISLfr1	ISL3		Lactobacillus fructivorans	97.6	5e-19
NODE_56_length_12868_cov_117.635839	IS1070	IS30		Leuconostoc lactis	1047	0
NODE_56_length_12868_cov_117.635839	ISLiv2	IS256		Listeria ivanovii	46.1	0.001
NODE_56_length_12868_cov_117.635839	ISEf1	IS256		Enterococcus faecalis	46.1	0.001
NODE_56_length_12868_cov_117.635839	ISLgar5	IS256		Lactococus garvieae	44.1	0.006
NODE_56_length_12868_cov_117.635839	ISEfm2	IS256		Enterococcus faecium	44.1	0.006
NODE_56_length_12868_cov_117.635839	ISEfa13	IS256		Enterococcus faecium	44.1	0.006
NODE_57_length_12574_cov_25.276140	IS1310	IS256		Enterococcus hirae	44.1	0.006
NODE_59_length_12294_cov_168.880628	IS1310	IS256		Enterococcus hirae	377	3e-103
NODE_61_length_11979_cov_30.279856	ISLpl1	IS30		Lactobacillus plantarum	337	3e-91
NODE_61_length_11979_cov_30.279856	ISPp1	IS30		Pediococcus pentosaceus	301	1e-80
NODE_61_length_11979_cov_30.279856	IS1310	IS256		Enterococcus hirae	119	1e-25
NODE_61_length_11979_cov_30.279856	ISBame1	IS256		Bacillus megaterium	50.1	9e-05
NODE_64_length_11008_cov_72.748288	IS1165	ISL3		Leuconostoc mesenteroides	109	1e-22
NODE_64_length_11008_cov_72.748288	IS153	IS3	IS3	Lactobacillus sanfranciscensis	67.9	3e-10
NODE_66_length_10709_cov_24.946781	ISLfr1	ISL3		Lactobacillus fructivorans	48.1	0.0003
NODE_67_length_10201_cov_24.929430	ISLfr1	ISL3		Lactobacillus fructivorans	101	2e-20
NODE_70_length_9159_cov_60.239675	IS153	IS3	IS3	Lactobacillus sanfranciscensis	278	2e-73
NODE_70_length_9159_cov_60.239675	ISLpl1	IS30		Lactobacillus plantarum	79.8	7e-14
NODE_70_length_9159_cov_60.239675	ISPp1	IS30		Pediococcus pentosaceus	79.8	7e-14
NODE_70_length_9159_cov_60.239675	IS1165	ISL3		Leuconostoc mesenteroides	58	3e-07
NODE_70_length_9159_cov_60.239675	ISLmo8	IS3	IS3	Listeria monocytogenes	48.1	0.0003
NODE_72_length_7993_cov_25.594860	ISSne1	IS256		Sporosarcina newyorkensis	52	1e-05
NODE_72_length_7993_cov_25.594860	ISLgar5	IS256		Lactococus garvieae	44.1	0.004
NODE_73_length_7928_cov_26.870824	ISLfr1	ISL3		Lactobacillus fructivorans	103	4e-21
NODE_74_length_7811_cov_25.489556	ISLfr1	ISL3		Lactobacillus fructivorans	99.6	7e-20
NODE_76_length_7235_cov_162.914763	ISLfr1	ISL3		Lactobacillus fructivorans	101	2e-20
NODE_81_length_6338_cov_25.412701	ISLfr1	ISL3		Lactobacillus fructivorans	95.6	9e-19
NODE_82_length_5409_cov_58.854688	ISLpl1	IS30		Lactobacillus plantarum	846	0
NODE_82_length_5409_cov_58.854688	ISPp1	IS30		Pediococcus pentosaceus	799	0
NODE_82_length_5409_cov_58.854688	IS1310	IS256		Enterococcus hirae	511	4e-144
NODE_82_length_5409_cov_58.854688	ISHahy7	IS256		Halanaerobium hydrogeniformans	44.1	0.002
NODE_83_length_4983_cov_25.770089	ISLpl4	IS982		Lactobacillus plantarum	61.9	9e-09
NODE_84_length_4761_cov_29.685933	ISLpl1	IS30		Lactobacillus plantarum	42.1	0.008
NODE_84_length_4761_cov_29.685933	ISPp1	IS30		Pediococcus pentosaceus	42.1	0.008
NODE_85_length_4710_cov_25.541139	ISLfr1	ISL3		Lactobacillus fructivorans	107	2e-22
NODE_87_length_4090_cov_54.015366	IS1163	IS3	IS3	Lactobacillus sake	2302	0
NODE_87_length_4090_cov_54.015366	IS1165	ISL3		Leuconostoc mesenteroides	85.7	5e-16
NODE_87_length_4090_cov_54.015366	ISAzo33	IS630		Azoarcus sp.	42.1	0.007
NODE_88_length_4057_cov_26.362069	ISLgar5	IS256		Lactococus garvieae	44.1	0.002
NODE_88_length_4057_cov_26.362069	ISEfm2	IS256		Enterococcus faecium	44.1	0.002
NODE_88_length_4057_cov_26.362069	ISEfa13	IS256		Enterococcus faecium	44.1	0.002
NODE_88_length_4057_cov_26.362069	ISDet4	IS256		Dehalococcoides ethenogenes	44.1	0.002
NODE_88_length_4057_cov_26.362069	ISLsa2	IS3	IS150	Lactobacillus sakei	44.1	0.002
NODE_89_length_4057_cov_23.455272	ISLfr1	ISL3		Lactobacillus fructivorans	101	9e-21
NODE_90_length_4044_cov_24.397343	ISLfr1	ISL3		Lactobacillus fructivorans	99.6	3e-20
NODE_91_length_3939_cov_27.110711	ISLhe2	ISL3		Lactobacillus helveticus	44.1	0.002
NODE_93_length_3625_cov_28.101120	IS153	IS3	IS3	Lactobacillus sanfranciscensis	109	3e-23
NODE_96_length_3482_cov_175.693901	IS153	IS3	IS3	Lactobacillus sanfranciscensis	141	9e-33
NODE_96_length_3482_cov_175.693901	ISLdl3	IS30		Lactobacillus delbrueckii	54	2e-06
NODE_98_length_3204_cov_167.203557	IS1310	IS256		Enterococcus hirae	127	1e-28
NODE_98_length_3204_cov_167.203557	ISLfr1	ISL3		Lactobacillus fructivorans	101	7e-21
NODE_98_length_3204_cov_167.203557	ISBame1	IS256		Bacillus megaterium	58	9e-08
NODE_98_length_3204_cov_167.203557	ISLmo20	IS256		Listeria monocytogenes	46.1	0.0004
NODE_98_length_3204_cov_167.203557	ISSne1	IS256		Sporosarcina newyorkensis	44.1	0.001
NODE_99_length_3145_cov_64.399676	IS153	IS3	IS3	Lactobacillus sanfranciscensis	1172	0
NODE_99_length_3145_cov_64.399676	ISBwe2	IS6		Bacillus weihenstephanensis	56	4e-07
NODE_99_length_3145_cov_64.399676	ISBwe3	IS6		Bacillus weihenstephanensis	52	6e-06
NODE_99_length_3145_cov_64.399676	ISLmo3	IS6		Listeria monocytogenes	50.1	2e-05
NODE_99_length_3145_cov_64.399676	ISSne1	IS256		Sporosarcina newyorkensis	50.1	2e-05
NODE_99_length_3145_cov_64.399676	ISLmo8	IS3	IS3	Listeria monocytogenes	48.1	9e-05
NODE_99_length_3145_cov_64.399676	ISLmo20	IS256		Listeria monocytogenes	44.1	0.001
NODE_99_length_3145_cov_64.399676	ISBth6	IS6		Bacillus thuringiensis	44.1	0.001
NODE_99_length_3145_cov_64.399676	IS240C	IS6		Bacillus cereus	44.1	0.001
NODE_99_length_3145_cov_64.399676	ISLiv2	IS256		Listeria ivanovii	42.1	0.005
NODE_99_length_3145_cov_64.399676	ISTeha2	IS6		Tetragenococcus halophilus	42.1	0.005
NODE_99_length_3145_cov_64.399676	ISEf1	IS256		Enterococcus faecalis	42.1	0.005
NODE_99_length_3145_cov_64.399676	ISS1Z	IS6		Lactococcus lactis	42.1	0.005
NODE_99_length_3145_cov_64.399676	ISS1X	IS6		Lactococcus lactis	42.1	0.005
NODE_99_length_3145_cov_64.399676	ISS1T	IS6		Lactococcus lactis	42.1	0.005
NODE_99_length_3145_cov_64.399676	ISS1S	IS6		Lactococcus lactis	42.1	0.005
NODE_99_length_3145_cov_64.399676	ISS1RS	IS6		Lactococcus lactis	42.1	0.005
NODE_99_length_3145_cov_64.399676	ISS1B	IS6		Lactococcus lactis	42.1	0.005
NODE_99_length_3145_cov_64.399676	ISS1A	IS6		Lactococcus lactis	42.1	0.005
NODE_99_length_3145_cov_64.399676	IS946V	IS6		Lactococcus lactis	42.1	0.005
NODE_100_length_2669_cov_57.403596	ISLpl1	IS30		Lactobacillus plantarum	280	1e-74
NODE_100_length_2669_cov_57.403596	ISPp1	IS30		Pediococcus pentosaceus	232	2e-60
NODE_100_length_2669_cov_57.403596	IS1070	IS30		Leuconostoc lactis	42.1	0.005
NODE_101_length_2553_cov_28.415532	IS1165	ISL3		Leuconostoc mesenteroides	111	6e-24
NODE_103_length_2420_cov_27.643552	IS153	IS3	IS3	Lactobacillus sanfranciscensis	101	5e-21
NODE_106_length_2261_cov_187.961015	ISLpl1	IS30		Lactobacillus plantarum	107	8e-23
NODE_106_length_2261_cov_187.961015	ISPp1	IS30		Pediococcus pentosaceus	107	8e-23
NODE_106_length_2261_cov_187.961015	IS1165	ISL3		Leuconostoc mesenteroides	48.1	6e-05
NODE_108_length_2138_cov_111.578012	ISLmo7	IS21		Listeria monocytogenes	50.1	2e-05
NODE_111_length_1831_cov_73.806869	IS1165	ISL3		Leuconostoc mesenteroides	105	3e-22
NODE_111_length_1831_cov_73.806869	ISLpl1	IS30		Lactobacillus plantarum	69.9	1e-11
NODE_111_length_1831_cov_73.806869	ISPp1	IS30		Pediococcus pentosaceus	54	8e-07
NODE_111_length_1831_cov_73.806869	IS1070	IS30		Leuconostoc lactis	42.1	0.003
NODE_112_length_1786_cov_151.492779	ISLpl1	IS30		Lactobacillus plantarum	109	2e-23
NODE_112_length_1786_cov_151.492779	ISPp1	IS30		Pediococcus pentosaceus	77.8	6e-14
NODE_112_length_1786_cov_151.492779	IS1070	IS30		Leuconostoc lactis	42.1	0.003
NODE_114_length_1630_cov_24.196825	ISLfr1	ISL3		Lactobacillus fructivorans	103	9e-22
NODE_115_length_1582_cov_22.918140	ISLpl4	IS982		Lactobacillus plantarum	61.9	3e-09
NODE_115_length_1582_cov_22.918140	ISLhe2	ISL3		Lactobacillus helveticus	44.1	0.0007
NODE_116_length_1566_cov_99.377234	ISLho3	IS4	ISPepr1	Lactobacillus hokkaidonensis	42.1	0.003
NODE_120_length_1505_cov_276.809655	ISPrre11	IS66		Providencia rettgeri	42.1	0.003
NODE_121_length_1468_cov_916.487615	ISLfr1	ISL3		Lactobacillus fructivorans	2866	0
NODE_122_length_1465_cov_56.272340	ISLfr1	ISL3		Lactobacillus fructivorans	133	9e-31
NODE_123_length_1435_cov_97.202899	IS1165	ISL3		Leuconostoc mesenteroides	2664	0
NODE_123_length_1435_cov_97.202899	IS1193D	ISL3		Streptococcus thermophilus	44.1	0.0006
NODE_123_length_1435_cov_97.202899	IS1193	ISL3		Streptococcus thermophilus	44.1	0.0006
NODE_127_length_1239_cov_95.351351	ISChy9	IS200/IS605	IS605	Carboxydothermus hydrogenoformans	40.1	0.008
NODE_128_length_1190_cov_77.253744	IS1310	IS256		Enterococcus hirae	54	5e-07
NODE_128_length_1190_cov_77.253744	ISLmo20	IS256		Listeria monocytogenes	42.1	0.002
NODE_128_length_1190_cov_77.253744	ISEf1	IS256		Enterococcus faecalis	40.1	0.008
NODE_132_length_1159_cov_185.177536	IS1310	IS256		Enterococcus hirae	1871	0
NODE_133_length_1031_cov_18.131148	ISLpl1	IS30		Lactobacillus plantarum	220	3e-57
NODE_133_length_1031_cov_18.131148	ISPp1	IS30		Pediococcus pentosaceus	212	9e-55
NODE_133_length_1031_cov_18.131148	IS153	IS3	IS3	Lactobacillus sanfranciscensis	206	5e-53
NODE_133_length_1031_cov_18.131148	ISLmo8	IS3	IS3	Listeria monocytogenes	48.1	3e-05
NODE_134_length_957_cov_24.536585	ISLpl4	IS982		Lactobacillus plantarum	61.9	2e-09
NODE_136_length_881_cov_266.892252	ISSpn10	IS110		Streptococcus pneumoniae	50.1	6e-06
NODE_136_length_881_cov_266.892252	ISBth166	IS110		Bacillus thuringiensis	48.1	2e-05
NODE_142_length_735_cov_35.450000	ISLpl1	IS30		Lactobacillus plantarum	115	1e-25
NODE_142_length_735_cov_35.450000	IS153	IS3	IS3	Lactobacillus sanfranciscensis	105	1e-22
NODE_142_length_735_cov_35.450000	ISPp1	IS30		Pediococcus pentosaceus	67.9	2e-11
NODE_142_length_735_cov_35.450000	ISLmo8	IS3	IS3	Listeria monocytogenes	48.1	2e-05
NODE_143_length_707_cov_102.861963	IS153	IS3	IS3	Lactobacillus sanfranciscensis	987	0
NODE_143_length_707_cov_102.861963	ISEfa8	IS3	IS150	Enterococcus faecium	46.1	8e-05
NODE_144_length_646_cov_31.064298	ISLpl1	IS30		Lactobacillus plantarum	299	3e-81
NODE_144_length_646_cov_31.064298	ISPp1	IS30		Pediococcus pentosaceus	252	6e-67
NODE_144_length_646_cov_31.064298	IS1070	IS30		Leuconostoc lactis	42.1	0.001
NODE_146_length_637_cov_239.606529	ISAac2	IS5	IS427	Actinobacillus actinomycetemcomitans	40.1	0.004
NODE_149_length_615_cov_96.446429	ISLpl4	IS982		Lactobacillus plantarum	85.7	8e-17
NODE_149_length_615_cov_96.446429	ISLh1	IS982		Lactobacillus helveticus	48.1	2e-05
NODE_151_length_588_cov_18.917448	ISLpl1	IS30		Lactobacillus plantarum	109	5e-24
NODE_151_length_588_cov_18.917448	ISPp1	IS30		Pediococcus pentosaceus	75.8	7e-14
NODE_151_length_588_cov_18.917448	IS1070	IS30		Leuconostoc lactis	40.1	0.004
NODE_84_length_4681_cov_154.446174
