# Supplementary material for: Genomic Analysis and In Vitro Investigation of the Hop Resistance Phenotype of Two Novel Loigolactobacillus backii Strains, Isolated from Spoiled Beer
Source: Microorganisms. 2023 Jan 20;11(2):280. doi: 10.3390/microorganisms11020280 (PMC9967799; doi:10.3390/microorganisms11020280)
Supplement: Supplementary file 1 [file microorganisms-11-00280-s001.zip › Supplementary Table S2.xlsx]

## Sheet: KKP 3566
# ResFinder phenotype results.
# Sample: contigs.fsa
#
# The phenotype 'No resistance' should be interpreted with
# caution, as it only means that nothing in the used
# database indicate resistance, but resistance could exist
# from 'unknown' or not yet implemented sources.
#
# The 'Match' column stores one of the integers 0, 1, 2, 3.
# 0: No match found
# 1: Match < 100% ID AND match length < ref length
# 2: Match = 100% ID AND match length < ref length
# 3: Match = 100% ID AND match length = ref length
# If several hits causing the same resistance are found,
# the highest number will be stored in the 'Match' column.
# Antimicrobial	Class	WGS-predicted phenotype	Match	Genetic background
ceftiofur	under_development	No resistance	0
fosfomycin	fosfomycin	No resistance	0
carbomycin	macrolide	No resistance	0
oleandomycin	macrolide	No resistance	0
unknown macrolide	macrolide	No resistance	0
tylosin	macrolide	No resistance	0
telithromycin	macrolide	No resistance	0
erythromycin	macrolide	No resistance	0
azithromycin	macrolide	No resistance	0
spiramycin	macrolide	No resistance	0
rifampicin	rifamycin	No resistance	0
unknown rifamycin	rifamycin	No resistance	0
virginiamycin s	streptogramin b	No resistance	0
quinupristin	streptogramin b	No resistance	0
pristinamycin ia	streptogramin b	No resistance	0
vancomycin	glycopeptide	No resistance	0
teicoplanin	glycopeptide	No resistance	0
ciprofloxacin	quinolone	No resistance	0
nalidixic acid	quinolone	No resistance	0
fluoroquinolone	quinolone	No resistance	0
unknown quinolone	quinolone	No resistance	0
temperature	heat	Resistant	2	ClpL (ClpL_CP023753)
ethidium bromide	quaternary ammonium compound	No resistance	0
chlorhexidine	quaternary ammonium compound	No resistance	0
cetylpyridinium chloride	quaternary ammonium compound	No resistance	0
benzylkonium chloride	quaternary ammonium compound	No resistance	0
piperacillin	beta-lactam	No resistance	0
ceftazidime+avibactam	beta-lactam	No resistance	0
piperacillin+clavulanic acid	beta-lactam	No resistance	0
ceftazidime	beta-lactam	No resistance	0
meropenem	beta-lactam	No resistance	0
ceftriaxone	beta-lactam	No resistance	0
ticarcillin	beta-lactam	No resistance	0
cefotaxime+clavulanic acid	beta-lactam	No resistance	0
piperacillin+tazobactam	beta-lactam	No resistance	0
amoxicillin+clavulanic acid	beta-lactam	No resistance	0
unknown beta-lactam	beta-lactam	No resistance	0
ampicillin+clavulanic acid	beta-lactam	No resistance	0
cephalotin	beta-lactam	No resistance	0
ampicillin	beta-lactam	No resistance	0
cefoxitin	beta-lactam	No resistance	0
amoxicillin	beta-lactam	No resistance	0
imipenem	beta-lactam	No resistance	0
cefixime	beta-lactam	No resistance	0
cephalothin	beta-lactam	No resistance	0
cefotaxime	beta-lactam	No resistance	0
ticarcillin+clavulanic acid	beta-lactam	No resistance	0
aztreonam	beta-lactam	No resistance	0
penicillin	beta-lactam	No resistance	0
temocillin	beta-lactam	No resistance	0
ertapenem	beta-lactam	No resistance	0
cefepime	beta-lactam	No resistance	0
ribostamycin	aminoglycoside	No resistance	0
paromomycin	aminoglycoside	No resistance	0
kasugamycin	aminoglycoside	No resistance	0
kanamycin	aminoglycoside	No resistance	0
neomycin	aminoglycoside	No resistance	0
hygromycin	aminoglycoside	No resistance	0
astromicin	aminoglycoside	No resistance	0
fortimicin	aminoglycoside	No resistance	0
gentamicin	aminoglycoside	No resistance	0
dibekacin	aminoglycoside	No resistance	0
arbekacin	aminoglycoside	No resistance	0
amikacin	aminoglycoside	No resistance	0
unknown aminoglycoside	aminoglycoside	No resistance	0
lividomycin	aminoglycoside	No resistance	0
streptomycin	aminoglycoside	No resistance	0
apramycin	aminoglycoside	No resistance	0
isepamicin	aminoglycoside	No resistance	0
netilmicin	aminoglycoside	No resistance	0
butirosin	aminoglycoside	No resistance	0
tobramycin	aminoglycoside	No resistance	0
butiromycin	aminoglycoside	No resistance	0
sisomicin	aminoglycoside	No resistance	0
spectinomycin	aminocyclitol	No resistance	0
tigecycline	tetracycline	No resistance	0
minocycline	tetracycline	No resistance	0
unknown tetracycline	tetracycline	No resistance	0
tetracycline	tetracycline	No resistance	0
doxycycline	tetracycline	No resistance	0
formaldehyde	aldehyde	No resistance	0
mupirocin	pseudomonic acid	No resistance	0
florfenicol	amphenicol	No resistance	0
unknown amphenicol	amphenicol	No resistance	0
chloramphenicol	amphenicol	No resistance	0
tiamulin	pleuromutilin	No resistance	0
colistin	polymyxin	No resistance	0
metronidazole	nitroimidazole	No resistance	0
fusidic acid	steroid antibacterial	No resistance	0
lincomycin	lincosamide	No resistance	0
clindamycin	lincosamide	No resistance	0
hydrogen peroxide	peroxide	No resistance	0
virginiamycin m	streptogramin a	No resistance	0
quinupristin+dalfopristin	streptogramin a	No resistance	0
pristinamycin iia	streptogramin a	No resistance	0
dalfopristin	streptogramin a	No resistance	0
linezolid	oxazolidinone	No resistance	0
trimethoprim	folate pathway antagonist	No resistance	0
sulfamethoxazole	folate pathway antagonist	No resistance	0

## Sheet: KKP 3565
# ResFinder phenotype results.
# Sample: contigs.fsa
#
# The phenotype 'No resistance' should be interpreted with
# caution, as it only means that nothing in the used
# database indicate resistance, but resistance could exist
# from 'unknown' or not yet implemented sources.
#
# The 'Match' column stores one of the integers 0, 1, 2, 3.
# 0: No match found
# 1: Match < 100% ID AND match length < ref length
# 2: Match = 100% ID AND match length < ref length
# 3: Match = 100% ID AND match length = ref length
# If several hits causing the same resistance are found,
# the highest number will be stored in the 'Match' column.
# Antimicrobial	Class	WGS-predicted phenotype	Match	Genetic background
formaldehyde	aldehyde	No resistance	0
ceftiofur	under_development	No resistance	0
tiamulin	pleuromutilin	No resistance	0
fosfomycin	fosfomycin	No resistance	0
chlorhexidine	quaternary ammonium compound	No resistance	0
ethidium bromide	quaternary ammonium compound	No resistance	0
benzylkonium chloride	quaternary ammonium compound	No resistance	0
cetylpyridinium chloride	quaternary ammonium compound	No resistance	0
virginiamycin m	streptogramin a	No resistance	0
dalfopristin	streptogramin a	No resistance	0
quinupristin+dalfopristin	streptogramin a	No resistance	0
pristinamycin iia	streptogramin a	No resistance	0
chloramphenicol	amphenicol	No resistance	0
unknown amphenicol	amphenicol	No resistance	0
florfenicol	amphenicol	No resistance	0
linezolid	oxazolidinone	No resistance	0
temperature	heat	Resistant	2	ClpL (ClpL_CP023753)
colistin	polymyxin	No resistance	0
trimethoprim	folate pathway antagonist	No resistance	0
sulfamethoxazole	folate pathway antagonist	No resistance	0
telithromycin	macrolide	No resistance	0
tylosin	macrolide	No resistance	0
erythromycin	macrolide	No resistance	0
carbomycin	macrolide	No resistance	0
spiramycin	macrolide	No resistance	0
unknown macrolide	macrolide	No resistance	0
oleandomycin	macrolide	No resistance	0
azithromycin	macrolide	No resistance	0
spectinomycin	aminocyclitol	No resistance	0
unknown quinolone	quinolone	No resistance	0
ciprofloxacin	quinolone	No resistance	0
fluoroquinolone	quinolone	No resistance	0
nalidixic acid	quinolone	No resistance	0
metronidazole	nitroimidazole	No resistance	0
mupirocin	pseudomonic acid	No resistance	0
fusidic acid	steroid antibacterial	No resistance	0
lincomycin	lincosamide	No resistance	0
clindamycin	lincosamide	No resistance	0
rifampicin	rifamycin	No resistance	0
unknown rifamycin	rifamycin	No resistance	0
quinupristin	streptogramin b	No resistance	0
pristinamycin ia	streptogramin b	No resistance	0
virginiamycin s	streptogramin b	No resistance	0
streptomycin	aminoglycoside	No resistance	0
paromomycin	aminoglycoside	No resistance	0
netilmicin	aminoglycoside	No resistance	0
tobramycin	aminoglycoside	No resistance	0
ribostamycin	aminoglycoside	No resistance	0
neomycin	aminoglycoside	No resistance	0
kasugamycin	aminoglycoside	No resistance	0
isepamicin	aminoglycoside	No resistance	0
apramycin	aminoglycoside	No resistance	0
sisomicin	aminoglycoside	No resistance	0
amikacin	aminoglycoside	No resistance	0
gentamicin	aminoglycoside	No resistance	0
lividomycin	aminoglycoside	No resistance	0
butiromycin	aminoglycoside	No resistance	0
butirosin	aminoglycoside	No resistance	0
hygromycin	aminoglycoside	No resistance	0
unknown aminoglycoside	aminoglycoside	No resistance	0
kanamycin	aminoglycoside	No resistance	0
astromicin	aminoglycoside	No resistance	0
dibekacin	aminoglycoside	No resistance	0
fortimicin	aminoglycoside	No resistance	0
arbekacin	aminoglycoside	No resistance	0
vancomycin	glycopeptide	No resistance	0
teicoplanin	glycopeptide	No resistance	0
piperacillin	beta-lactam	No resistance	0
cefixime	beta-lactam	No resistance	0
ceftriaxone	beta-lactam	No resistance	0
cefotaxime	beta-lactam	No resistance	0
cephalotin	beta-lactam	No resistance	0
aztreonam	beta-lactam	No resistance	0
ampicillin+clavulanic acid	beta-lactam	No resistance	0
piperacillin+tazobactam	beta-lactam	No resistance	0
ceftazidime	beta-lactam	No resistance	0
cefepime	beta-lactam	No resistance	0
ertapenem	beta-lactam	No resistance	0
imipenem	beta-lactam	No resistance	0
unknown beta-lactam	beta-lactam	No resistance	0
temocillin	beta-lactam	No resistance	0
ampicillin	beta-lactam	No resistance	0
ticarcillin	beta-lactam	No resistance	0
meropenem	beta-lactam	No resistance	0
cephalothin	beta-lactam	No resistance	0
penicillin	beta-lactam	No resistance	0
cefotaxime+clavulanic acid	beta-lactam	No resistance	0
amoxicillin	beta-lactam	No resistance	0
ticarcillin+clavulanic acid	beta-lactam	No resistance	0
ceftazidime+avibactam	beta-lactam	No resistance	0
piperacillin+clavulanic acid	beta-lactam	No resistance	0
cefoxitin	beta-lactam	No resistance	0
amoxicillin+clavulanic acid	beta-lactam	No resistance	0
tigecycline	tetracycline	No resistance	0
tetracycline	tetracycline	No resistance	0
doxycycline	tetracycline	No resistance	0
minocycline	tetracycline	No resistance	0
unknown tetracycline	tetracycline	No resistance	0
hydrogen peroxide	peroxide	No resistance	0
