# Supplementary material for: Genomic Analysis and In Vitro Investigation of the Hop Resistance Phenotype of Two Novel Loigolactobacillus backii Strains, Isolated from Spoiled Beer
Source: Microorganisms. 2023 Jan 20;11(2):280. doi: 10.3390/microorganisms11020280 (PMC9967799; doi:10.3390/microorganisms11020280)
Supplement: Supplementary file 1 [file microorganisms-11-00280-s001.zip › Supplementary Table S3.xlsx]

## Sheet: Core genome
## Mon Feb 7 18:59:56 2022 ## emapper-2.1.6 ## /data/shared/home/emapper/miniconda3/envs/eggnog-mapper-2.1/bin/emapper.py --cpu 20 --mp_start_method forkserver --data_dir /dev/shm/ -o out --output_dir /emapper_web_jobs/emapper_jobs/user_data/MM__t0egt40 --temp_dir /emapper_web_jobs/emapper_jobs/user_data/MM__t0egt40 --override -m diamond --dmnd_ignore_warnings --dmnd_algo ctg -i /emapper_web_jobs…
#
query	seed_ortholog	evalue	score	eggNOG_OGs	max_annot_lvl	COG_category	Description	Preferred_name	GOs	EC	KEGG_ko	KEGG_Pathway	KEGG_Module	KEGG_Reaction	KEGG_rclass	BRITE	KEGG_TC	CAZy	BiGG_Reaction	PFAMs
102_S11_00657_1	913848.AELK01000095_gene713	0.0	1392.0	COG1554@1|root,COG1554@2|Bacteria,1TQMB@1239|Firmicutes,4HD7Z@91061|Bacilli,3F4TB@33958|Lactobacillaceae	1239|Firmicutes	G	Glycosyl hydrolase family 65 central catalytic domain	trePP	-	2.4.1.216,2.4.1.8	ko:K00691,ko:K03731	ko00500,ko01100,map00500,map01100	-	R01555	RC00049	ko00000,ko00001,ko01000	-	GH65	-	Glyco_hydro_65C,Glyco_hydro_65N,Glyco_hydro_65m
102_S11_00632_1	1423806.JCM15457_2095	2.3e-84	255.0	COG0307@1|root,COG0307@2|Bacteria,1V1EP@1239|Firmicutes,4HC7B@91061|Bacilli,3F6M0@33958|Lactobacillaceae	1239|Firmicutes	H	Riboflavin synthase	ribE	GO:0003674,GO:0003824,GO:0004746,GO:0005575,GO:0005622,GO:0005623,GO:0005737,GO:0005829,GO:0006766,GO:0006767,GO:0006771,GO:0006807,GO:0008150,GO:0008152,GO:0009058,GO:0009110,GO:0009231,GO:0009987,GO:0016740,GO:0016765,GO:0017144,GO:0018130,GO:0034641,GO:0042364,GO:0042726,GO:0042727,GO:0044237,GO:0044249,GO:0044271,GO:0044281,GO:0044283,GO:0044424,GO:0044444,GO:0044464,GO:0046483,GO:0071704,GO:…	2.5.1.9	ko:K00793	ko00740,ko01100,ko01110,map00740,map01100,map01110	M00125	R00066	RC00958,RC00960	ko00000,ko00001,ko00002,ko01000	-	-	iSB619.SA_RS08950,iYO844.BSU23270	Lum_binding
102_S11_02284_1	913848.AELK01000182_gene895	8.13e-57	177.0	COG0211@1|root,COG0211@2|Bacteria,1V6HW@1239|Firmicutes,4HIMN@91061|Bacilli,3F6WU@33958|Lactobacillaceae	1239|Firmicutes	J	Belongs to the bacterial ribosomal protein bL27 family	rpmA	GO:0003674,GO:0003735,GO:0005198,GO:0005575,GO:0005622,GO:0005623,GO:0005737,GO:0005829,GO:0005840,GO:0015934,GO:0022625,GO:0022626,GO:0032991,GO:0043226,GO:0043228,GO:0043229,GO:0043232,GO:0044391,GO:0044422,GO:0044424,GO:0044444,GO:0044445,GO:0044446,GO:0044464,GO:1990904	-	ko:K02899	ko03010,map03010	M00178	-	-	br01610,ko00000,ko00001,ko00002,ko03011	-	-	-	Ribosomal_L27
102_S11_01710_1	913848.AELK01000084_gene442	3.03e-104	308.0	COG1489@1|root,COG1489@2|Bacteria,1V1GZ@1239|Firmicutes,4HCPN@91061|Bacilli,3F4KV@33958|Lactobacillaceae	1239|Firmicutes	S	Belongs to the SfsA family	sfsA	-	-	ko:K06206	-	-	-	-	ko00000	-	-	-	DUF123,SfsA
102_S11_01586_1	913848.AELK01000125_gene1769	1.24e-220	614.0	COG1473@1|root,COG1473@2|Bacteria,1TPD7@1239|Firmicutes,4H9SG@91061|Bacilli,3F419@33958|Lactobacillaceae	1239|Firmicutes	E	Catalyzes the conversion of N-acetyl-diaminopimelate to diaminopimelate and acetate	hipO	GO:0003674,GO:0003824,GO:0006082,GO:0006520,GO:0006553,GO:0006807,GO:0008150,GO:0008152,GO:0008652,GO:0009058,GO:0009066,GO:0009067,GO:0009085,GO:0009089,GO:0009987,GO:0016053,GO:0016787,GO:0016810,GO:0016811,GO:0019213,GO:0019752,GO:0019877,GO:0043436,GO:0043648,GO:0043650,GO:0044237,GO:0044238,GO:0044249,GO:0044281,GO:0044283,GO:0046394,GO:0046451,GO:0050118,GO:0071704,GO:1901564,GO:1901566,GO:…	3.5.1.47	ko:K05823	ko00300,ko01100,ko01110,ko01230,map00300,map01100,map01110,map01230	M00525	R02733	RC00064,RC00300	ko00000,ko00001,ko00002,ko01000,ko01002	-	-	-	M20_dimer,Peptidase_M20
102_S11_00237_1	913848.AELK01000005_gene1186	0.0	1365.0	COG0653@1|root,COG0653@2|Bacteria,1TPEY@1239|Firmicutes,4HA22@91061|Bacilli,3F4DH@33958|Lactobacillaceae	1239|Firmicutes	U	Part of the Sec protein translocase complex. Interacts with the SecYEG preprotein conducting channel. Has a central role in coupling the hydrolysis of ATP to the transfer of proteins into and across the cell membrane, serving as an ATP-driven molecular motor driving the stepwise translocation of polypeptide chains across the membrane	secA	GO:0000166,GO:0002790,GO:0003674,GO:0003824,GO:0005215,GO:0005488,GO:0005524,GO:0005575,GO:0005622,GO:0005623,GO:0005737,GO:0005829,GO:0005886,GO:0005887,GO:0006810,GO:0008104,GO:0008144,GO:0008150,GO:0008320,GO:0008565,GO:0009306,GO:0009987,GO:0015031,GO:0015399,GO:0015405,GO:0015440,GO:0015450,GO:0015462,GO:0015833,GO:0016020,GO:0016021,GO:0016462,GO:0016787,GO:0016817,GO:0016818,GO:0016887,GO:…	-	ko:K03070	ko02024,ko03060,ko03070,map02024,map03060,map03070	M00335	-	-	ko00000,ko00001,ko00002,ko02044	3.A.5.1,3.A.5.10,3.A.5.2,3.A.5.4	-	-	Helicase_C,SEC-C,SecA_DEAD,SecA_PP_bind,SecA_SW
102_S11_01879_1	913848.AELK01000014_gene865	9.27e-140	405.0	COG0142@1|root,COG0142@2|Bacteria,1TR0U@1239|Firmicutes,4H9RH@91061|Bacilli,3F4GC@33958|Lactobacillaceae	1239|Firmicutes	H	Belongs to the FPP GGPP synthase family	hepT	GO:0003674,GO:0003824,GO:0006732,GO:0008150,GO:0008152,GO:0009058,GO:0009108,GO:0009233,GO:0009234,GO:0009987,GO:0016740,GO:0016765,GO:0042180,GO:0042181,GO:0044237,GO:0044249,GO:0044281,GO:0044283,GO:0051186,GO:0051188,GO:0071704,GO:1901576,GO:1901661,GO:1901663	2.5.1.30,2.5.1.83	ko:K00805,ko:K21275	ko00900,ko01110,map00900,map01110	-	R09245,R09247	RC00279	ko00000,ko00001,ko01000,ko01006	-	-	-	polyprenyl_synt
102_S11_02518_1	913848.AELK01000186_gene581	1.31e-126	369.0	COG1284@1|root,COG1284@2|Bacteria,1TRBT@1239|Firmicutes,4HBPR@91061|Bacilli,3F5SK@33958|Lactobacillaceae	1239|Firmicutes	S	Uncharacterised 5xTM membrane BCR, YitT family COG1284	yitT	-	-	-	-	-	-	-	-	-	-	-	DUF2179,YitT_membrane
102_S11_00945_1	913848.AELK01000255_gene1051	1.73e-124	360.0	COG1122@1|root,COG1122@2|Bacteria,1V16T@1239|Firmicutes,4HI15@91061|Bacilli,3F5BR@33958|Lactobacillaceae	1239|Firmicutes	P	ABC transporter	nikO	-	-	ko:K02006	ko02010,map02010	M00245,M00246	-	-	ko00000,ko00001,ko00002,ko02000	3.A.1.18,3.A.1.22,3.A.1.23	-	-	ABC_tran
102_S11_00727_1	913848.AELK01000056_gene2123	9.61e-56	174.0	COG0776@1|root,COG0776@2|Bacteria,1V9XQ@1239|Firmicutes,4HKF2@91061|Bacilli,3F6YN@33958|Lactobacillaceae	1239|Firmicutes	L	Histone-like DNA-binding protein which is capable of wrapping DNA to stabilize it, and thus to prevent its denaturation under extreme environmental conditions	hup	-	-	ko:K03530	-	-	-	-	ko00000,ko03032,ko03036,ko03400	-	-	-	Bac_DNA_binding
102_S11_00756_1	913848.AELK01000058_gene2179	7.37e-183	512.0	COG1159@1|root,COG1159@2|Bacteria,1TP3R@1239|Firmicutes,4H9WF@91061|Bacilli,3F3WQ@33958|Lactobacillaceae	1239|Firmicutes	S	An essential GTPase that binds both GDP and GTP, with rapid nucleotide exchange. Plays a role in 16S rRNA processing and 30S ribosomal subunit biogenesis and possibly also in cell cycle regulation and energy metabolism	era	GO:0000166,GO:0001882,GO:0001883,GO:0003674,GO:0003824,GO:0003924,GO:0005488,GO:0005525,GO:0005575,GO:0005622,GO:0005623,GO:0005737,GO:0005886,GO:0006275,GO:0008150,GO:0008156,GO:0009889,GO:0009890,GO:0009892,GO:0010556,GO:0010558,GO:0010605,GO:0016020,GO:0016462,GO:0016787,GO:0016817,GO:0016818,GO:0017076,GO:0017111,GO:0019001,GO:0019003,GO:0019219,GO:0019222,GO:0030174,GO:0031323,GO:0031324,GO:…	-	ko:K03595	-	-	-	-	ko00000,ko03009,ko03029	-	-	-	KH_2,MMR_HSR1
102_S11_01916_1	913848.AELK01000126_gene2050	0.0	926.0	COG0323@1|root,COG0323@2|Bacteria,1TPGK@1239|Firmicutes,4HB34@91061|Bacilli,3F3PK@33958|Lactobacillaceae	1239|Firmicutes	L	This protein is involved in the repair of mismatches in DNA. It is required for dam-dependent methyl-directed DNA mismatch repair. May act as a molecular matchmaker , a protein that promotes the formation of a stable complex between two or more DNA-binding proteins in an ATP-dependent manner without itself being part of a final effector complex	mutL	GO:0000166,GO:0003674,GO:0003676,GO:0003677,GO:0003697,GO:0003824,GO:0005488,GO:0005524,GO:0005575,GO:0005622,GO:0005623,GO:0006139,GO:0006259,GO:0006281,GO:0006298,GO:0006725,GO:0006807,GO:0006950,GO:0006974,GO:0008144,GO:0008150,GO:0008152,GO:0009987,GO:0016462,GO:0016787,GO:0016817,GO:0016818,GO:0016887,GO:0017076,GO:0017111,GO:0030554,GO:0032300,GO:0032553,GO:0032555,GO:0032559,GO:0032991,GO:…	-	ko:K03572	ko03430,map03430	-	-	-	ko00000,ko00001,ko03400	-	-	-	DNA_mis_repair,HATPase_c_3,MutL_C
102_S11_00616_1	314315.LCA_0751	8.59e-210	590.0	COG0206@1|root,COG0206@2|Bacteria,1TP6W@1239|Firmicutes,4H9WZ@91061|Bacilli,3F4V1@33958|Lactobacillaceae	1239|Firmicutes	D	Essential cell division protein that forms a contractile ring structure (Z ring) at the future cell division site. The regulation of the ring assembly controls the timing and the location of cell division. One of the functions of the FtsZ ring is to recruit other cell division proteins to the septum to produce a new cell wall between the dividing cells. Binds GTP and shows GTPase activity	ftsZ	GO:0000166,GO:0001882,GO:0001883,GO:0003674,GO:0003824,GO:0003924,GO:0005488,GO:0005515,GO:0005525,GO:0005575,GO:0005622,GO:0005623,GO:0005737,GO:0008150,GO:0009987,GO:0016462,GO:0016787,GO:0016817,GO:0016818,GO:0017076,GO:0017111,GO:0019001,GO:0030428,GO:0032153,GO:0032549,GO:0032550,GO:0032553,GO:0032555,GO:0032561,GO:0035639,GO:0036094,GO:0042802,GO:0043167,GO:0043168,GO:0044424,GO:0044464,GO:…	-	ko:K03531	ko04112,map04112	-	-	-	ko00000,ko00001,ko02048,ko03036,ko04812	-	-	-	FtsZ_C,Tubulin
102_S11_01035_1	913848.AELK01000235_gene1126	1.28e-70	214.0	COG0203@1|root,COG0203@2|Bacteria,1V6JQ@1239|Firmicutes,4HGX2@91061|Bacilli,3F6GJ@33958|Lactobacillaceae	1239|Firmicutes	J	Ribosomal protein L17	rplQ	GO:0003674,GO:0003735,GO:0005198,GO:0005575,GO:0005622,GO:0005623,GO:0005737,GO:0005829,GO:0005840,GO:0015934,GO:0022625,GO:0022626,GO:0032991,GO:0043226,GO:0043228,GO:0043229,GO:0043232,GO:0044391,GO:0044422,GO:0044424,GO:0044444,GO:0044445,GO:0044446,GO:0044464,GO:1990904	-	ko:K02879	ko03010,map03010	M00178	-	-	br01610,ko00000,ko00001,ko00002,ko03011	-	-	-	Ribosomal_L17
102_S11_01554_1	913848.AELK01000097_gene2340	7.44e-261	725.0	COG0477@1|root,COG2814@2|Bacteria,1TPRN@1239|Firmicutes,4H9VV@91061|Bacilli,3F4A2@33958|Lactobacillaceae	1239|Firmicutes	U	Belongs to the major facilitator superfamily	lmrB	-	-	-	-	-	-	-	-	-	-	-	MFS_1
102_S11_01420_1	913848.AELK01000194_gene158	1.4e-196	555.0	COG0477@1|root,COG2814@2|Bacteria,1TR6I@1239|Firmicutes,4HBX6@91061|Bacilli,3F4Q9@33958|Lactobacillaceae	1239|Firmicutes	EGP	Drug resistance transporter Bcr CflA subfamily	tcaB	-	-	ko:K07552	-	-	-	-	ko00000,ko02000	2.A.1.2	-	-	MFS_1
102_S11_01122_1	387344.LVIS_0819	1.14e-11	67.4	COG4767@1|root,COG4767@2|Bacteria,1VKIA@1239|Firmicutes,4HNUJ@91061|Bacilli,3F86G@33958|Lactobacillaceae	1239|Firmicutes	V	VanZ like family	-	-	-	-	-	-	-	-	-	-	-	-	VanZ
102_S11_01200_1	1423775.BAMN01000006_gene1021	2.29e-13	64.3	29PXD@1|root,30AVR@2|Bacteria,1U75W@1239|Firmicutes,4IH0H@91061|Bacilli,3F90N@33958|Lactobacillaceae	1239|Firmicutes	S	Virus attachment protein p12 family	-	-	-	-	-	-	-	-	-	-	-	-	P12
102_S11_02540_1	913848.AELK01000041_gene1540	1.81e-255	706.0	COG2256@1|root,COG2256@2|Bacteria,1TPVV@1239|Firmicutes,4HAIS@91061|Bacilli,3F3WF@33958|Lactobacillaceae	1239|Firmicutes	L	recombination factor protein RarA	rarA	-	-	ko:K07478	-	-	-	-	ko00000	-	-	-	AAA,AAA_assoc_2,MgsA_C,RuvB_N
102_S11_01741_1	913848.AELK01000168_gene1173	2.03e-237	664.0	COG2265@1|root,COG2265@2|Bacteria,1TP4H@1239|Firmicutes,4HA6M@91061|Bacilli,3F4GQ@33958|Lactobacillaceae	1239|Firmicutes	J	Belongs to the class I-like SAM-binding methyltransferase superfamily. RNA M5U methyltransferase family	rumA	-	2.1.1.190,2.1.1.35	ko:K00557,ko:K03215	-	-	-	-	ko00000,ko01000,ko03009,ko03016	-	-	-	TRAM,tRNA_U5-meth_tr
102_S11_02408_1	913848.AELK01000238_gene1633	1.19e-154	441.0	COG1760@1|root,COG1760@2|Bacteria,1TP79@1239|Firmicutes,4HAI1@91061|Bacilli,3F3X8@33958|Lactobacillaceae	1239|Firmicutes	E	L-serine dehydratase, iron-sulfur-dependent, alpha subunit	sdaAA	-	4.3.1.17	ko:K01752	ko00260,ko00270,ko01100,ko01110,ko01130,ko01200,ko01230,map00260,map00270,map01100,map01110,map01130,map01200,map01230	-	R00220,R00590	RC00331,RC02600	ko00000,ko00001,ko01000	-	-	-	SDH_alpha
102_S11_00236_1	913848.AELK01000005_gene1187	3.74e-205	571.0	COG1186@1|root,COG1186@2|Bacteria,1TPSB@1239|Firmicutes,4H9N2@91061|Bacilli,3F3SN@33958|Lactobacillaceae	1239|Firmicutes	J	Peptide chain release factor 2 directs the termination of translation in response to the peptide chain termination codons UGA and UAA	prfB	-	-	ko:K02836	-	-	-	-	ko00000,ko03012	-	-	-	PCRF,RF-1
102_S11_01484_1	1423747.BAMJ01000040_gene2005	8.43e-61	189.0	COG2337@1|root,COG2337@2|Bacteria,1V6DK@1239|Firmicutes,4HGXF@91061|Bacilli,3F6Y9@33958|Lactobacillaceae	1239|Firmicutes	L	Toxic component of a toxin-antitoxin (TA) module	ndoA	-	-	ko:K07171	-	-	-	-	ko00000,ko01000,ko02048	-	-	-	PemK_toxin
102_S11_00185_1	913848.AELK01000028_gene408	0.0	901.0	COG0025@1|root,COG0025@2|Bacteria,1TR4G@1239|Firmicutes,4HBJR@91061|Bacilli,3F42V@33958|Lactobacillaceae	1239|Firmicutes	P	Sodium proton antiporter	yvgP	GO:0003674,GO:0005215,GO:0005451,GO:0005575,GO:0005623,GO:0005886,GO:0006810,GO:0006811,GO:0006812,GO:0006813,GO:0006814,GO:0006873,GO:0006885,GO:0008150,GO:0008324,GO:0009987,GO:0015075,GO:0015077,GO:0015078,GO:0015079,GO:0015081,GO:0015291,GO:0015297,GO:0015298,GO:0015299,GO:0015318,GO:0015385,GO:0015386,GO:0015491,GO:0015672,GO:0016020,GO:0019725,GO:0022804,GO:0022821,GO:0022857,GO:0022890,GO:…	-	ko:K03316	-	-	-	-	ko00000	2.A.36	-	-	Na_H_Exchanger
102_S11_00393_1	913848.AELK01000176_gene2120	0.0	961.0	COG0018@1|root,COG0018@2|Bacteria,1TPEZ@1239|Firmicutes,4HAR3@91061|Bacilli,3F4DE@33958|Lactobacillaceae	1239|Firmicutes	J	Arginyl-tRNA synthetase	argS	GO:0003674,GO:0003824,GO:0004812,GO:0004814,GO:0005575,GO:0005622,GO:0005623,GO:0005737,GO:0006082,GO:0006139,GO:0006399,GO:0006412,GO:0006418,GO:0006420,GO:0006518,GO:0006520,GO:0006725,GO:0006807,GO:0008150,GO:0008152,GO:0009058,GO:0009059,GO:0009987,GO:0010467,GO:0016070,GO:0016874,GO:0016875,GO:0019538,GO:0019752,GO:0034641,GO:0034645,GO:0034660,GO:0043038,GO:0043039,GO:0043043,GO:0043170,GO:…	6.1.1.19	ko:K01887	ko00970,map00970	M00359,M00360	R03646	RC00055,RC00523	ko00000,ko00001,ko00002,ko01000,ko01007,ko03016,ko03029	-	-	-	Arg_tRNA_synt_N,DALR_1,tRNA-synt_1d
102_S11_01650_1	913848.AELK01000166_gene1414	0.0	1161.0	COG0855@1|root,COG0855@2|Bacteria,1TNZM@1239|Firmicutes,4HA88@91061|Bacilli,3F3PE@33958|Lactobacillaceae	1239|Firmicutes	P	Catalyzes the reversible transfer of the terminal phosphate of ATP to form a long-chain polyphosphate (polyP)	ppk	-	2.7.4.1	ko:K00937	ko00190,ko03018,map00190,map03018	-	-	-	ko00000,ko00001,ko01000,ko03019	-	-	-	PP_kinase,PP_kinase_C,PP_kinase_N
102_S11_00790_1	1122149.BACN01000058_gene1772	2.87e-35	139.0	COG1807@1|root,COG1807@2|Bacteria,1VTTD@1239|Firmicutes,4HUVZ@91061|Bacilli,3F4G7@33958|Lactobacillaceae	1239|Firmicutes	M	4-amino-4-deoxy-L-arabinose transferase and related glycosyltransferases of PMT family	-	-	-	-	-	-	-	-	-	-	-	-	PMT_2
102_S11_01523_1	913848.AELK01000163_gene1437	5.84e-291	809.0	COG4988@1|root,COG4988@2|Bacteria,1TQ1P@1239|Firmicutes,4HAN0@91061|Bacilli,3F451@33958|Lactobacillaceae	1239|Firmicutes	CO	ABC transporter, CydDC cysteine exporter (CydDC-E) family, permease ATP-binding protein CydD	cydD	GO:0003674,GO:0003824,GO:0005215,GO:0005319,GO:0006810,GO:0006869,GO:0008150,GO:0010876,GO:0015399,GO:0015405,GO:0016462,GO:0016787,GO:0016817,GO:0016818,GO:0016887,GO:0017111,GO:0022804,GO:0022857,GO:0033036,GO:0034040,GO:0042623,GO:0042626,GO:0043492,GO:0051179,GO:0051234,GO:0055085,GO:0071702	-	ko:K16013	ko02010,map02010	-	-	-	ko00000,ko00001,ko02000	3.A.1.129	-	-	ABC_membrane,ABC_tran
102_S11_02513_1	913848.AELK01000253_gene1277	6.73e-61	194.0	COG1670@1|root,COG1670@2|Bacteria,1VCN3@1239|Firmicutes,4HKNF@91061|Bacilli	1239|Firmicutes	J	COG1670 acetyltransferases, including N-acetylases of ribosomal proteins	yoaA	-	-	-	-	-	-	-	-	-	-	-	Acetyltransf_3
102_S11_00576_1	913848.AELK01000036_gene1587	8.62e-208	608.0	COG0658@1|root,COG2333@1|root,COG0658@2|Bacteria,COG2333@2|Bacteria,1TS9U@1239|Firmicutes,4H9M4@91061|Bacilli,3F3VT@33958|Lactobacillaceae	1239|Firmicutes	S	Competence protein ComEC	comEC	-	-	ko:K02238	-	M00429	-	-	ko00000,ko00002,ko02044	3.A.11.1,3.A.11.2	-	-	Competence,DUF4131,Lactamase_B
102_S11_00233_1	913848.AELK01000005_gene1190	3.22e-153	457.0	COG5002@1|root,COG5002@2|Bacteria,1TQ1H@1239|Firmicutes,4HB1B@91061|Bacilli,3F3W2@33958|Lactobacillaceae	1239|Firmicutes	T	Histidine kinase	phoR	-	2.7.13.3	ko:K02484,ko:K07636	ko02020,map02020	M00434	-	-	ko00000,ko00001,ko00002,ko01000,ko01001,ko02022	-	-	-	HAMP,HATPase_c,HisKA,PAS,PAS_4,PAS_8,PAS_9,sCache_like
102_S11_00214_1	913848.AELK01000006_gene2429	0.0	1734.0	COG0178@1|root,COG0178@2|Bacteria,1TPIJ@1239|Firmicutes,4HAW9@91061|Bacilli,3F4TZ@33958|Lactobacillaceae	1239|Firmicutes	L	The UvrABC repair system catalyzes the recognition and processing of DNA lesions. UvrA is an ATPase and a DNA-binding protein. A damage recognition complex composed of 2 UvrA and 2 UvrB subunits scans DNA for abnormalities. When the presence of a lesion has been verified by UvrB, the UvrA molecules dissociate	uvrA	-	-	ko:K03701	ko03420,map03420	-	-	-	ko00000,ko00001,ko03400	-	-	-	ABC_tran
102_S11_00515_1	913848.AELK01000050_gene2590	0.0	948.0	COG2759@1|root,COG2759@2|Bacteria,1TP6N@1239|Firmicutes,4HA2X@91061|Bacilli,3F3U6@33958|Lactobacillaceae	1239|Firmicutes	F	Belongs to the formate--tetrahydrofolate ligase family	fhs	GO:0003674,GO:0003824,GO:0004329,GO:0004477,GO:0004488,GO:0005575,GO:0005622,GO:0005623,GO:0005737,GO:0006082,GO:0006139,GO:0006144,GO:0006575,GO:0006725,GO:0006732,GO:0006760,GO:0006807,GO:0008150,GO:0008152,GO:0009058,GO:0009108,GO:0009112,GO:0009113,GO:0009256,GO:0009257,GO:0009396,GO:0009987,GO:0016053,GO:0016491,GO:0016645,GO:0016646,GO:0016787,GO:0016810,GO:0016814,GO:0016874,GO:0016879,GO:…	6.3.4.3	ko:K01938	ko00670,ko00720,ko01100,ko01120,ko01200,map00670,map00720,map01100,map01120,map01200	M00140,M00377	R00943	RC00026,RC00111	ko00000,ko00001,ko00002,ko01000	-	-	-	FTHFS
102_S11_01991_1	913848.AELK01000166_gene1406	4.24e-48	158.0	COG1302@1|root,COG1302@2|Bacteria,1VJRA@1239|Firmicutes,4HXJN@91061|Bacilli,3F692@33958|Lactobacillaceae	1239|Firmicutes	S	Asp23 family, cell envelope-related function	asp	-	-	-	-	-	-	-	-	-	-	-	Asp23
102_S11_00949_1	1114972.AUAW01000012_gene1151	2.94e-207	577.0	COG2159@1|root,COG2159@2|Bacteria,1UXYD@1239|Firmicutes,4HDAD@91061|Bacilli,3FB98@33958|Lactobacillaceae	1239|Firmicutes	S	Amidohydrolase	-	-	-	ko:K07045	-	-	-	-	ko00000	-	-	-	Amidohydro_2
102_S11_01861_1	913848.AELK01000031_gene1828	4.89e-104	305.0	COG2813@1|root,COG2813@2|Bacteria,1V1BG@1239|Firmicutes,4HHCA@91061|Bacilli,3F4NU@33958|Lactobacillaceae	1239|Firmicutes	J	Methyltransferase	rsmC	GO:0003674,GO:0003824,GO:0005575,GO:0005622,GO:0005623,GO:0005737,GO:0008150,GO:0008152,GO:0008168,GO:0008757,GO:0016740,GO:0016741,GO:0032259,GO:0044424,GO:0044464	2.1.1.172	ko:K00564	-	-	R07234	RC00003	ko00000,ko01000,ko03009	-	-	-	MTS
102_S11_01007_1	913848.AELK01000030_gene305	6.19e-39	131.0	COG2388@1|root,COG2388@2|Bacteria,1VEEX@1239|Firmicutes,4HNR2@91061|Bacilli,3F80F@33958|Lactobacillaceae	1239|Firmicutes	S	GCN5-related N-acetyl-transferase	yjdJ	-	-	ko:K06975	-	-	-	-	ko00000	-	-	-	Acetyltransf_CG
102_S11_01796_1	913848.AELK01000244_gene1348	1.35e-73	226.0	COG2818@1|root,COG2818@2|Bacteria,1UYWG@1239|Firmicutes,4HGWW@91061|Bacilli,3F5KA@33958|Lactobacillaceae	1239|Firmicutes	L	glycosylase	tag	-	3.2.2.20	ko:K01246	ko03410,map03410	-	-	-	ko00000,ko00001,ko01000,ko03400	-	-	-	Adenine_glyco
102_S11_01988_1	543734.LCABL_06230	0.0	1062.0	COG0474@1|root,COG0474@2|Bacteria,1TPF5@1239|Firmicutes,4H9S5@91061|Bacilli,3F3KP@33958|Lactobacillaceae	1239|Firmicutes	P	P-type ATPase	pacL	-	3.6.3.8	ko:K01537	-	-	-	-	ko00000,ko01000	3.A.3.2	-	-	Cation_ATPase,Cation_ATPase_C,Cation_ATPase_N,E1-E2_ATPase,Hydrolase,Hydrolase_3
102_S11_01531_1	913848.AELK01000162_gene1447	1.58e-184	523.0	COG0026@1|root,COG0026@2|Bacteria,1TQCD@1239|Firmicutes,4H9M5@91061|Bacilli,3F3YV@33958|Lactobacillaceae	1239|Firmicutes	F	Catalyzes the ATP-dependent conversion of 5- aminoimidazole ribonucleotide (AIR) and HCO(3)(-) to N5- carboxyaminoimidazole ribonucleotide (N5-CAIR)	purK2	-	6.3.4.18	ko:K01589	ko00230,ko01100,ko01110,ko01130,map00230,map01100,map01110,map01130	M00048	R07404	RC01927	ko00000,ko00001,ko00002,ko01000	-	-	-	ATP-grasp
102_S11_01067_1	574376.BAMA_18075	5.46e-27	110.0	COG1989@1|root,COG1989@2|Bacteria,1TQY4@1239|Firmicutes,4HCC3@91061|Bacilli,1ZCQ2@1386|Bacillus	1239|Firmicutes	NOU	COG1989 Type II secretory pathway, prepilin signal peptidase PulO and related peptidases	comC	-	3.4.23.43	ko:K02236,ko:K02654	-	M00331,M00429	-	-	ko00000,ko00002,ko01000,ko01002,ko02035,ko02044	3.A.15.2	-	-	DiS_P_DiS,Peptidase_A24
102_S11_01421_1	913848.AELK01000194_gene159	1.15e-138	397.0	COG1108@1|root,COG1108@2|Bacteria,1V0SX@1239|Firmicutes,4HE09@91061|Bacilli,3F4BC@33958|Lactobacillaceae	1239|Firmicutes	U	ABC 3 transport family	znuB	-	-	ko:K02075,ko:K09816	ko02010,map02010	M00242,M00244	-	-	ko00000,ko00001,ko00002,ko02000	3.A.1.15,3.A.1.15.3,3.A.1.15.5	-	-	ABC-3
102_S11_01524_1	913848.AELK01000163_gene1436	1.33e-296	823.0	COG4987@1|root,COG4987@2|Bacteria,1UHN5@1239|Firmicutes,4HAAB@91061|Bacilli,3F4PG@33958|Lactobacillaceae	1239|Firmicutes	CO	ABC transporter, CydDC cysteine exporter (CydDC-E) family, permease ATP-binding protein CydC	cydC	-	-	ko:K06148,ko:K16012	ko02010,map02010	-	-	-	ko00000,ko00001,ko02000	3.A.1,3.A.1.129	-	-	ABC_membrane,ABC_tran
102_S11_02123_1	913848.AELK01000041_gene1531	0.0	1580.0	COG0525@1|root,COG0525@2|Bacteria,1TPN4@1239|Firmicutes,4HB85@91061|Bacilli,3F3RB@33958|Lactobacillaceae	1239|Firmicutes	J	amino acids such as threonine, to avoid such errors, it has a posttransfer editing activity that hydrolyzes mischarged Thr-tRNA(Val) in a tRNA-dependent manner	valS	GO:0003674,GO:0003824,GO:0004812,GO:0004832,GO:0006082,GO:0006139,GO:0006399,GO:0006412,GO:0006418,GO:0006438,GO:0006518,GO:0006520,GO:0006725,GO:0006807,GO:0008150,GO:0008152,GO:0009058,GO:0009059,GO:0009987,GO:0010467,GO:0016070,GO:0016874,GO:0016875,GO:0019538,GO:0019752,GO:0034641,GO:0034645,GO:0034660,GO:0043038,GO:0043039,GO:0043043,GO:0043170,GO:0043436,GO:0043603,GO:0043604,GO:0044237,GO:…	6.1.1.9	ko:K01873	ko00970,map00970	M00359,M00360	R03665	RC00055,RC00523	ko00000,ko00001,ko00002,ko01000,ko01007,ko03016	-	-	-	Anticodon_1,Val_tRNA-synt_C,tRNA-synt_1
102_S11_00251_1	913848.AELK01000004_gene1204	0.0	969.0	COG1674@1|root,COG1674@2|Bacteria,1TPJR@1239|Firmicutes,4H9WA@91061|Bacilli,3F3JZ@33958|Lactobacillaceae	1239|Firmicutes	D	Belongs to the FtsK SpoIIIE SftA family	ftsK	GO:0000003,GO:0006355,GO:0008150,GO:0009889,GO:0010468,GO:0010556,GO:0019219,GO:0019222,GO:0019954,GO:0030436,GO:0031323,GO:0031326,GO:0032502,GO:0043934,GO:0050789,GO:0050794,GO:0051171,GO:0051252,GO:0060255,GO:0065007,GO:0080090,GO:1903506,GO:2000112,GO:2001141	-	ko:K03466	-	-	-	-	ko00000,ko03036	3.A.12	-	-	FtsK_4TM,FtsK_SpoIIIE,Ftsk_gamma
102_S11_00131_1	913848.AELK01000194_gene124	2.32e-48	157.0	2EUB0@1|root,33MTD@2|Bacteria,1W3MW@1239|Firmicutes,4HZUX@91061|Bacilli,3F7TK@33958|Lactobacillaceae	1239|Firmicutes	S	Domain of unknown function (DUF1827)	-	-	-	-	-	-	-	-	-	-	-	-	DUF1827
102_S11_01924_1	913848.AELK01000125_gene1790	0.0	1459.0	COG1012@1|root,COG1454@1|root,COG1012@2|Bacteria,COG1454@2|Bacteria,1TPB4@1239|Firmicutes,4HAN8@91061|Bacilli,3F3RN@33958|Lactobacillaceae	1239|Firmicutes	C	belongs to the iron- containing alcohol dehydrogenase family	adhE	-	1.1.1.1,1.2.1.10	ko:K04072	ko00010,ko00071,ko00350,ko00620,ko00625,ko00626,ko00650,ko01100,ko01110,ko01120,ko01130,ko01220,map00010,map00071,map00350,map00620,map00625,map00626,map00650,map01100,map01110,map01120,map01130,map01220	-	R00228,R00623,R00754,R01172,R04880,R05233,R05234,R06917,R06927	RC00004,RC00050,RC00088,RC00099,RC00116,RC00184,RC00649,RC01195	ko00000,ko00001,ko01000	-	-	-	Aldedh,Fe-ADH
102_S11_00473_1	913848.AELK01000053_gene2572	1.83e-95	290.0	COG2755@1|root,COG2755@2|Bacteria,1V1HR@1239|Firmicutes,4HDXS@91061|Bacilli,3F4N0@33958|Lactobacillaceae	1239|Firmicutes	E	GDSL-like Lipase/Acylhydrolase	lipC	-	-	-	-	-	-	-	-	-	-	-	Lipase_GDSL_2
102_S11_01812_1	913848.AELK01000024_gene699	4.85e-283	778.0	COG1078@1|root,COG1078@2|Bacteria,1TPVB@1239|Firmicutes,4HAX8@91061|Bacilli,3F442@33958|Lactobacillaceae	1239|Firmicutes	S	HD domain protein	ywfO	GO:0003674,GO:0003824,GO:0006139,GO:0006163,GO:0006195,GO:0006203,GO:0006725,GO:0006753,GO:0006793,GO:0006796,GO:0006807,GO:0008150,GO:0008152,GO:0008832,GO:0009056,GO:0009058,GO:0009117,GO:0009141,GO:0009143,GO:0009144,GO:0009146,GO:0009151,GO:0009155,GO:0009166,GO:0009200,GO:0009204,GO:0009215,GO:0009217,GO:0009262,GO:0009264,GO:0009394,GO:0009987,GO:0016787,GO:0016788,GO:0016793,GO:0018130,GO:…	-	ko:K06885	-	-	-	-	ko00000	-	-	-	HD
102_S11_00009_1	1138822.PL11_03215	6.27e-167	483.0	COG0160@1|root,COG0160@2|Bacteria,1VS6F@1239|Firmicutes,4H9M7@91061|Bacilli,3F569@33958|Lactobacillaceae	1239|Firmicutes	E	Belongs to the class-III pyridoxal-phosphate-dependent aminotransferase family	gabT	-	2.6.1.19,5.1.1.21	ko:K00823,ko:K20708	ko00250,ko00410,ko00640,ko00650,ko01100,ko01120,map00250,map00410,map00640,map00650,map01100,map01120	M00027	R00908,R01648	RC00006,RC00062	ko00000,ko00001,ko00002,ko01000,ko01007	-	-	-	Aminotran_3
102_S11_01236_1	1423734.JCM14202_2643	1.56e-88	270.0	COG1085@1|root,COG1085@2|Bacteria,1TSNU@1239|Firmicutes,4H9TY@91061|Bacilli,3F3JH@33958|Lactobacillaceae	1239|Firmicutes	C	Domain of unknown function (DUF4931)	-	-	-	-	-	-	-	-	-	-	-	-	DUF4931
102_S11_02475_1	913848.AELK01000229_gene1933	1.83e-205	583.0	COG0624@1|root,COG0624@2|Bacteria,1TPEG@1239|Firmicutes,4HC14@91061|Bacilli,3F3UV@33958|Lactobacillaceae	1239|Firmicutes	E	dipeptidase PepV	pepV	-	3.5.1.18	ko:K01270,ko:K01274,ko:K01439	ko00300,ko00480,ko01100,ko01120,ko01230,map00300,map00480,map01100,map01120,map01230	M00016	R00899,R02734,R04951	RC00064,RC00090,RC00096,RC00141	ko00000,ko00001,ko00002,ko01000,ko01002	-	-	-	M20_dimer,Peptidase_M20
102_S11_02135_1	913848.AELK01000041_gene1519	1.87e-145	415.0	COG0834@1|root,COG0834@2|Bacteria,1TQNR@1239|Firmicutes,4HF14@91061|Bacilli,3F3WC@33958|Lactobacillaceae	1239|Firmicutes	ET	ABC transporter substrate-binding protein	aatB	-	-	ko:K02030	-	M00236	-	-	ko00000,ko00002,ko02000	3.A.1.3	-	-	SBP_bac_3
102_S11_00702_1	467705.SGO_0384	5.18e-137	397.0	COG0189@1|root,COG0189@2|Bacteria,1TSHN@1239|Firmicutes,4HBFG@91061|Bacilli	1239|Firmicutes	HJ	COG0189 Glutathione synthase Ribosomal protein S6 modification enzyme (glutaminyl transferase)	-	-	-	-	-	-	-	-	-	-	-	-	RimK
102_S11_00114_1	913848.AELK01000194_gene139	1.35e-137	397.0	COG1475@1|root,COG1475@2|Bacteria,1TQ2B@1239|Firmicutes,4H9TB@91061|Bacilli,3F47R@33958|Lactobacillaceae	1239|Firmicutes	K	Belongs to the ParB family	spo0J	GO:0005575,GO:0005622,GO:0005623,GO:0007059,GO:0008150,GO:0009295,GO:0009987,GO:0022603,GO:0042173,GO:0043226,GO:0043228,GO:0043229,GO:0043232,GO:0043590,GO:0043937,GO:0043938,GO:0044424,GO:0044464,GO:0045595,GO:0045597,GO:0045881,GO:0048518,GO:0048522,GO:0050789,GO:0050793,GO:0050794,GO:0051094,GO:0065007	-	ko:K03497	-	-	-	-	ko00000,ko03000,ko03036,ko04812	-	-	-	HTH_3,KorB,ParBc
102_S11_00557_1	913848.AELK01000065_gene1324	0.0	1029.0	COG1299@1|root,COG1445@1|root,COG1762@1|root,COG1299@2|Bacteria,COG1445@2|Bacteria,COG1762@2|Bacteria,1TPKU@1239|Firmicutes,4H9KR@91061|Bacilli,3F44C@33958|Lactobacillaceae	1239|Firmicutes	GT	Phosphotransferase System	fruA	-	2.7.1.202	ko:K02768,ko:K02769,ko:K02770	ko00051,ko01100,ko01120,ko02060,map00051,map01100,map01120,map02060	M00273	R03232	RC00017,RC03206	ko00000,ko00001,ko00002,ko01000,ko02000	4.A.2.1	-	-	PTS_EIIA_2,PTS_EIIC,PTS_IIB
102_S11_01920_1	913848.AELK01000126_gene2047	6.21e-209	581.0	COG2255@1|root,COG2255@2|Bacteria,1TR47@1239|Firmicutes,4HBMW@91061|Bacilli,3F47S@33958|Lactobacillaceae	1239|Firmicutes	L	The RuvA-RuvB complex in the presence of ATP renatures cruciform structure in supercoiled DNA with palindromic sequence, indicating that it may promote strand exchange reactions in homologous recombination. RuvAB is a helicase that mediates the Holliday junction migration by localized denaturation and reannealing	ruvB	-	3.6.4.12	ko:K03551	ko03440,map03440	-	-	-	ko00000,ko00001,ko01000,ko03400	-	-	-	RuvB_C,RuvB_N
102_S11_01216_1	913848.AELK01000101_gene2038	1.47e-36	132.0	29PQW@1|root,30AP3@2|Bacteria,1U6XN@1239|Firmicutes,4IGRY@91061|Bacilli,3F8PB@33958|Lactobacillaceae	1239|Firmicutes	-	-	-	-	-	-	-	-	-	-	-	-	-	-	-
102_S11_00631_1	1423806.JCM15457_2094	3.86e-160	459.0	COG0117@1|root,COG1985@1|root,COG0117@2|Bacteria,COG1985@2|Bacteria,1TP4F@1239|Firmicutes,4HBNA@91061|Bacilli,3F4X5@33958|Lactobacillaceae	1239|Firmicutes	H	Converts 2,5-diamino-6-(ribosylamino)-4(3h)-pyrimidinone 5'-phosphate into 5-amino-6-(ribosylamino)-2,4(1h,3h)- pyrimidinedione 5'-phosphate	ribD	GO:0006139,GO:0006725,GO:0006807,GO:0008150,GO:0008152,GO:0009451,GO:0009987,GO:0016070,GO:0034641,GO:0043170,GO:0043412,GO:0044237,GO:0044238,GO:0046483,GO:0071704,GO:0090304,GO:1901360	1.1.1.193,3.5.4.26	ko:K11752	ko00740,ko01100,ko01110,ko02024,map00740,map01100,map01110,map02024	M00125	R03458,R03459	RC00204,RC00933	ko00000,ko00001,ko00002,ko01000	-	-	-	RibD_C,dCMP_cyt_deam_1
102_S11_01908_1	913848.AELK01000044_gene2523	3.73e-135	385.0	COG2344@1|root,COG2344@2|Bacteria,1TSMR@1239|Firmicutes,4HB7Q@91061|Bacilli,3F40G@33958|Lactobacillaceae	1239|Firmicutes	K	Modulates transcription in response to changes in cellular NADH NAD( ) redox state	rex	-	-	ko:K01926	-	-	-	-	ko00000,ko03000	-	-	-	CoA_binding,Put_DNA-bind_N
102_S11_02064_1	913848.AELK01000009_gene1094	2.62e-84	250.0	COG4668@1|root,COG4668@2|Bacteria,1V77P@1239|Firmicutes,4HIM2@91061|Bacilli,3F6EP@33958|Lactobacillaceae	1239|Firmicutes	G	catalyzes the phosphorylation of incoming sugar substrates concomitant with their translocation across the cell membrane	mtlF	GO:0003674,GO:0003824,GO:0005215,GO:0005575,GO:0005623,GO:0005886,GO:0006810,GO:0008150,GO:0008643,GO:0009401,GO:0015144,GO:0016020,GO:0016740,GO:0016772,GO:0016773,GO:0022804,GO:0022857,GO:0034219,GO:0044464,GO:0051179,GO:0051234,GO:0055085,GO:0071702,GO:0071944,GO:0090563	2.7.1.197	ko:K02798	ko00051,ko02060,map00051,map02060	M00274	R02704	RC00017,RC03206	ko00000,ko00001,ko00002,ko01000,ko02000	4.A.2.1.12,4.A.2.1.2,4.A.2.1.24,4.A.2.1.5	-	-	PTS_EIIA_2
102_S11_02347_1	913848.AELK01000237_gene1627	3.03e-160	455.0	COG0826@1|root,COG0826@2|Bacteria,1TQIZ@1239|Firmicutes,4HA2T@91061|Bacilli,3F5P8@33958|Lactobacillaceae	1239|Firmicutes	O	Peptidase family U32	yrrN	-	-	ko:K08303	ko05120,map05120	-	-	-	ko00000,ko00001,ko01000,ko01002	-	-	-	Peptidase_U32
102_S11_00636_1	1140002.I570_04363	4.47e-96	294.0	COG0673@1|root,COG0673@2|Bacteria,1UF9V@1239|Firmicutes,4HDG2@91061|Bacilli,4B1RY@81852|Enterococcaceae	1239|Firmicutes	S	Oxidoreductase family, NAD-binding Rossmann fold	-	-	-	-	-	-	-	-	-	-	-	-	GFO_IDH_MocA,GFO_IDH_MocA_C
102_S11_02209_1	913848.AELK01000180_gene943	1.98e-32	115.0	COG1254@1|root,COG1254@2|Bacteria,1VEM9@1239|Firmicutes,4HNN7@91061|Bacilli,3F81R@33958|Lactobacillaceae	1239|Firmicutes	C	Belongs to the acylphosphatase family	acyP	GO:0003674,GO:0003824,GO:0003998,GO:0016787,GO:0016817,GO:0016818	3.6.1.7	ko:K01512	ko00620,ko00627,ko01120,map00620,map00627,map01120	-	R00317,R01421,R01515	RC00043	ko00000,ko00001,ko01000	-	-	iSB619.SA_RS07020	Acylphosphatase
102_S11_00624_1	913848.AELK01000040_gene1512	2.22e-163	464.0	COG0275@1|root,COG0275@2|Bacteria,1TNZV@1239|Firmicutes,4H9U2@91061|Bacilli,3F3MF@33958|Lactobacillaceae	1239|Firmicutes	J	Specifically methylates the N4 position of cytidine in position 1402 (C1402) of 16S rRNA	rsmH	GO:0000154,GO:0001510,GO:0003674,GO:0003824,GO:0005575,GO:0005622,GO:0005623,GO:0005737,GO:0006139,GO:0006364,GO:0006396,GO:0006725,GO:0006807,GO:0008150,GO:0008152,GO:0008168,GO:0008170,GO:0008173,GO:0008649,GO:0008757,GO:0009451,GO:0009987,GO:0010467,GO:0016070,GO:0016072,GO:0016434,GO:0016740,GO:0016741,GO:0022613,GO:0031167,GO:0032259,GO:0034470,GO:0034641,GO:0034660,GO:0042254,GO:0043170,GO:…	2.1.1.199	ko:K03438	-	-	-	-	ko00000,ko01000,ko03009	-	-	-	Methyltransf_5
102_S11_01473_1	913848.AELK01000255_gene1048	9.98e-141	399.0	COG0664@1|root,COG0664@2|Bacteria,1UXDW@1239|Firmicutes,4HCRG@91061|Bacilli,3F5KR@33958|Lactobacillaceae	1239|Firmicutes	K	Crp-like helix-turn-helix domain	rcfB	-	-	-	-	-	-	-	-	-	-	-	HTH_Crp_2
102_S11_02234_1	913848.AELK01000184_gene656	2.27e-42	139.0	COG1837@1|root,COG1837@2|Bacteria,1VEG7@1239|Firmicutes,4HNX0@91061|Bacilli,3F829@33958|Lactobacillaceae	1239|Firmicutes	S	Belongs to the UPF0109 family	ylqC	-	-	ko:K06960	-	-	-	-	ko00000	-	-	-	KH_4
102_S11_01885_1	913848.AELK01000031_gene1840	6.62e-50	161.0	COG4467@1|root,COG4467@2|Bacteria,1VA1F@1239|Firmicutes,4HKND@91061|Bacilli,3F864@33958|Lactobacillaceae	1239|Firmicutes	L	Involved in initiation control of chromosome replication	yabA	GO:0003674,GO:0005488,GO:0005515,GO:0042802	-	-	-	-	-	-	-	-	-	-	YabB
102_S11_02210_1	913848.AELK01000180_gene944	1.3e-107	318.0	COG0566@1|root,COG0566@2|Bacteria,1V3JP@1239|Firmicutes,4HCF5@91061|Bacilli,3F3NF@33958|Lactobacillaceae	1239|Firmicutes	J	Belongs to the class IV-like SAM-binding methyltransferase superfamily. RNA methyltransferase TrmH family	spoU	-	-	ko:K03437	-	-	-	-	ko00000,ko03016	-	-	-	SpoU_methylase,SpoU_sub_bind
102_S11_01422_1	913848.AELK01000194_gene160	1.65e-111	326.0	COG1121@1|root,COG1121@2|Bacteria,1TQ68@1239|Firmicutes,4HAZI@91061|Bacilli,3F49M@33958|Lactobacillaceae	1239|Firmicutes	P	ABC transporter	adcC	-	-	ko:K02074,ko:K09817,ko:K11710	ko02010,map02010	M00242,M00244,M00319	-	-	ko00000,ko00001,ko00002,ko01000,ko02000	3.A.1.15,3.A.1.15.3,3.A.1.15.5	-	iYO844.BSU02860	ABC_tran
102_S11_00696_1	1423780.LOT_0762	2.65e-91	272.0	COG0299@1|root,COG0299@2|Bacteria,1V3RJ@1239|Firmicutes,4HGY5@91061|Bacilli,3F3UN@33958|Lactobacillaceae	1239|Firmicutes	F	Catalyzes the transfer of a formyl group from 10- formyltetrahydrofolate to 5-phospho-ribosyl-glycinamide (GAR), producing 5-phospho-ribosyl-N-formylglycinamide (FGAR) and tetrahydrofolate	purN	-	2.1.2.2	ko:K11175	ko00230,ko00670,ko01100,ko01110,ko01130,map00230,map00670,map01100,map01110,map01130	M00048	R04325,R04326	RC00026,RC00197,RC01128	ko00000,ko00001,ko00002,ko01000	-	-	-	Formyl_trans_N
102_S11_02362_1	913848.AELK01000060_gene2206	2.53e-203	569.0	COG1477@1|root,COG1477@2|Bacteria,1TR9C@1239|Firmicutes,4HA6Y@91061|Bacilli,3FB4B@33958|Lactobacillaceae	1239|Firmicutes	H	Flavin transferase that catalyzes the transfer of the FMN moiety of FAD and its covalent binding to the hydroxyl group of a threonine residue in a target flavoprotein	apbE	-	2.7.1.180	ko:K03734	-	-	-	-	ko00000,ko01000	-	-	-	ApbE
102_S11_00221_1	913848.AELK01000006_gene2422	9.4e-168	472.0	COG0682@1|root,COG0682@2|Bacteria,1TPAK@1239|Firmicutes,4HAT0@91061|Bacilli,3F42N@33958|Lactobacillaceae	1239|Firmicutes	M	Transfers the N-acyl diglyceride group on what will become the N-terminal cysteine of membrane lipoproteins	lgt	-	-	ko:K13292	-	-	-	-	ko00000,ko01000	-	-	-	LGT
102_S11_00741_1	913848.AELK01000056_gene2137	3.6e-140	404.0	COG2996@1|root,COG2996@2|Bacteria,1TQ1Z@1239|Firmicutes,4HDAZ@91061|Bacilli,3F44W@33958|Lactobacillaceae	1239|Firmicutes	S	S1 domain	cvfB	-	-	ko:K00243	-	-	-	-	ko00000	-	-	-	S1,S1_2
102_S11_00019_1	60520.HR47_10080	1.01e-71	222.0	COG1309@1|root,COG1309@2|Bacteria,1V1DM@1239|Firmicutes,4HG0Y@91061|Bacilli,3F5CS@33958|Lactobacillaceae	1239|Firmicutes	K	Bacterial regulatory proteins, tetR family	yobS	GO:0000976,GO:0001067,GO:0003674,GO:0003676,GO:0003677,GO:0003690,GO:0003700,GO:0005488,GO:0005575,GO:0005622,GO:0005623,GO:0005737,GO:0005829,GO:0006355,GO:0008150,GO:0009889,GO:0010468,GO:0010556,GO:0019219,GO:0019222,GO:0031323,GO:0031326,GO:0043565,GO:0044212,GO:0044424,GO:0044444,GO:0044464,GO:0050789,GO:0050794,GO:0051171,GO:0051252,GO:0060255,GO:0065007,GO:0080090,GO:0097159,GO:0140110,GO:…	-	-	-	-	-	-	-	-	-	-	TetR_N,WHG
102_S11_02493_1	913848.AELK01000228_gene1945	3.15e-159	449.0	COG0647@1|root,COG0647@2|Bacteria,1TQGM@1239|Firmicutes,4HA3R@91061|Bacilli,3F49D@33958|Lactobacillaceae	1239|Firmicutes	G	Catalyzes the dephosphorylation of 2-6 carbon acid sugars in vitro	nagD	-	3.1.3.41	ko:K01101	ko00627,ko01120,map00627,map01120	-	R03024	RC00151	ko00000,ko00001,ko01000	-	-	-	Hydrolase_6,Hydrolase_like
102_S11_01870_1	913848.AELK01000245_gene1328	4.55e-144	408.0	COG0081@1|root,COG0081@2|Bacteria,1TPTS@1239|Firmicutes,4HAK4@91061|Bacilli,3F3VQ@33958|Lactobacillaceae	1239|Firmicutes	J	Binds directly to 23S rRNA. The L1 stalk is quite mobile in the ribosome, and is involved in E site tRNA release	rplA	GO:0000470,GO:0003674,GO:0003676,GO:0003723,GO:0005488,GO:0005575,GO:0005622,GO:0005623,GO:0005737,GO:0005829,GO:0005840,GO:0006139,GO:0006364,GO:0006396,GO:0006412,GO:0006518,GO:0006725,GO:0006807,GO:0008150,GO:0008152,GO:0009058,GO:0009059,GO:0009987,GO:0010467,GO:0015934,GO:0016070,GO:0016072,GO:0019538,GO:0022613,GO:0022625,GO:0022626,GO:0032991,GO:0034470,GO:0034641,GO:0034645,GO:0034660,GO:…	-	ko:K02863	ko03010,map03010	M00178,M00179	-	-	br01610,ko00000,ko00001,ko00002,ko03011	-	-	-	Ribosomal_L1
102_S11_01563_1	913848.AELK01000097_gene2353	1.24e-202	567.0	COG0592@1|root,COG0592@2|Bacteria,1TQ7J@1239|Firmicutes,4H9TF@91061|Bacilli,3F3ZQ@33958|Lactobacillaceae	1239|Firmicutes	L	Confers DNA tethering and processivity to DNA polymerases and other proteins. Acts as a clamp, forming a ring around DNA (a reaction catalyzed by the clamp-loading complex) which diffuses in an ATP-independent manner freely and bidirectionally along dsDNA. Initially characterized for its ability to contact the catalytic subunit of DNA polymerase III (Pol III), a complex, multichain enzyme respons…	dnaN	-	2.7.7.7	ko:K02338	ko00230,ko00240,ko01100,ko03030,ko03430,ko03440,map00230,map00240,map01100,map03030,map03430,map03440	M00260	R00375,R00376,R00377,R00378	RC02795	ko00000,ko00001,ko00002,ko01000,ko03032,ko03400	-	-	-	DNA_pol3_beta,DNA_pol3_beta_2,DNA_pol3_beta_3
102_S11_00759_1	913848.AELK01000059_gene2538	7.65e-182	511.0	COG1702@1|root,COG1702@2|Bacteria,1TP35@1239|Firmicutes,4HBD5@91061|Bacilli,3F4E7@33958|Lactobacillaceae	1239|Firmicutes	T	phosphate starvation-inducible protein PhoH	phoH	-	-	ko:K06217	-	-	-	-	ko00000	-	-	-	PhoH
102_S11_02063_1	913848.AELK01000009_gene1093	3.44e-234	649.0	COG0246@1|root,COG0246@2|Bacteria,1TPZU@1239|Firmicutes,4H9S3@91061|Bacilli,3F448@33958|Lactobacillaceae	1239|Firmicutes	C	mannitol-1-phosphate 5-dehydrogenase activity	mtlD	GO:0003674,GO:0003824,GO:0005575,GO:0005622,GO:0005623,GO:0005737,GO:0005829,GO:0005975,GO:0006059,GO:0006066,GO:0008150,GO:0008152,GO:0008926,GO:0009056,GO:0009987,GO:0016052,GO:0016491,GO:0016614,GO:0016616,GO:0019400,GO:0019405,GO:0019407,GO:0019592,GO:0019594,GO:0019751,GO:0044237,GO:0044238,GO:0044248,GO:0044262,GO:0044275,GO:0044281,GO:0044282,GO:0044424,GO:0044444,GO:0044464,GO:0046164,GO:…	1.1.1.17	ko:K00009	ko00051,map00051	-	R02703	RC00085	ko00000,ko00001,ko01000	-	-	-	Mannitol_dh,Mannitol_dh_C
102_S11_01820_1	913848.AELK01000061_gene2230	2.37e-150	431.0	COG0196@1|root,COG0196@2|Bacteria,1TPKS@1239|Firmicutes,4H9KE@91061|Bacilli,3F3TG@33958|Lactobacillaceae	1239|Firmicutes	H	Belongs to the ribF family	ribF	-	2.7.1.26,2.7.7.2	ko:K11753	ko00740,ko01100,ko01110,map00740,map01100,map01110	M00125	R00161,R00549	RC00002,RC00017	ko00000,ko00001,ko00002,ko01000	-	-	iSB619.SA_RS06310	FAD_syn,Flavokinase
102_S11_01225_1	1114972.AUAW01000007_gene2603	1.03e-64	198.0	COG0599@1|root,COG0599@2|Bacteria,1VWSB@1239|Firmicutes,4HJ1V@91061|Bacilli,3F736@33958|Lactobacillaceae	1239|Firmicutes	S	decarboxylase	yphJ	-	4.1.1.44	ko:K01607	ko00362,ko01100,ko01120,ko01220,map00362,map01100,map01120,map01220	-	R03470	RC00938	ko00000,ko00001,ko01000	-	-	-	CMD
102_S11_01429_1	913848.AELK01000198_gene177	1.47e-125	367.0	COG4814@1|root,COG4814@2|Bacteria,1VSYU@1239|Firmicutes,4HU15@91061|Bacilli,3F4J2@33958|Lactobacillaceae	1239|Firmicutes	S	Alpha beta hydrolase	-	-	-	-	-	-	-	-	-	-	-	-	DUF915
102_S11_02067_1	913848.AELK01000009_gene1097	9.12e-149	421.0	COG0363@1|root,COG0363@2|Bacteria,1TP10@1239|Firmicutes,4HAG4@91061|Bacilli,3F3NR@33958|Lactobacillaceae	1239|Firmicutes	G	Catalyzes the reversible isomerization-deamination of glucosamine 6-phosphate (GlcN6P) to form fructose 6-phosphate (Fru6P) and ammonium ion	nagB	GO:0005575,GO:0005622,GO:0005623,GO:0005737,GO:0005829,GO:0006040,GO:0008150,GO:0008152,GO:0044424,GO:0044444,GO:0044464,GO:0071704,GO:1901135	3.5.99.6	ko:K02564	ko00520,ko01100,map00520,map01100	-	R00765	RC00163	ko00000,ko00001,ko01000	-	-	iYO844.BSU02360	Glucosamine_iso
102_S11_01548_1	913848.AELK01000096_gene2389	3.12e-115	348.0	2CC2J@1|root,309K5@2|Bacteria,1U598@1239|Firmicutes,4IF0I@91061|Bacilli,3F58S@33958|Lactobacillaceae	1239|Firmicutes	-	-	-	-	-	-	-	-	-	-	-	-	-	-	-
102_S11_00370_1	913848.AELK01000178_gene2080	0.0	1365.0	COG0258@1|root,COG0749@1|root,COG0258@2|Bacteria,COG0749@2|Bacteria,1TPKJ@1239|Firmicutes,4H9S7@91061|Bacilli,3F3ZA@33958|Lactobacillaceae	1239|Firmicutes	L	In addition to polymerase activity, this DNA polymerase exhibits 5'-3' exonuclease activity	polA	GO:0003674,GO:0003824,GO:0003887,GO:0004518,GO:0004527,GO:0005575,GO:0005622,GO:0005623,GO:0005737,GO:0006139,GO:0006259,GO:0006260,GO:0006261,GO:0006281,GO:0006725,GO:0006807,GO:0006950,GO:0006974,GO:0008150,GO:0008152,GO:0008409,GO:0009058,GO:0009059,GO:0009987,GO:0016740,GO:0016772,GO:0016779,GO:0016787,GO:0016788,GO:0018130,GO:0019438,GO:0033554,GO:0034061,GO:0034641,GO:0034645,GO:0034654,GO:…	2.7.7.7	ko:K02335	ko00230,ko00240,ko01100,ko03030,ko03410,ko03420,ko03440,map00230,map00240,map01100,map03030,map03410,map03420,map03440	-	R00375,R00376,R00377,R00378	RC02795	ko00000,ko00001,ko01000,ko03032,ko03400	-	-	-	5_3_exonuc,5_3_exonuc_N,DNA_pol_A,DNA_pol_A_exo1
102_S11_00935_1	585506.HMPREF0877_1224	5.75e-171	495.0	COG0438@1|root,COG0438@2|Bacteria,1V0TQ@1239|Firmicutes,4HD1C@91061|Bacilli,4AZ1S@81850|Leuconostocaceae	1239|Firmicutes	M	Glycosyl transferases group 1	-	-	2.4.1.52	ko:K00712	-	-	-	-	ko00000,ko01000,ko01003	-	GT4	-	Glycos_transf_1
102_S11_00647_1	1423807.BACO01000036_gene1009	1.15e-190	544.0	COG0642@1|root,COG2205@2|Bacteria,1VU2I@1239|Firmicutes,4HHZT@91061|Bacilli,3F475@33958|Lactobacillaceae	1239|Firmicutes	T	Histidine kinase	kinE	-	-	-	-	-	-	-	-	-	-	-	HAMP,HATPase_c,HisKA
102_S11_02331_1	913848.AELK01000088_gene350	2.1e-119	350.0	COG2169@1|root,COG2169@2|Bacteria,1V4X2@1239|Firmicutes,4HIF5@91061|Bacilli,3F3Y8@33958|Lactobacillaceae	1239|Firmicutes	F	DNA RNA non-specific endonuclease	endA	-	-	ko:K15051	-	-	-	-	ko00000	-	-	-	Endonuclea_NS_2
102_S11_00944_1	913848.AELK01000255_gene1050	5.39e-80	249.0	COG0619@1|root,COG0619@2|Bacteria,1V7YC@1239|Firmicutes,4HRFQ@91061|Bacilli,3F6UF@33958|Lactobacillaceae	1239|Firmicutes	P	Cobalt transport protein	nikQ	-	-	ko:K02008	ko02010,map02010	M00245,M00246	-	-	ko00000,ko00001,ko00002,ko02000	3.A.1.18,3.A.1.22,3.A.1.23	-	-	CbiQ
102_S11_01770_1	568703.LGG_01996	2.08e-146	418.0	COG1091@1|root,COG1091@2|Bacteria,1TP71@1239|Firmicutes,4HBXF@91061|Bacilli,3F4QS@33958|Lactobacillaceae	1239|Firmicutes	M	Catalyzes the reduction of dTDP-6-deoxy-L-lyxo-4- hexulose to yield dTDP-L-rhamnose	rfbD	-	1.1.1.133,5.1.3.13	ko:K00067,ko:K01790	ko00521,ko00523,ko01130,map00521,map00523,map01130	M00793	R02777,R06514	RC00182,RC01531	ko00000,ko00001,ko00002,ko01000	-	-	-	RmlD_sub_bind
102_S11_01871_1	913848.AELK01000245_gene1329	6.09e-87	256.0	COG0080@1|root,COG0080@2|Bacteria,1V1BS@1239|Firmicutes,4HFQ0@91061|Bacilli,3F64I@33958|Lactobacillaceae	1239|Firmicutes	J	Forms part of the ribosomal stalk which helps the ribosome interact with GTP-bound translation factors	rplK	GO:0000027,GO:0003674,GO:0003676,GO:0003723,GO:0003735,GO:0005198,GO:0005488,GO:0005575,GO:0005622,GO:0005623,GO:0005737,GO:0005829,GO:0005840,GO:0006412,GO:0006518,GO:0006807,GO:0006996,GO:0008150,GO:0008152,GO:0009058,GO:0009059,GO:0009987,GO:0010467,GO:0015934,GO:0016043,GO:0019538,GO:0019843,GO:0022607,GO:0022613,GO:0022618,GO:0022625,GO:0022626,GO:0032991,GO:0034622,GO:0034641,GO:0034645,GO:…	-	ko:K02867	ko03010,map03010	M00178,M00179	-	-	br01610,ko00000,ko00001,ko00002,ko03011	-	-	-	Ribosomal_L11,Ribosomal_L11_N
102_S11_01862_1	543734.LCABL_16910	9.97e-33	114.0	COG0695@1|root,COG0695@2|Bacteria,1VEFX@1239|Firmicutes,4HNUX@91061|Bacilli,3F874@33958|Lactobacillaceae	1239|Firmicutes	O	Glutaredoxin	nrdH	-	-	ko:K06191	-	-	-	-	ko00000	-	-	-	Glutaredoxin
102_S11_01042_1	913848.AELK01000235_gene1133	4.34e-77	232.0	COG0200@1|root,COG0200@2|Bacteria,1V3KE@1239|Firmicutes,4HFPW@91061|Bacilli,3F675@33958|Lactobacillaceae	1239|Firmicutes	J	Binds to the 23S rRNA	rplO	GO:0003674,GO:0003735,GO:0005198,GO:0005575,GO:0005622,GO:0005623,GO:0005737,GO:0005829,GO:0005840,GO:0015934,GO:0022625,GO:0022626,GO:0032991,GO:0043226,GO:0043228,GO:0043229,GO:0043232,GO:0044391,GO:0044422,GO:0044424,GO:0044444,GO:0044445,GO:0044446,GO:0044464,GO:1990904	-	ko:K02876	ko03010,map03010	M00178,M00179	-	-	br01610,ko00000,ko00001,ko00002,ko03011	-	-	-	Ribosomal_L27A
102_S11_01074_1	1136177.KCA1_2015	1.21e-179	506.0	COG1482@1|root,COG1482@2|Bacteria,1VRGI@1239|Firmicutes,4HBFW@91061|Bacilli,3F40I@33958|Lactobacillaceae	1239|Firmicutes	G	mannose-6-phosphate isomerase	manA	-	5.3.1.8	ko:K01809	ko00051,ko00520,ko01100,ko01110,ko01130,map00051,map00520,map01100,map01110,map01130	M00114	R01819	RC00376	ko00000,ko00001,ko00002,ko01000	-	-	iYO844.BSU12020	PMI_typeI
102_S11_00911_1	913848.AELK01000120_gene70	5.68e-154	434.0	COG1126@1|root,COG1126@2|Bacteria,1TNYD@1239|Firmicutes,4H9WY@91061|Bacilli,3F3QQ@33958|Lactobacillaceae	1239|Firmicutes	E	ABC transporter, ATP-binding protein	glnQ	-	3.6.3.21	ko:K02028,ko:K10041	ko02010,map02010	M00228,M00236	-	-	ko00000,ko00001,ko00002,ko01000,ko02000	3.A.1.3	-	-	ABC_tran
102_S11_01818_1	913848.AELK01000024_gene693	6.56e-56	174.0	COG0254@1|root,COG0254@2|Bacteria,1VEGU@1239|Firmicutes,4HKF0@91061|Bacilli,3F7D7@33958|Lactobacillaceae	1239|Firmicutes	J	Ribosomal protein L31	rpmE	-	-	ko:K02909	ko03010,map03010	M00178	-	-	br01610,ko00000,ko00001,ko00002,ko03011	-	-	-	Ribosomal_L31
102_S11_01947_1	913848.AELK01000183_gene936	2.26e-284	784.0	COG0541@1|root,COG0541@2|Bacteria,1TP06@1239|Firmicutes,4H9T4@91061|Bacilli,3F40R@33958|Lactobacillaceae	1239|Firmicutes	U	Involved in targeting and insertion of nascent membrane proteins into the cytoplasmic membrane. Binds to the hydrophobic signal sequence of the ribosome-nascent chain (RNC) as it emerges from the ribosomes. The SRP-RNC complex is then targeted to the cytoplasmic membrane where it interacts with the SRP receptor FtsY	ffh	-	3.6.5.4	ko:K03106	ko02024,ko03060,ko03070,map02024,map03060,map03070	M00335	-	-	ko00000,ko00001,ko00002,ko01000,ko02044	3.A.5.1,3.A.5.2,3.A.5.7,3.A.5.8,3.A.5.9	-	-	SRP54,SRP54_N,SRP_SPB
102_S11_01283_1	862514.HMPREF0623_1421	7.77e-46	155.0	COG1762@1|root,COG1762@2|Bacteria,1VBW9@1239|Firmicutes,4IR84@91061|Bacilli,3FBMU@33958|Lactobacillaceae	1239|Firmicutes	G	Phosphoenolpyruvate-dependent sugar phosphotransferase system, EIIA 2	-	-	2.7.1.204	ko:K20112	ko02060,map02060	M00807	R11171	RC00017,RC03206	ko00000,ko00001,ko00002,ko01000,ko02000	4.A.5	-	-	PTS_EIIA_2
102_S11_01462_1	913848.AELK01000248_gene2336	1.83e-257	727.0	COG1762@1|root,COG3711@1|root,COG1762@2|Bacteria,COG3711@2|Bacteria,1UZ36@1239|Firmicutes,4HDUK@91061|Bacilli,3F5E0@33958|Lactobacillaceae	1239|Firmicutes	GKT	Mga helix-turn-helix domain	srlM	-	-	ko:K03491	-	-	-	-	ko00000,ko03000	-	-	-	HTH_11,Mga,PRD,PTS_EIIA_2
102_S11_02360_1	797515.HMPREF9103_03002	2.24e-98	297.0	COG0564@1|root,COG0564@2|Bacteria,1TS1T@1239|Firmicutes,4HBRY@91061|Bacilli,3F46Z@33958|Lactobacillaceae	1239|Firmicutes	J	Responsible for synthesis of pseudouridine from uracil	rluD	GO:0000154,GO:0000455,GO:0001522,GO:0003674,GO:0003824,GO:0005575,GO:0005622,GO:0005623,GO:0005737,GO:0005829,GO:0006139,GO:0006364,GO:0006396,GO:0006725,GO:0006807,GO:0008150,GO:0008152,GO:0009451,GO:0009982,GO:0009987,GO:0010467,GO:0016070,GO:0016072,GO:0016853,GO:0016866,GO:0022613,GO:0031118,GO:0034470,GO:0034641,GO:0034660,GO:0042254,GO:0043170,GO:0043412,GO:0044085,GO:0044237,GO:0044238,GO:…	5.4.99.23,5.4.99.28,5.4.99.29	ko:K06177,ko:K06180	-	-	-	-	ko00000,ko01000,ko03009,ko03016	-	-	-	PseudoU_synth_2
102_S11_00856_1	1400520.LFAB_14600	1.08e-56	180.0	COG3682@1|root,COG3682@2|Bacteria,1VA7Q@1239|Firmicutes,4HKGF@91061|Bacilli,3F7D0@33958|Lactobacillaceae	1239|Firmicutes	K	Copper transport repressor CopY TcrY	copY	-	-	ko:K02171	ko01501,map01501	M00627	-	-	ko00000,ko00001,ko00002,ko01504,ko03000	-	-	-	Penicillinase_R
102_S11_00504_1	913848.AELK01000050_gene2603	5.54e-108	315.0	COG0461@1|root,COG0461@2|Bacteria,1V1BZ@1239|Firmicutes,4HFV7@91061|Bacilli,3F487@33958|Lactobacillaceae	1239|Firmicutes	F	Catalyzes the transfer of a ribosyl phosphate group from 5-phosphoribose 1-diphosphate to orotate, leading to the formation of orotidine monophosphate (OMP)	pyrE	-	2.4.2.10	ko:K00762	ko00240,ko01100,map00240,map01100	M00051	R01870	RC00611	ko00000,ko00001,ko00002,ko01000	-	-	iYO844.BSU15560	Pribosyltran
102_S11_00658_1	913848.AELK01000095_gene712	0.0	1064.0	COG1554@1|root,COG1554@2|Bacteria,1TQMB@1239|Firmicutes,4HAVB@91061|Bacilli,3F3PG@33958|Lactobacillaceae	1239|Firmicutes	G	hydrolase, family 65, central catalytic	treP	-	2.4.1.64	ko:K05342	ko00500,ko01100,map00500,map01100	-	R02727	RC00049	ko00000,ko00001,ko01000	-	GH65	-	Glyco_hydro_65C,Glyco_hydro_65N,Glyco_hydro_65m
102_S11_02036_1	1423807.BACO01000052_gene1544	4.08e-97	286.0	COG4475@1|root,COG4475@2|Bacteria,1V3H0@1239|Firmicutes,4HH6F@91061|Bacilli,3F66D@33958|Lactobacillaceae	1239|Firmicutes	S	Belongs to the UPF0340 family	ywlG	-	-	-	-	-	-	-	-	-	-	-	DUF436
102_S11_01208_1	1423775.BAMN01000005_gene1357	2.19e-35	126.0	COG0789@1|root,COG0789@2|Bacteria,1VAAP@1239|Firmicutes,4HKZ9@91061|Bacilli,3F6JI@33958|Lactobacillaceae	1239|Firmicutes	K	helix_turn_helix, mercury resistance	adhR	-	-	ko:K21745	-	-	-	-	ko00000,ko03000	-	-	-	MerR,MerR-DNA-bind,MerR_1
102_S11_01187_1	913848.AELK01000198_gene206	5.03e-45	149.0	COG4272@1|root,COG4272@2|Bacteria,1VGWJ@1239|Firmicutes,4HQ1Q@91061|Bacilli,3F7G8@33958|Lactobacillaceae	1239|Firmicutes	S	Protein of unknown function (DUF1634)	-	-	-	-	-	-	-	-	-	-	-	-	DUF1634
102_S11_01995_1	913848.AELK01000166_gene1402	3.83e-42	139.0	COG2261@1|root,COG2261@2|Bacteria,1VENK@1239|Firmicutes,4HNKV@91061|Bacilli,3F7EK@33958|Lactobacillaceae	1239|Firmicutes	S	Transglycosylase associated protein	-	-	-	-	-	-	-	-	-	-	-	-	Transgly_assoc
102_S11_01559_1	913848.AELK01000097_gene2350	1.27e-154	439.0	COG0706@1|root,COG0706@2|Bacteria,1TQ0J@1239|Firmicutes,4HB3J@91061|Bacilli,3F3SD@33958|Lactobacillaceae	1239|Firmicutes	U	Required for the insertion and or proper folding and or complex formation of integral membrane proteins into the membrane. Involved in integration of membrane proteins that insert both dependently and independently of the Sec translocase complex, as well as at least some lipoproteins	yidC	GO:0005575,GO:0008150,GO:0009653,GO:0009987,GO:0016020,GO:0030154,GO:0030435,GO:0032502,GO:0043934,GO:0048646,GO:0048856,GO:0048869	-	ko:K03217	ko02024,ko03060,ko03070,map02024,map03060,map03070	M00335	-	-	ko00000,ko00001,ko00002,ko02044,ko03029	2.A.9	-	-	60KD_IMP
102_S11_02336_1	913848.AELK01000246_gene1226	4.6e-35	125.0	29NZX@1|root,309Y2@2|Bacteria,1U5X7@1239|Firmicutes,4IFKM@91061|Bacilli,3F6N0@33958|Lactobacillaceae	1239|Firmicutes	-	-	-	-	-	-	-	-	-	-	-	-	-	-	-
102_S11_02543_1	913848.AELK01000041_gene1543	6.3e-132	383.0	COG2326@1|root,COG2326@2|Bacteria,1TQQR@1239|Firmicutes,4HDT2@91061|Bacilli,3F59Q@33958|Lactobacillaceae	1239|Firmicutes	S	Polyphosphate nucleotide phosphotransferase, PPK2 family	-	-	-	-	-	-	-	-	-	-	-	-	PPK2
102_S11_00196_1	913848.AELK01000028_gene397	3.81e-264	733.0	COG0765@1|root,COG0834@1|root,COG0765@2|Bacteria,COG0834@2|Bacteria,1TQUG@1239|Firmicutes,4HAJ5@91061|Bacilli,3F4HA@33958|Lactobacillaceae	1239|Firmicutes	P	ABC transporter	glnP	-	-	ko:K02029,ko:K02030,ko:K10036	ko02010,map02010	M00227,M00236	-	-	ko00000,ko00001,ko00002,ko02000	3.A.1.3,3.A.1.3.2	-	-	BPD_transp_1,SBP_bac_3
102_S11_02203_1	913848.AELK01000067_gene1256	1.59e-40	138.0	COG3731@1|root,COG3731@2|Bacteria,1VGKB@1239|Firmicutes,4HNJN@91061|Bacilli,3F8EZ@33958|Lactobacillaceae	1239|Firmicutes	G	PTS system glucitol/sorbitol-specific IIA component	srlB	-	2.7.1.198	ko:K02781	ko00051,ko02060,map00051,map02060	M00280	R05820	RC00017,RC03206	ko00000,ko00001,ko00002,ko01000,ko02000	4.A.4.1	-	-	PTSIIA_gutA
102_S11_00901_1	913848.AELK01000024_gene677	1.62e-194	554.0	COG1376@1|root,COG1376@2|Bacteria,1TQMA@1239|Firmicutes,4HDTN@91061|Bacilli,3F3QW@33958|Lactobacillaceae	1239|Firmicutes	S	Putative peptidoglycan binding domain	-	-	-	-	-	-	-	-	-	-	-	-	PG_binding_4,YkuD
102_S11_00210_1	913848.AELK01000006_gene2433	1.09e-178	501.0	COG1660@1|root,COG1660@2|Bacteria,1TPS4@1239|Firmicutes,4H9KM@91061|Bacilli,3F4NY@33958|Lactobacillaceae	1239|Firmicutes	S	Displays ATPase and GTPase activities	yvcJ	-	-	ko:K06958	-	-	-	-	ko00000,ko03019	-	-	-	ATP_bind_2
102_S11_01463_1	913848.AELK01000248_gene2337	8.1e-156	441.0	COG1028@1|root,COG1028@2|Bacteria,1TP2V@1239|Firmicutes,4HCAG@91061|Bacilli,3F4CR@33958|Lactobacillaceae	1239|Firmicutes	IQ	NAD dependent epimerase/dehydratase family	srlD2	-	1.1.1.140	ko:K00068	ko00051,map00051	-	R05607	RC00085	ko00000,ko00001,ko01000	-	-	-	adh_short
102_S11_00946_1	1136177.KCA1_0086	8.45e-44	142.0	2BWF7@1|root,30A8B@2|Bacteria,1U6BN@1239|Firmicutes,4IG3A@91061|Bacilli,3F7J1@33958|Lactobacillaceae	1239|Firmicutes	-	-	-	-	-	-	-	-	-	-	-	-	-	-	-
102_S11_00099_1	345219.Bcoa_2323	3.25e-145	416.0	COG0656@1|root,COG0656@2|Bacteria,1TPM1@1239|Firmicutes,4HARE@91061|Bacilli,1ZC55@1386|Bacillus	1239|Firmicutes	S	reductase	-	-	-	-	-	-	-	-	-	-	-	-	Aldo_ket_red
102_S11_01149_1	1114972.AUAW01000008_gene2251	3.35e-309	857.0	COG0028@1|root,COG0028@2|Bacteria,1TQE8@1239|Firmicutes,4HBUS@91061|Bacilli,3F3R9@33958|Lactobacillaceae	1239|Firmicutes	EH	Belongs to the TPP enzyme family	pox1	-	1.2.3.3	ko:K00158	ko00620,ko01100,map00620,map01100	-	R00207	RC02745	ko00000,ko00001,ko01000	-	-	-	TPP_enzyme_C,TPP_enzyme_M,TPP_enzyme_N
102_S11_00577_1	913848.AELK01000036_gene1588	1.46e-96	283.0	COG2131@1|root,COG2131@2|Bacteria,1V3PU@1239|Firmicutes,4HCDG@91061|Bacilli,3F6BF@33958|Lactobacillaceae	1239|Firmicutes	F	ComE operon protein 2	comEB	-	3.5.4.12	ko:K01493	ko00240,ko01100,map00240,map01100	M00429	R01663	RC00074	ko00000,ko00001,ko00002,ko01000,ko02044	-	-	-	dCMP_cyt_deam_1
102_S11_00997_1	913848.AELK01000098_gene2325	0.0	1060.0	COG3887@1|root,COG3887@2|Bacteria,1TPGP@1239|Firmicutes,4HBVH@91061|Bacilli,3F3TY@33958|Lactobacillaceae	1239|Firmicutes	T	signaling protein consisting of a modified GGDEF domain and a DHH domain	yybT	-	-	-	-	-	-	-	-	-	-	-	DHH,DHHA1
102_S11_01592_1	1121864.OMO_00112	2.38e-110	345.0	COG0322@1|root,COG0322@2|Bacteria,1TP4B@1239|Firmicutes,4H9QH@91061|Bacilli,4AZGT@81852|Enterococcaceae	1239|Firmicutes	L	The UvrABC repair system catalyzes the recognition and processing of DNA lesions. UvrC both incises the 5' and 3' sides of the lesion. The N-terminal half is responsible for the 3' incision and the C-terminal half is responsible for the 5' incision	uvrC	GO:0005575,GO:0005622,GO:0005623,GO:0006950,GO:0006974,GO:0008150,GO:0009380,GO:0009987,GO:0032991,GO:0033554,GO:0044424,GO:0044464,GO:0050896,GO:0051716,GO:1902494,GO:1905347,GO:1905348,GO:1990391	-	ko:K03703	ko03420,map03420	-	-	-	ko00000,ko00001,ko03400	-	-	-	GIY-YIG,HHH_2,HHH_5,UVR,UvrC_HhH_N
102_S11_01205_1	913848.AELK01000257_gene1003	8.26e-75	228.0	2CCK1@1|root,309S4@2|Bacteria,1U5KG@1239|Firmicutes,4IFBA@91061|Bacilli,3F64Y@33958|Lactobacillaceae	1239|Firmicutes	-	-	-	-	-	-	-	-	-	-	-	-	-	-	-
102_S11_00181_1	913848.AELK01000028_gene412	4.83e-133	384.0	COG1177@1|root,COG1177@2|Bacteria,1V0VD@1239|Firmicutes,4H9ZC@91061|Bacilli,3F3ZN@33958|Lactobacillaceae	1239|Firmicutes	P	ABC transporter permease	potC	-	-	ko:K11070	ko02010,map02010	M00299	-	-	ko00000,ko00001,ko00002,ko02000	3.A.1.11.1	-	-	BPD_transp_1
102_S11_01852_1	913848.AELK01000031_gene1835	6.47e-22	88.6	2EHEM@1|root,33B6J@2|Bacteria,1VM3Z@1239|Firmicutes,4HR3I@91061|Bacilli,3F844@33958|Lactobacillaceae	1239|Firmicutes	S	Protein of unknown function (DUF2508)	yaaL	-	-	-	-	-	-	-	-	-	-	-	DUF2508
102_S11_00758_1	913848.AELK01000059_gene2537	5.76e-91	268.0	COG0319@1|root,COG0319@2|Bacteria,1V6BU@1239|Firmicutes,4HIIE@91061|Bacilli,3F516@33958|Lactobacillaceae	1239|Firmicutes	S	Single strand-specific metallo-endoribonuclease involved in late-stage 70S ribosome quality control and in maturation of the 3' terminus of the 16S rRNA	ybeY	-	3.5.4.5	ko:K01489,ko:K07042	ko00240,ko00983,ko01100,map00240,map00983,map01100	-	R01878,R02485,R08221	RC00074,RC00514	ko00000,ko00001,ko01000,ko03009	-	-	-	UPF0054
102_S11_00554_1	913848.AELK01000065_gene1321	4.53e-242	673.0	COG0536@1|root,COG0536@2|Bacteria,1TPX7@1239|Firmicutes,4H9P8@91061|Bacilli,3F4ZA@33958|Lactobacillaceae	1239|Firmicutes	S	An essential GTPase which binds GTP, GDP and possibly (p)ppGpp with moderate affinity, with high nucleotide exchange rates and a fairly low GTP hydrolysis rate. Plays a role in control of the cell cycle, stress response, ribosome biogenesis and in those bacteria that undergo differentiation, in morphogenesis control	obg	GO:0000003,GO:0000160,GO:0000166,GO:0001882,GO:0001883,GO:0003674,GO:0005488,GO:0005525,GO:0007154,GO:0007165,GO:0008150,GO:0009987,GO:0017076,GO:0019001,GO:0019954,GO:0023052,GO:0030436,GO:0032502,GO:0032549,GO:0032550,GO:0032553,GO:0032555,GO:0032561,GO:0035556,GO:0035639,GO:0036094,GO:0043167,GO:0043168,GO:0043934,GO:0050789,GO:0050794,GO:0050896,GO:0051716,GO:0065007,GO:0097159,GO:0097367,GO:…	-	ko:K03979	-	-	-	-	ko00000,ko01000,ko03009	-	-	-	DUF1967,GTP1_OBG,MMR_HSR1
102_S11_00486_1	913848.AELK01000052_gene2573	1.24e-103	302.0	COG5405@1|root,COG5405@2|Bacteria,1TPXK@1239|Firmicutes,4H9PD@91061|Bacilli,3F4HS@33958|Lactobacillaceae	1239|Firmicutes	O	Protease subunit of a proteasome-like degradation complex believed to be a general protein degrading machinery	hslV	-	3.4.25.2	ko:K01419	-	-	-	-	ko00000,ko01000,ko01002	-	-	-	Proteasome
102_S11_00545_1	1400520.LFAB_12090	3.31e-98	297.0	COG1131@1|root,COG1131@2|Bacteria,1TS5Y@1239|Firmicutes,4HBUA@91061|Bacilli,3F4BF@33958|Lactobacillaceae	1239|Firmicutes	V	ABC transporter, ATP-binding protein	-	-	-	ko:K01990	-	M00254	-	-	ko00000,ko00002,ko02000	3.A.1	-	-	ABC_tran
102_S11_02308_1	913848.AELK01000181_gene963	1.19e-103	305.0	COG0705@1|root,COG0705@2|Bacteria,1TQXT@1239|Firmicutes,4HCDF@91061|Bacilli,3F3WR@33958|Lactobacillaceae	1239|Firmicutes	S	Peptidase, S54 family	gluP	-	3.4.21.105	ko:K19225	-	-	-	-	ko00000,ko01000,ko01002	-	-	-	Rhomboid,TPR_8
102_S11_00916_1	314315.LCA_0109	3.42e-71	217.0	COG0735@1|root,COG0735@2|Bacteria,1V6RI@1239|Firmicutes,4HIGM@91061|Bacilli,3F6W3@33958|Lactobacillaceae	1239|Firmicutes	P	Belongs to the Fur family	zur	GO:0000976,GO:0001067,GO:0001130,GO:0001217,GO:0003674,GO:0003676,GO:0003677,GO:0003690,GO:0003700,GO:0005488,GO:0005575,GO:0006355,GO:0008150,GO:0009889,GO:0009890,GO:0009892,GO:0010468,GO:0010556,GO:0010558,GO:0010605,GO:0010629,GO:0019219,GO:0019222,GO:0031323,GO:0031324,GO:0031326,GO:0031327,GO:0032991,GO:0032993,GO:0043565,GO:0044212,GO:0045892,GO:0045934,GO:0048519,GO:0048523,GO:0050789,GO:…	-	ko:K02076,ko:K03711	-	-	-	-	ko00000,ko03000	-	-	-	FUR
102_S11_02311_1	1302286.BAOT01000010_gene747	2.39e-70	219.0	COG1376@1|root,COG1376@2|Bacteria,1V4KP@1239|Firmicutes,4HIBF@91061|Bacilli,3F6PH@33958|Lactobacillaceae	1239|Firmicutes	M	ErfK YbiS YcfS YnhG	yciB	-	-	-	-	-	-	-	-	-	-	-	YkuD
102_S11_01529_1	913848.AELK01000162_gene1450	2.41e-83	251.0	COG1705@1|root,COG1705@2|Bacteria,1V7JY@1239|Firmicutes,4HIY4@91061|Bacilli,3F584@33958|Lactobacillaceae	1239|Firmicutes	NU	mannosyl-glycoprotein	acmC	-	3.2.1.17,3.2.1.96	ko:K01185,ko:K01227	ko00511,map00511	-	-	-	ko00000,ko00001,ko01000	-	-	-	Glucosaminidase,SH3_8
102_S11_00665_1	913848.AELK01000094_gene717	1.39e-51	166.0	2A5X0@1|root,30UP0@2|Bacteria,1U6DW@1239|Firmicutes,4IG5K@91061|Bacilli,3F7P8@33958|Lactobacillaceae	1239|Firmicutes	-	-	-	-	-	-	-	-	-	-	-	-	-	-	-
102_S11_00173_1	913848.AELK01000029_gene1898	8.58e-109	328.0	COG1459@1|root,COG1459@2|Bacteria,1U00C@1239|Firmicutes,4HGUA@91061|Bacilli,3F3S9@33958|Lactobacillaceae	1239|Firmicutes	NU	type II secretion system	comGB	-	-	ko:K02244	-	M00429	-	-	ko00000,ko00002,ko02044	3.A.14.1	-	-	T2SSF
102_S11_02291_1	913848.AELK01000182_gene903	2.54e-28	103.0	COG1722@1|root,COG1722@2|Bacteria,1VK9I@1239|Firmicutes,4HNRB@91061|Bacilli,3F81K@33958|Lactobacillaceae	1239|Firmicutes	L	Bidirectionally degrades single-stranded DNA into large acid-insoluble oligonucleotides, which are then degraded further into small acid-soluble oligonucleotides	xseB	-	3.1.11.6	ko:K03602	ko03430,map03430	-	-	-	ko00000,ko00001,ko01000,ko03400	-	-	-	Exonuc_VII_S
102_S11_01761_1	913848.AELK01000020_gene1846	3.08e-119	349.0	COG1409@1|root,COG1409@2|Bacteria,1VHY9@1239|Firmicutes,4HPAR@91061|Bacilli,3F3SW@33958|Lactobacillaceae	1239|Firmicutes	S	Calcineurin-like phosphoesterase	-	-	-	-	-	-	-	-	-	-	-	-	Metallophos
102_S11_02309_1	1136177.KCA1_1337	2.46e-43	149.0	COG0212@1|root,COG0212@2|Bacteria,1VA91@1239|Firmicutes,4HM35@91061|Bacilli,3F4KQ@33958|Lactobacillaceae	1239|Firmicutes	H	Belongs to the 5-formyltetrahydrofolate cyclo-ligase family	fthC	GO:0003674,GO:0003824,GO:0006082,GO:0006575,GO:0006725,GO:0006730,GO:0006732,GO:0006760,GO:0006807,GO:0008150,GO:0008152,GO:0009058,GO:0009108,GO:0009396,GO:0009987,GO:0016053,GO:0016874,GO:0016879,GO:0016882,GO:0018130,GO:0019438,GO:0019752,GO:0030272,GO:0034641,GO:0035999,GO:0042398,GO:0042558,GO:0042559,GO:0043436,GO:0043603,GO:0043604,GO:0044237,GO:0044249,GO:0044271,GO:0044281,GO:0044283,GO:…	6.3.3.2	ko:K01934	ko00670,ko01100,map00670,map01100	-	R02301	RC00183	ko00000,ko00001,ko01000	-	-	-	5-FTHF_cyc-lig
102_S11_00849_1	568703.LGG_01789	2.7e-144	416.0	COG0167@1|root,COG0167@2|Bacteria,1TPFV@1239|Firmicutes,4HBFE@91061|Bacilli,3FC4P@33958|Lactobacillaceae	1239|Firmicutes	F	Catalyzes the conversion of dihydroorotate to orotate	pyrD	GO:0003674,GO:0003824,GO:0004152,GO:0005575,GO:0005622,GO:0005623,GO:0005737,GO:0006139,GO:0006206,GO:0006207,GO:0006725,GO:0006807,GO:0008150,GO:0008152,GO:0009058,GO:0009112,GO:0009987,GO:0016491,GO:0016627,GO:0016635,GO:0018130,GO:0019856,GO:0034641,GO:0044237,GO:0044238,GO:0044249,GO:0044271,GO:0044281,GO:0044424,GO:0044464,GO:0046112,GO:0046483,GO:0055086,GO:0055114,GO:0071704,GO:0072527,GO:…	1.3.5.2,1.3.98.1	ko:K00226,ko:K00254	ko00240,ko01100,map00240,map01100	M00051	R01867,R01868	RC00051	ko00000,ko00001,ko00002,ko01000	-	-	-	DHO_dh
102_S11_02198_1	913848.AELK01000067_gene1263	2.43e-140	402.0	COG0061@1|root,COG0061@2|Bacteria,1TRB3@1239|Firmicutes,4HB08@91061|Bacilli,3F45D@33958|Lactobacillaceae	1239|Firmicutes	F	Involved in the regulation of the intracellular balance of NAD and NADP, and is a key enzyme in the biosynthesis of NADP. Catalyzes specifically the phosphorylation on 2'-hydroxyl of the adenosine moiety of NAD to yield NADP	nadK	GO:0000166,GO:0003674,GO:0003824,GO:0003951,GO:0005488,GO:0005524,GO:0006139,GO:0006725,GO:0006732,GO:0006733,GO:0006739,GO:0006741,GO:0006753,GO:0006766,GO:0006767,GO:0006769,GO:0006793,GO:0006796,GO:0006807,GO:0008144,GO:0008150,GO:0008152,GO:0008976,GO:0009058,GO:0009108,GO:0009117,GO:0009165,GO:0009820,GO:0009987,GO:0016301,GO:0016310,GO:0016740,GO:0016772,GO:0016773,GO:0016776,GO:0017076,GO:…	2.7.1.23	ko:K00858	ko00760,ko01100,map00760,map01100	-	R00104	RC00002,RC00078	ko00000,ko00001,ko01000	-	-	iHN637.CLJU_RS05480,iSB619.SA_RS04895	NAD_kinase
102_S11_01536_1	913848.AELK01000161_gene1430	2.27e-51	164.0	COG0721@1|root,COG0721@2|Bacteria,1VEK3@1239|Firmicutes,4HNNA@91061|Bacilli,3F7XB@33958|Lactobacillaceae	1239|Firmicutes	J	Allows the formation of correctly charged Asn-tRNA(Asn) or Gln-tRNA(Gln) through the transamidation of misacylated Asp- tRNA(Asn) or Glu-tRNA(Gln) in organisms which lack either or both of asparaginyl-tRNA or glutaminyl-tRNA synthetases. The reaction takes place in the presence of glutamine and ATP through an activated phospho-Asp-tRNA(Asn) or phospho-Glu-tRNA(Gln)	gatC	-	6.3.5.6,6.3.5.7	ko:K02435	ko00970,ko01100,map00970,map01100	-	R03905,R04212	RC00010	ko00000,ko00001,ko01000,ko03029	-	-	-	Glu-tRNAGln
102_S11_02131_1	913848.AELK01000041_gene1523	1.56e-92	277.0	COG0850@1|root,COG0850@2|Bacteria,1VAPC@1239|Firmicutes,4HBTI@91061|Bacilli,3F61V@33958|Lactobacillaceae	1239|Firmicutes	D	Cell division inhibitor that blocks the formation of polar Z ring septums. Rapidly oscillates between the poles of the cell to destabilize FtsZ filaments that have formed before they mature into polar Z rings. Prevents FtsZ polymerization	minC	GO:0000910,GO:0003674,GO:0004857,GO:0007049,GO:0007105,GO:0008150,GO:0009987,GO:0022402,GO:0030234,GO:0031333,GO:0032271,GO:0032272,GO:0032506,GO:0043086,GO:0043254,GO:0044087,GO:0044092,GO:0048519,GO:0048523,GO:0050789,GO:0050790,GO:0050794,GO:0051128,GO:0051129,GO:0051301,GO:0065007,GO:0065009,GO:0098772	-	ko:K03610	-	-	-	-	ko00000,ko03036,ko04812	-	-	-	MinC_C
102_S11_01242_1	1423747.BAMJ01000004_gene376	7.82e-200	575.0	28MBK@1|root,2ZAQ1@2|Bacteria,1TSWC@1239|Firmicutes,4HCSW@91061|Bacilli,3F50E@33958|Lactobacillaceae	1239|Firmicutes	M	Arylsulfotransferase Ig-like domain	astA	-	2.8.2.22	ko:K01023	-	-	-	-	ko00000,ko01000	-	-	-	Arylsulfotran_N,Arylsulfotrans
102_S11_00687_1	913848.AELK01000204_gene2663	1.41e-124	358.0	COG1174@1|root,COG1174@2|Bacteria,1TQ5C@1239|Firmicutes,4HAVM@91061|Bacilli,3F51B@33958|Lactobacillaceae	1239|Firmicutes	P	Binding-protein-dependent transport system inner membrane component	opuCD	GO:0003674,GO:0005215,GO:0005575,GO:0005623,GO:0005886,GO:0006810,GO:0006811,GO:0006812,GO:0008150,GO:0015695,GO:0015696,GO:0015697,GO:0015838,GO:0016020,GO:0031460,GO:0044464,GO:0051179,GO:0051234,GO:0071702,GO:0071705,GO:0071944,GO:0072337	-	ko:K05846	ko02010,map02010	M00209	-	-	ko00000,ko00001,ko00002,ko02000	3.A.1.12	-	iYO844.BSU33800	BPD_transp_1
102_S11_00981_1	913848.AELK01000099_gene2297	1.15e-188	537.0	COG0265@1|root,COG0265@2|Bacteria,1TRM8@1239|Firmicutes,4HA31@91061|Bacilli,3F45X@33958|Lactobacillaceae	1239|Firmicutes	O	serine protease	htrA	GO:0008150,GO:0009266,GO:0009628,GO:0050896	3.4.21.107	ko:K04771	ko01503,ko02020,map01503,map02020	M00728	-	-	ko00000,ko00001,ko00002,ko01000,ko01002,ko03110	-	-	-	PDZ_2,Trypsin_2
102_S11_02127_1	1158606.I579_01416	4.77e-38	127.0	COG1278@1|root,COG1278@2|Bacteria,1VEE0@1239|Firmicutes,4HNJC@91061|Bacilli,4B3ES@81852|Enterococcaceae	1239|Firmicutes	K	'Cold-shock' DNA-binding domain	cspC	-	-	ko:K03704	-	-	-	-	ko00000,ko03000	-	-	-	CSD
102_S11_00163_1	913848.AELK01000061_gene2221	4.89e-32	114.0	2C5TQ@1|root,30A24@2|Bacteria,1U638@1239|Firmicutes,4IFSJ@91061|Bacilli,3F6XK@33958|Lactobacillaceae	1239|Firmicutes	-	-	-	-	-	-	-	-	-	-	-	-	-	-	-
102_S11_01002_1	913848.AELK01000030_gene310	9.45e-270	746.0	COG0215@1|root,COG0215@2|Bacteria,1TP9D@1239|Firmicutes,4HA6D@91061|Bacilli,3F4K7@33958|Lactobacillaceae	1239|Firmicutes	J	Belongs to the class-I aminoacyl-tRNA synthetase family	cysS	GO:0000166,GO:0001871,GO:0003674,GO:0003824,GO:0004812,GO:0004817,GO:0005488,GO:0005524,GO:0005575,GO:0005622,GO:0005623,GO:0005737,GO:0005829,GO:0006082,GO:0006139,GO:0006399,GO:0006412,GO:0006418,GO:0006423,GO:0006518,GO:0006520,GO:0006725,GO:0006807,GO:0008144,GO:0008150,GO:0008152,GO:0009058,GO:0009059,GO:0009986,GO:0009987,GO:0010467,GO:0016070,GO:0016874,GO:0016875,GO:0017076,GO:0019538,GO:…	6.1.1.16	ko:K01883	ko00970,map00970	M00359,M00360	R03650	RC00055,RC00523	ko00000,ko00001,ko00002,ko01000,ko01007,ko03016	-	-	-	DALR_2,tRNA-synt_1e,tRNA-synt_1g
102_S11_02379_1	1158601.I585_02343	7.71e-38	132.0	COG0454@1|root,COG0456@2|Bacteria,1VAFS@1239|Firmicutes,4HIRW@91061|Bacilli,4B3QF@81852|Enterococcaceae	1239|Firmicutes	K	Acetyltransferase (GNAT) domain	yiaC	-	-	ko:K03826	-	-	-	-	ko00000,ko01000	-	-	-	Acetyltransf_10,Acetyltransf_7
102_S11_02372_1	913848.AELK01000188_gene549	3.87e-42	138.0	COG0236@1|root,COG0236@2|Bacteria,1VFQI@1239|Firmicutes,4HNIH@91061|Bacilli,3F7Q1@33958|Lactobacillaceae	1239|Firmicutes	J	Carrier protein involved in the D-alanylation of lipoteichoic acid (LTA). The loading of thioester-linked D-alanine onto DltC is catalyzed by D-alanine--D-alanyl carrier protein ligase DltA. The DltC-carried D-alanyl group is further transferred to cell membrane phosphatidylglycerol (PG) by forming an ester bond, probably catalyzed by DltD. D-alanylation of LTA plays an important role in modulati…	dltC	GO:0000270,GO:0003674,GO:0005215,GO:0006022,GO:0006023,GO:0006024,GO:0006807,GO:0006810,GO:0008150,GO:0008152,GO:0009058,GO:0009059,GO:0009252,GO:0009273,GO:0009987,GO:0022857,GO:0030203,GO:0034645,GO:0042546,GO:0043170,GO:0044036,GO:0044038,GO:0044085,GO:0044237,GO:0044249,GO:0044260,GO:0051179,GO:0051234,GO:0055085,GO:0070589,GO:0071554,GO:0071704,GO:0071840,GO:1901135,GO:1901137,GO:1901564,GO:…	6.1.1.13	ko:K14188	ko00473,ko01503,ko02020,ko05150,map00473,map01503,map02020,map05150	M00725	R02718	RC00037,RC00094	ko00000,ko00001,ko00002,ko01000,ko01504	-	-	-	PP-binding
102_S11_00957_1	1122149.BACN01000003_gene258	4.46e-118	343.0	COG0730@1|root,COG0730@2|Bacteria,1V46C@1239|Firmicutes,4HGYI@91061|Bacilli,3F501@33958|Lactobacillaceae	1239|Firmicutes	S	membrane transporter protein	-	-	-	ko:K07090	-	-	-	-	ko00000	-	-	-	TauE
102_S11_02221_1	913848.AELK01000181_gene956	0.0	1070.0	COG4485@1|root,COG4485@2|Bacteria,1TRR1@1239|Firmicutes,4HBW6@91061|Bacilli,3F49G@33958|Lactobacillaceae	1239|Firmicutes	S	membrane	-	-	-	-	-	-	-	-	-	-	-	-	YfhO
102_S11_01289_1	913848.AELK01000118_gene88	1.07e-140	421.0	COG3711@1|root,COG3711@2|Bacteria,1VVKT@1239|Firmicutes,4HWA8@91061|Bacilli,3F48X@33958|Lactobacillaceae	1239|Firmicutes	K	Mga helix-turn-helix domain	-	-	-	-	-	-	-	-	-	-	-	-	Mga
102_S11_01788_1	913848.AELK01000244_gene1356	2.06e-87	261.0	COG0262@1|root,COG0262@2|Bacteria,1VAUA@1239|Firmicutes,4HH71@91061|Bacilli,3F57D@33958|Lactobacillaceae	1239|Firmicutes	H	RibD C-terminal domain	dfr	-	-	-	-	-	-	-	-	-	-	-	RibD_C
102_S11_00909_1	913848.AELK01000120_gene68	6.3e-119	343.0	COG0765@1|root,COG0765@2|Bacteria,1TQ5K@1239|Firmicutes,4HFBH@91061|Bacilli,3F3XW@33958|Lactobacillaceae	1239|Firmicutes	P	ABC transporter permease	glnM	GO:0003333,GO:0003674,GO:0005215,GO:0005342,GO:0005575,GO:0005623,GO:0005886,GO:0006810,GO:0006811,GO:0006820,GO:0006865,GO:0008150,GO:0008509,GO:0008514,GO:0015075,GO:0015171,GO:0015318,GO:0015711,GO:0015849,GO:0016020,GO:0022857,GO:0034220,GO:0044464,GO:0046942,GO:0046943,GO:0051179,GO:0051234,GO:0055085,GO:0071702,GO:0071705,GO:0071944,GO:0098656,GO:1903825,GO:1905039	-	ko:K10040	ko02010,map02010	M00228	-	-	ko00000,ko00001,ko00002,ko02000	3.A.1.3	-	-	BPD_transp_1
102_S11_00539_1	913848.AELK01000186_gene586	1.76e-100	305.0	2EPHD@1|root,33H40@2|Bacteria,1VNCY@1239|Firmicutes,4HYY7@91061|Bacilli,3F495@33958|Lactobacillaceae	1239|Firmicutes	-	-	-	-	-	-	-	-	-	-	-	-	-	-	MacB_PCD
102_S11_00226_1	913848.AELK01000006_gene2415	2.96e-192	551.0	COG2433@1|root,COG3595@1|root,COG2433@2|Bacteria,COG3595@2|Bacteria,1TS90@1239|Firmicutes,4HDI6@91061|Bacilli,3F5QQ@33958|Lactobacillaceae	1239|Firmicutes	S	Putative adhesin	yvlB	-	-	-	-	-	-	-	-	-	-	-	DUF4097
102_S11_00194_1	913848.AELK01000028_gene399	6.43e-95	279.0	COG4894@1|root,COG4894@2|Bacteria,1V8EY@1239|Firmicutes,4HMMS@91061|Bacilli,3FBB0@33958|Lactobacillaceae	1239|Firmicutes	-	-	-	-	-	-	-	-	-	-	-	-	-	-	LOR
102_S11_00533_1	913848.AELK01000186_gene592	0.0	996.0	COG0847@1|root,COG1199@1|root,COG0847@2|Bacteria,COG1199@2|Bacteria,1TQHQ@1239|Firmicutes,4HB2Y@91061|Bacilli,3F4KA@33958|Lactobacillaceae	1239|Firmicutes	L	helicase involved in DNA repair and perhaps also replication	dinG	GO:0003674,GO:0003824,GO:0004518,GO:0004527,GO:0005575,GO:0005622,GO:0005623,GO:0005737,GO:0005829,GO:0006139,GO:0006259,GO:0006260,GO:0006261,GO:0006281,GO:0006725,GO:0006807,GO:0006950,GO:0006974,GO:0008150,GO:0008152,GO:0008408,GO:0009058,GO:0009059,GO:0009360,GO:0009987,GO:0016787,GO:0016788,GO:0032991,GO:0033554,GO:0034641,GO:0034645,GO:0042575,GO:0043170,GO:0044237,GO:0044238,GO:0044249,GO:…	3.6.4.12	ko:K03722	-	-	-	-	ko00000,ko01000,ko03400	-	-	-	DEAD,Helicase_C_2,RNase_T,ResIII
102_S11_00872_1	1122149.BACN01000022_gene563	2.02e-85	256.0	COG4843@1|root,COG4843@2|Bacteria,1V14J@1239|Firmicutes,4HCBK@91061|Bacilli,3F4SX@33958|Lactobacillaceae	1239|Firmicutes	S	UPF0316 protein	yebE	-	-	-	-	-	-	-	-	-	-	-	DUF2179
102_S11_01773_1	913848.AELK01000019_gene800	3.68e-71	228.0	COG1216@1|root,COG1216@2|Bacteria,1V4NS@1239|Firmicutes,4HHDW@91061|Bacilli,3F6P7@33958|Lactobacillaceae	1239|Firmicutes	S	Glycosyltransferase like family 2	epsIIG	-	-	ko:K07011	-	-	-	-	ko00000	-	-	-	Glycos_transf_2
102_S11_01587_1	913848.AELK01000125_gene1770	3.61e-84	257.0	COG2171@1|root,COG2171@2|Bacteria,1TQUJ@1239|Firmicutes,4H9KY@91061|Bacilli,3F3U0@33958|Lactobacillaceae	1239|Firmicutes	E	Catalyzes the transfer of an acetyl group from acetyl- CoA to tetrahydrodipicolinate	dapH	-	2.3.1.117,2.3.1.89	ko:K00674,ko:K05822	ko00300,ko01100,ko01110,ko01120,ko01230,map00300,map01100,map01110,map01120,map01230	M00016,M00525	R04364,R04365	RC00004,RC01136	ko00000,ko00001,ko00002,ko01000	-	-	iYO844.BSU14180	DapH_N,Hexapep
102_S11_00132_1	913848.AELK01000194_gene123	1.42e-162	458.0	COG0024@1|root,COG0024@2|Bacteria,1TQC1@1239|Firmicutes,4H9S9@91061|Bacilli,3F3MK@33958|Lactobacillaceae	1239|Firmicutes	E	Methionine Aminopeptidase	map	-	3.4.11.18	ko:K01265	-	-	-	-	ko00000,ko01000,ko01002	-	-	-	Peptidase_M24
102_S11_01439_1	913848.AELK01000200_gene257	2.23e-68	216.0	COG2249@1|root,COG2249@2|Bacteria,1V4UF@1239|Firmicutes,4HIR3@91061|Bacilli,3F6XY@33958|Lactobacillaceae	1239|Firmicutes	S	Flavodoxin-like fold	yrkL	-	-	-	-	-	-	-	-	-	-	-	Flavodoxin_2
102_S11_02409_1	913848.AELK01000238_gene1631	1.87e-146	444.0	COG1196@1|root,COG1196@2|Bacteria,1U5DQ@1239|Firmicutes,4IF55@91061|Bacilli,3F5NM@33958|Lactobacillaceae	1239|Firmicutes	D	nuclear chromosome segregation	-	-	-	-	-	-	-	-	-	-	-	-	Glyco_trans_A_1
102_S11_02432_1	1423775.BAMN01000002_gene1934	1.23e-106	329.0	COG3177@1|root,COG3177@2|Bacteria,1UZBJ@1239|Firmicutes,4HM3C@91061|Bacilli,3F566@33958|Lactobacillaceae	1239|Firmicutes	S	Fic/DOC family	-	-	-	-	-	-	-	-	-	-	-	-	Fic
102_S11_00833_1	1071400.LBUCD034_0399	1.53e-29	106.0	COG2608@1|root,COG2608@2|Bacteria,1VFJ8@1239|Firmicutes,4HNY2@91061|Bacilli,3F830@33958|Lactobacillaceae	1239|Firmicutes	P	Heavy-metal-associated domain	copZ	-	-	-	-	-	-	-	-	-	-	-	HMA
102_S11_00575_1	913848.AELK01000036_gene1586	4.1e-144	417.0	COG1466@1|root,COG1466@2|Bacteria,1TRM0@1239|Firmicutes,4HBB4@91061|Bacilli,3F3TP@33958|Lactobacillaceae	1239|Firmicutes	L	DNA polymerase III delta subunit	holA	-	2.7.7.7	ko:K02340	ko00230,ko00240,ko01100,ko03030,ko03430,ko03440,map00230,map00240,map01100,map03030,map03430,map03440	M00260	R00375,R00376,R00377,R00378	RC02795	ko00000,ko00001,ko00002,ko01000,ko03032,ko03400	-	-	-	DNA_pol3_delta
102_S11_00104_1	913848.AELK01000060_gene2214	2.42e-181	514.0	COG1194@1|root,COG1194@2|Bacteria,1TPUT@1239|Firmicutes,4H9UM@91061|Bacilli,3FCD0@33958|Lactobacillaceae	1239|Firmicutes	L	A G-specific adenine glycosylase	mutY	-	-	ko:K03575	ko03410,map03410	-	-	-	ko00000,ko00001,ko01000,ko03400	-	-	-	EndIII_4Fe-2S,HhH-GPD,NUDIX_4
102_S11_00524_1	913848.AELK01000186_gene602	8.4e-64	196.0	COG3599@1|root,COG3599@2|Bacteria,1VEQ4@1239|Firmicutes,4HNP1@91061|Bacilli,3F6VZ@33958|Lactobacillaceae	1239|Firmicutes	D	Divisome component that associates with the complex late in its assembly, after the Z-ring is formed, and is dependent on DivIC and PBP2B for its recruitment to the divisome. Together with EzrA, is a key component of the system that regulates PBP1 localization during cell cycle progression. Its main role could be the removal of PBP1 from the cell pole after pole maturation is completed. Also cont…	gpsB	-	-	-	-	-	-	-	-	-	-	-	DivIVA
102_S11_01736_1	913848.AELK01000168_gene1179	1.54e-138	411.0	COG1253@1|root,COG1253@2|Bacteria,1TPN0@1239|Firmicutes,4H9SB@91061|Bacilli,3F3KG@33958|Lactobacillaceae	1239|Firmicutes	S	Transporter associated domain	hlyX	-	-	ko:K03699	-	-	-	-	ko00000,ko02042	-	-	-	CBS,CorC_HlyC,DUF21
102_S11_01887_1	913848.AELK01000031_gene1843	6.83e-114	333.0	COG3884@1|root,COG3884@2|Bacteria,1V3RB@1239|Firmicutes,4HHJ4@91061|Bacilli,3F41B@33958|Lactobacillaceae	1239|Firmicutes	I	Acyl-ACP thioesterase	fat	-	3.1.2.21	ko:K01071	ko00061,ko01100,map00061,map01100	-	R04014,R08157,R08158	RC00014,RC00039	ko00000,ko00001,ko01000,ko01004	-	-	-	Acyl-ACP_TE
102_S11_01442_1	913848.AELK01000069_gene2274	2.11e-244	680.0	COG1113@1|root,COG1113@2|Bacteria,1TP97@1239|Firmicutes,4H9QX@91061|Bacilli,3F3YD@33958|Lactobacillaceae	1239|Firmicutes	E	Amino acid permease	aapA	-	-	ko:K03293,ko:K11737	-	-	-	-	ko00000,ko02000	2.A.3.1,2.A.3.1.7	-	-	AA_permease
102_S11_01202_1	1423734.JCM14202_1657	8.99e-102	312.0	COG1929@1|root,COG1929@2|Bacteria,1TPSI@1239|Firmicutes,4HA91@91061|Bacilli,3F3V2@33958|Lactobacillaceae	1239|Firmicutes	G	Belongs to the glycerate kinase type-1 family	glxK	-	2.7.1.165	ko:K00865	ko00260,ko00561,ko00630,ko01100,ko01120,ko01130,map00260,map00561,map00630,map01100,map01120,map01130	-	R08572	RC00002,RC00428	ko00000,ko00001,ko01000	-	-	-	Gly_kinase
102_S11_01235_1	913848.AELK01000259_gene978	4.22e-81	242.0	COG1959@1|root,COG1959@2|Bacteria,1V6FK@1239|Firmicutes,4HKZD@91061|Bacilli,3F73Q@33958|Lactobacillaceae	1239|Firmicutes	K	Transcriptional regulator	ywnA	-	-	-	-	-	-	-	-	-	-	-	Rrf2
102_S11_00749_1	913848.AELK01000057_gene2449	3.69e-194	547.0	COG0327@1|root,COG0327@2|Bacteria,1TQ27@1239|Firmicutes,4H9NY@91061|Bacilli,3F3ZD@33958|Lactobacillaceae	1239|Firmicutes	S	Belongs to the GTP cyclohydrolase I type 2 NIF3 family	yqfO	GO:0005575,GO:0005622,GO:0005623,GO:0005737,GO:0044424,GO:0044464	-	-	-	-	-	-	-	-	-	-	NIF3
102_S11_02382_1	1114972.AUAW01000009_gene2129	4.39e-31	114.0	2DXZ0@1|root,3478Y@2|Bacteria,1W12R@1239|Firmicutes,4HYFZ@91061|Bacilli,3FC0I@33958|Lactobacillaceae	1239|Firmicutes	S	PemK-like, MazF-like toxin of type II toxin-antitoxin system	-	-	-	ko:K07171	-	-	-	-	ko00000,ko01000,ko02048	-	-	-	PemK_toxin
102_S11_01822_1	913848.AELK01000061_gene2232	1.19e-66	203.0	COG0858@1|root,COG0858@2|Bacteria,1VA0P@1239|Firmicutes,4HII1@91061|Bacilli,3F6WZ@33958|Lactobacillaceae	1239|Firmicutes	J	One of several proteins that assist in the late maturation steps of the functional core of the 30S ribosomal subunit. Associates with free 30S ribosomal subunits (but not with 30S subunits that are part of 70S ribosomes or polysomes). Required for efficient processing of 16S rRNA. May interact with the 5'-terminal helix region of 16S rRNA	rbfA	-	-	ko:K02834	-	-	-	-	ko00000,ko03009	-	-	-	RBFA
102_S11_00505_1	913848.AELK01000050_gene2602	8.53e-107	315.0	COG0284@1|root,COG0284@2|Bacteria,1TPPH@1239|Firmicutes,4HAJ2@91061|Bacilli,3F47Y@33958|Lactobacillaceae	1239|Firmicutes	F	Catalyzes the decarboxylation of orotidine 5'- monophosphate (OMP) to uridine 5'-monophosphate (UMP)	pyrF	GO:0003674,GO:0003824,GO:0004590,GO:0005488,GO:0005515,GO:0005575,GO:0005622,GO:0005623,GO:0005737,GO:0005829,GO:0006139,GO:0006206,GO:0006207,GO:0006220,GO:0006221,GO:0006725,GO:0006753,GO:0006793,GO:0006796,GO:0006807,GO:0008150,GO:0008152,GO:0009058,GO:0009112,GO:0009117,GO:0009165,GO:0009218,GO:0009220,GO:0009259,GO:0009260,GO:0009987,GO:0016829,GO:0016830,GO:0016831,GO:0018130,GO:0019438,GO:…	4.1.1.23	ko:K01591	ko00240,ko01100,map00240,map01100	M00051	R00965	RC00409	ko00000,ko00001,ko00002,ko01000	-	-	-	OMPdecase
102_S11_01087_1	913848.AELK01000042_gene1473	1e-186	523.0	COG0224@1|root,COG0224@2|Bacteria,1TPBX@1239|Firmicutes,4HB0E@91061|Bacilli,3F40E@33958|Lactobacillaceae	1239|Firmicutes	C	Produces ATP from ADP in the presence of a proton gradient across the membrane. The gamma chain is believed to be important in regulating ATPase activity and the flow of protons through the CF(0) complex	atpG	GO:0005575,GO:0005623,GO:0005886,GO:0016020,GO:0044464,GO:0071944	-	ko:K02115	ko00190,ko00195,ko01100,map00190,map00195,map01100	M00157	-	-	ko00000,ko00001,ko00002,ko00194	3.A.2.1	-	iSB619.SA_RS10970,iYO844.BSU36820	ATP-synt
102_S11_00913_1	1136177.KCA1_0703	1.33e-176	504.0	COG0436@1|root,COG0436@2|Bacteria,1TP0J@1239|Firmicutes,4HA13@91061|Bacilli,3F3MX@33958|Lactobacillaceae	1239|Firmicutes	E	Aminotransferase	araT	-	2.6.1.57	ko:K00832,ko:K00841	ko00270,ko00300,ko00350,ko00360,ko00400,ko00401,ko00950,ko00960,ko01100,ko01110,ko01130,ko01230,map00270,map00300,map00350,map00360,map00400,map00401,map00950,map00960,map01100,map01110,map01130,map01230	M00024,M00025,M00034,M00040,M00525	R00694,R00734,R01731,R04467,R07396,R10845	RC00006,RC00036	ko00000,ko00001,ko00002,ko01000,ko01007	-	-	-	Aminotran_1_2
102_S11_01491_1	913848.AELK01000014_gene860	1.41e-207	575.0	COG2267@1|root,COG2267@2|Bacteria,1UEDT@1239|Firmicutes,4HF61@91061|Bacilli,3F47H@33958|Lactobacillaceae	1239|Firmicutes	E	Releases the N-terminal proline from various substrates	pepR	-	3.4.11.5	ko:K01259	ko00330,map00330	-	R00135	-	ko00000,ko00001,ko01000,ko01002	-	-	-	Abhydrolase_1
102_S11_02575_1	913848.AELK01000230_gene1994	1.64e-204	570.0	COG1609@1|root,COG1609@2|Bacteria,1TQ7K@1239|Firmicutes,4H9NG@91061|Bacilli,3F4AA@33958|Lactobacillaceae	1239|Firmicutes	K	catabolite control protein A	ccpA	GO:0000976,GO:0001067,GO:0001130,GO:0001216,GO:0001217,GO:0003674,GO:0003676,GO:0003677,GO:0003690,GO:0003700,GO:0005488,GO:0005575,GO:0006355,GO:0008150,GO:0009889,GO:0009890,GO:0009891,GO:0009892,GO:0009893,GO:0010468,GO:0010556,GO:0010557,GO:0010558,GO:0010604,GO:0010605,GO:0010628,GO:0010629,GO:0019219,GO:0019222,GO:0031323,GO:0031324,GO:0031325,GO:0031326,GO:0031327,GO:0031328,GO:0032991,GO:…	-	ko:K02529	-	-	-	-	ko00000,ko03000	-	-	-	LacI,Peripla_BP_1,Peripla_BP_3
102_S11_01065_1	913848.AELK01000236_gene1612	3.15e-103	299.0	COG0049@1|root,COG0049@2|Bacteria,1V1GG@1239|Firmicutes,4H9PA@91061|Bacilli,3F3RX@33958|Lactobacillaceae	1239|Firmicutes	J	One of the primary rRNA binding proteins, it binds directly to 16S rRNA where it nucleates assembly of the head domain of the 30S subunit. Is located at the subunit interface close to the decoding center, probably blocks exit of the E-site tRNA	rpsG	GO:0000028,GO:0003674,GO:0003676,GO:0003723,GO:0003729,GO:0003735,GO:0005198,GO:0005488,GO:0005575,GO:0005622,GO:0005623,GO:0005737,GO:0005829,GO:0005840,GO:0006412,GO:0006518,GO:0006807,GO:0006996,GO:0008150,GO:0008152,GO:0009058,GO:0009059,GO:0009987,GO:0010467,GO:0015935,GO:0016043,GO:0019538,GO:0019843,GO:0022607,GO:0022613,GO:0022618,GO:0022626,GO:0022627,GO:0032991,GO:0034622,GO:0034641,GO:…	-	ko:K02992	ko03010,map03010	M00178,M00179	-	-	br01610,ko00000,ko00001,ko00002,ko03011	-	-	-	Ribosomal_S7
102_S11_01756_1	913848.AELK01000185_gene645	2.09e-162	459.0	COG1307@1|root,COG1307@2|Bacteria,1TQDI@1239|Firmicutes,4HAYQ@91061|Bacilli,3F4II@33958|Lactobacillaceae	1239|Firmicutes	S	Uncharacterised protein, DegV family COG1307	yitS	-	-	-	-	-	-	-	-	-	-	-	DegV
102_S11_01144_1	1291743.LOSG293_260080	7.84e-55	174.0	COG3189@1|root,COG3189@2|Bacteria,1VABH@1239|Firmicutes,4HKI2@91061|Bacilli,3F715@33958|Lactobacillaceae	1239|Firmicutes	S	Protein of unknown function, DUF488	yeaO	-	-	-	-	-	-	-	-	-	-	-	DUF488
102_S11_02204_1	1449336.JQLO01000001_gene266	6.45e-149	434.0	COG0628@1|root,COG0628@2|Bacteria,1TQ84@1239|Firmicutes,4H9SR@91061|Bacilli,27FC6@186828|Carnobacteriaceae	1239|Firmicutes	S	AI-2E family transporter	yubA	GO:0003674,GO:0005215,GO:0005575,GO:0005623,GO:0005886,GO:0005887,GO:0006810,GO:0008150,GO:0016020,GO:0016021,GO:0031224,GO:0031226,GO:0044425,GO:0044459,GO:0044464,GO:0051179,GO:0051234,GO:0055085,GO:0071944	-	-	-	-	-	-	-	-	-	-	AI-2E_transport
102_S11_01472_1	913848.AELK01000255_gene1047	2.89e-276	759.0	COG3875@1|root,COG3875@2|Bacteria,1TQ1C@1239|Firmicutes,4HDCE@91061|Bacilli,3F3MP@33958|Lactobacillaceae	1239|Firmicutes	S	Domain of unknown function (DUF2088)	larA	-	5.1.2.1	ko:K22373	ko00620,map00620	-	R01450	RC00519	ko00000,ko00001,ko01000	-	-	-	DUF2088
102_S11_00119_1	220668.lp_1175	1.01e-162	456.0	COG0580@1|root,COG0580@2|Bacteria,1TP4T@1239|Firmicutes,4HAWP@91061|Bacilli,3F42H@33958|Lactobacillaceae	1239|Firmicutes	U	Belongs to the MIP aquaporin (TC 1.A.8) family	glpF	-	-	ko:K02440	-	-	-	-	ko00000,ko02000	1.A.8.1,1.A.8.2	-	-	MIP
102_S11_02485_1	913848.AELK01000228_gene1951	5.4e-38	129.0	2C26E@1|root,3424N@2|Bacteria,1VX4A@1239|Firmicutes,4HXT9@91061|Bacilli,3F70Q@33958|Lactobacillaceae	1239|Firmicutes	-	-	-	-	-	-	-	-	-	-	-	-	-	-	-
102_S11_00202_1	913848.AELK01000006_gene2444	7.2e-264	726.0	COG0126@1|root,COG0126@2|Bacteria,1TP3H@1239|Firmicutes,4H9R3@91061|Bacilli,3F3SC@33958|Lactobacillaceae	1239|Firmicutes	F	Belongs to the phosphoglycerate kinase family	pgk	GO:0001871,GO:0002020,GO:0003674,GO:0003824,GO:0004618,GO:0005488,GO:0005515,GO:0005575,GO:0005618,GO:0005622,GO:0005623,GO:0005737,GO:0005975,GO:0006082,GO:0006090,GO:0006091,GO:0006096,GO:0006139,GO:0006163,GO:0006164,GO:0006165,GO:0006725,GO:0006732,GO:0006733,GO:0006753,GO:0006754,GO:0006757,GO:0006793,GO:0006796,GO:0006807,GO:0008150,GO:0008152,GO:0009056,GO:0009058,GO:0009108,GO:0009117,GO:…	2.7.2.3,5.3.1.1	ko:K00927,ko:K01803	ko00010,ko00051,ko00562,ko00710,ko01100,ko01110,ko01120,ko01130,ko01200,ko01230,map00010,map00051,map00562,map00710,map01100,map01110,map01120,map01130,map01200,map01230	M00001,M00002,M00003,M00165,M00166,M00308,M00552	R01015,R01512	RC00002,RC00043,RC00423	ko00000,ko00001,ko00002,ko01000,ko04147	-	-	iSB619.SA_RS04145	PGK
102_S11_02395_1	1423734.JCM14202_2384	1.34e-126	367.0	COG0159@1|root,COG0159@2|Bacteria,1TPXA@1239|Firmicutes,4HFQ8@91061|Bacilli,3F50S@33958|Lactobacillaceae	1239|Firmicutes	E	The alpha subunit is responsible for the aldol cleavage of indoleglycerol phosphate to indole and glyceraldehyde 3- phosphate	trpA	-	4.2.1.20	ko:K01695	ko00260,ko00400,ko01100,ko01110,ko01130,ko01230,map00260,map00400,map01100,map01110,map01130,map01230	M00023	R00674,R02340,R02722	RC00209,RC00210,RC00700,RC00701,RC02868	ko00000,ko00001,ko00002,ko01000	-	-	-	Trp_syntA
102_S11_02119_1	913848.AELK01000041_gene1535	3.77e-66	205.0	COG1956@1|root,COG1956@2|Bacteria,1V6GQ@1239|Firmicutes,4HH7X@91061|Bacilli,3F6NT@33958|Lactobacillaceae	1239|Firmicutes	T	GAF domain-containing protein	yebR	-	1.8.4.14	ko:K08968	ko00270,map00270	-	R02025	RC00639	ko00000,ko00001,ko01000	-	-	-	GAF_2
102_S11_02173_1	1138822.PL11_00285	1.34e-22	91.7	28WF1@1|root,2ZIF8@2|Bacteria,1W2PF@1239|Firmicutes,4HZUK@91061|Bacilli,3F8BE@33958|Lactobacillaceae	1239|Firmicutes	-	-	-	-	-	-	-	-	-	-	-	-	-	-	-
102_S11_00476_1	913848.AELK01000053_gene2569	5.24e-218	616.0	COG0793@1|root,COG0793@2|Bacteria,1TPBI@1239|Firmicutes,4HAKE@91061|Bacilli,3F3SS@33958|Lactobacillaceae	1239|Firmicutes	M	Belongs to the peptidase S41A family	ctpA	GO:0003674,GO:0003824,GO:0004175,GO:0005488,GO:0005515,GO:0005575,GO:0005623,GO:0006508,GO:0006518,GO:0006807,GO:0007154,GO:0007165,GO:0008150,GO:0008152,GO:0008233,GO:0009653,GO:0009987,GO:0016787,GO:0019538,GO:0023052,GO:0030154,GO:0030288,GO:0030313,GO:0030435,GO:0031975,GO:0032502,GO:0033218,GO:0034641,GO:0042277,GO:0042597,GO:0042802,GO:0042803,GO:0043170,GO:0043603,GO:0043900,GO:0043902,GO:…	3.4.21.102	ko:K03797	-	-	-	-	ko00000,ko01000,ko01002	-	-	-	PDZ,PDZ_2,PG_binding_1,Peptidase_S41
102_S11_00961_1	913848.AELK01000100_gene2180	7.67e-120	344.0	COG1573@1|root,COG1573@2|Bacteria,1V1F8@1239|Firmicutes,4HFVS@91061|Bacilli,3F4WH@33958|Lactobacillaceae	1239|Firmicutes	L	Uracil-DNA glycosylase	ung2	-	-	-	-	-	-	-	-	-	-	-	UDG
102_S11_01159_1	1423734.JCM14202_575	2.31e-12	62.0	29PYW@1|root,30AXC@2|Bacteria,1U786@1239|Firmicutes,4IH32@91061|Bacilli,3F93Q@33958|Lactobacillaceae	1239|Firmicutes	-	-	-	-	-	-	-	-	-	-	-	-	-	-	-
102_S11_00354_1	913848.AELK01000179_gene2108	1.18e-60	188.0	COG0799@1|root,COG0799@2|Bacteria,1VA2Z@1239|Firmicutes,4HKEJ@91061|Bacilli,3F7QN@33958|Lactobacillaceae	1239|Firmicutes	J	Functions as a ribosomal silencing factor. Interacts with ribosomal protein L14 (rplN), blocking formation of intersubunit bridge B8. Prevents association of the 30S and 50S ribosomal subunits and the formation of functional ribosomes, thus repressing translation	rsfS	GO:0003674,GO:0005488,GO:0006417,GO:0008150,GO:0009889,GO:0009890,GO:0009892,GO:0010468,GO:0010556,GO:0010558,GO:0010605,GO:0010608,GO:0010629,GO:0017148,GO:0019222,GO:0031323,GO:0031324,GO:0031326,GO:0031327,GO:0032268,GO:0032269,GO:0034248,GO:0034249,GO:0043021,GO:0043023,GO:0044087,GO:0044877,GO:0048519,GO:0048523,GO:0050789,GO:0050794,GO:0051171,GO:0051172,GO:0051246,GO:0051248,GO:0060255,GO:…	-	ko:K09710	-	-	-	-	ko00000,ko03009	-	-	-	RsfS
102_S11_00377_1	913848.AELK01000178_gene2073	9.56e-118	341.0	COG0220@1|root,COG0220@2|Bacteria,1TQCA@1239|Firmicutes,4HC08@91061|Bacilli,3F3QM@33958|Lactobacillaceae	1239|Firmicutes	J	Catalyzes the formation of N(7)-methylguanine at position 46 (m7G46) in tRNA	trmB	GO:0001510,GO:0003674,GO:0003824,GO:0005575,GO:0005622,GO:0005623,GO:0005737,GO:0006139,GO:0006396,GO:0006399,GO:0006400,GO:0006725,GO:0006807,GO:0008033,GO:0008150,GO:0008152,GO:0008168,GO:0008173,GO:0008175,GO:0008176,GO:0008757,GO:0009451,GO:0009987,GO:0010467,GO:0016070,GO:0016423,GO:0016740,GO:0016741,GO:0030488,GO:0032259,GO:0032991,GO:0034470,GO:0034641,GO:0034660,GO:0034708,GO:0036265,GO:…	2.1.1.33	ko:K03439	-	-	-	-	ko00000,ko01000,ko03016	-	-	-	Methyltransf_4
102_S11_00953_1	913848.AELK01000099_gene2306	4.35e-66	204.0	COG1846@1|root,COG1846@2|Bacteria,1VGWA@1239|Firmicutes,4HP6R@91061|Bacilli	1239|Firmicutes	K	Transcriptional	-	-	-	-	-	-	-	-	-	-	-	-	MarR
102_S11_02529_1	913848.AELK01000169_gene1371	1.59e-166	474.0	COG0392@1|root,COG0392@2|Bacteria,1UY7Z@1239|Firmicutes,4HCG6@91061|Bacilli,3F3UR@33958|Lactobacillaceae	1239|Firmicutes	I	Catalyzes the transfer of a lysyl group from L-lysyl- tRNA(Lys) to membrane-bound phosphatidylglycerol (PG), which produces lysylphosphatidylglycerol (LPG), a major component of the bacterial membrane with a positive net charge. LPG synthesis contributes to bacterial virulence as it is involved in the resistance mechanism against cationic antimicrobial peptides (CAMP) produces by the host's immun…	mprF	-	-	ko:K07027	-	-	-	-	ko00000,ko02000	4.D.2	-	-	LPG_synthase_TM
102_S11_01045_1	913848.AELK01000235_gene1136	1.58e-65	201.0	COG0256@1|root,COG0256@2|Bacteria,1V6DM@1239|Firmicutes,4HIGF@91061|Bacilli,3F6KN@33958|Lactobacillaceae	1239|Firmicutes	J	This is one of the proteins that binds and probably mediates the attachment of the 5S RNA into the large ribosomal subunit, where it forms part of the central protuberance	rplR	GO:0003674,GO:0003676,GO:0003723,GO:0005488,GO:0005575,GO:0005622,GO:0005623,GO:0005737,GO:0005829,GO:0005840,GO:0008097,GO:0015934,GO:0019843,GO:0022625,GO:0022626,GO:0032991,GO:0043226,GO:0043228,GO:0043229,GO:0043232,GO:0044391,GO:0044422,GO:0044424,GO:0044444,GO:0044445,GO:0044446,GO:0044464,GO:0097159,GO:1901363,GO:1990904	-	ko:K02881	ko03010,map03010	M00178,M00179	-	-	br01610,ko00000,ko00001,ko00002,ko03011	-	-	-	Ribosomal_L18p
102_S11_00547_1	797515.HMPREF9103_00786	1.18e-60	192.0	COG4732@1|root,COG4732@2|Bacteria,1V6HH@1239|Firmicutes,4HHG6@91061|Bacilli,3F6M6@33958|Lactobacillaceae	1239|Firmicutes	S	Thiamine-precursor transporter protein (ThiW)	thiW	-	-	-	-	-	-	-	-	-	-	-	ThiW
102_S11_00740_1	913848.AELK01000056_gene2136	4.35e-88	261.0	COG0735@1|root,COG0735@2|Bacteria,1V7F0@1239|Firmicutes,4HH78@91061|Bacilli,3F6EV@33958|Lactobacillaceae	1239|Firmicutes	P	Ferric uptake regulator family	fur	GO:0000976,GO:0001067,GO:0001130,GO:0001217,GO:0003674,GO:0003676,GO:0003677,GO:0003690,GO:0003700,GO:0005488,GO:0005575,GO:0006355,GO:0008150,GO:0009889,GO:0009890,GO:0009892,GO:0010468,GO:0010556,GO:0010558,GO:0010605,GO:0010629,GO:0019219,GO:0019222,GO:0031323,GO:0031324,GO:0031326,GO:0031327,GO:0032991,GO:0032993,GO:0043565,GO:0044212,GO:0045892,GO:0045934,GO:0048519,GO:0048523,GO:0050789,GO:…	-	ko:K03711	-	-	-	-	ko00000,ko03000	-	-	-	FUR
102_S11_01790_1	913848.AELK01000244_gene1354	2.66e-121	350.0	COG0846@1|root,COG0846@2|Bacteria,1TQKD@1239|Firmicutes,4HC4I@91061|Bacilli,3F4WS@33958|Lactobacillaceae	1239|Firmicutes	K	SIR2 family	cobB	-	-	ko:K12410	-	-	-	-	ko00000,ko01000	-	-	-	SIR2
102_S11_02048_1	913848.AELK01000210_gene2680	1.03e-52	167.0	COG1695@1|root,COG1695@2|Bacteria,1VACN@1239|Firmicutes,4HY7M@91061|Bacilli,3FBMA@33958|Lactobacillaceae	1239|Firmicutes	K	Transcriptional regulator PadR-like family	XK27_04820	-	-	ko:K10947	-	-	-	-	ko00000,ko03000	-	-	-	PadR
102_S11_00108_1	1122149.BACN01000015_gene738	8.3e-113	340.0	COG0477@1|root,COG2814@2|Bacteria,1TRZB@1239|Firmicutes,4HBXV@91061|Bacilli,3F5A0@33958|Lactobacillaceae	1239|Firmicutes	EGP	Transmembrane secretion effector	-	-	-	ko:K08217	-	-	-	-	br01600,ko00000,ko01504,ko02000	2.A.1.21.1,2.A.1.21.22	-	-	MFS_1,MFS_3
102_S11_00617_1	913848.AELK01000040_gene1505	4.18e-234	652.0	COG0849@1|root,COG0849@2|Bacteria,1TP1Z@1239|Firmicutes,4H9NF@91061|Bacilli,3F413@33958|Lactobacillaceae	1239|Firmicutes	D	Cell division protein that is involved in the assembly of the Z ring. May serve as a membrane anchor for the Z ring	ftsA	GO:0003674,GO:0003824,GO:0005575,GO:0005623,GO:0005886,GO:0008150,GO:0009898,GO:0009987,GO:0016020,GO:0016462,GO:0016787,GO:0016817,GO:0016818,GO:0016887,GO:0017111,GO:0032153,GO:0044425,GO:0044459,GO:0044464,GO:0051301,GO:0071944,GO:0098552,GO:0098562	-	ko:K03590	ko04112,map04112	-	-	-	ko00000,ko00001,ko03036,ko04812	-	-	-	DUF3484,FtsA,SHS2_FTSA
102_S11_00634_1	1423806.JCM15457_2098	4.72e-80	240.0	COG0054@1|root,COG0054@2|Bacteria,1V1DA@1239|Firmicutes,4HFRA@91061|Bacilli,3F70X@33958|Lactobacillaceae	1239|Firmicutes	H	Catalyzes the formation of 6,7-dimethyl-8- ribityllumazine by condensation of 5-amino-6-(D- ribitylamino)uracil with 3,4-dihydroxy-2-butanone 4-phosphate. This is the penultimate step in the biosynthesis of riboflavin	ribH	GO:0000906,GO:0003674,GO:0003824,GO:0005575,GO:0005622,GO:0005623,GO:0005737,GO:0005829,GO:0006766,GO:0006767,GO:0006771,GO:0006807,GO:0008150,GO:0008152,GO:0009058,GO:0009110,GO:0009231,GO:0009987,GO:0016740,GO:0016765,GO:0017144,GO:0018130,GO:0034641,GO:0042364,GO:0042726,GO:0042727,GO:0044237,GO:0044249,GO:0044271,GO:0044281,GO:0044283,GO:0044424,GO:0044444,GO:0044464,GO:0046483,GO:0071704,GO:…	2.5.1.78	ko:K00794	ko00740,ko01100,ko01110,map00740,map01100,map01110	M00125	R04457	RC00960	ko00000,ko00001,ko00002,ko01000	-	-	iSB619.SA_RS08940	DMRL_synthase
102_S11_00854_1	913848.AELK01000059_gene2544	1.93e-22	88.6	29PH8@1|root,30AFD@2|Bacteria,1U6KC@1239|Firmicutes,4IGD6@91061|Bacilli,3F83D@33958|Lactobacillaceae	1239|Firmicutes	-	-	-	-	-	-	-	-	-	-	-	-	-	-	-
102_S11_01050_1	913848.AELK01000235_gene1141	8.63e-60	185.0	COG0198@1|root,COG0198@2|Bacteria,1V9ZQ@1239|Firmicutes,4HKH9@91061|Bacilli,3F6X5@33958|Lactobacillaceae	1239|Firmicutes	J	One of the proteins that surrounds the polypeptide exit tunnel on the outside of the subunit	rplX	GO:0005575,GO:0005622,GO:0005623,GO:0005737,GO:0005829,GO:0005840,GO:0006412,GO:0006518,GO:0006807,GO:0008150,GO:0008152,GO:0009058,GO:0009059,GO:0009987,GO:0010467,GO:0015934,GO:0019538,GO:0022625,GO:0022626,GO:0032991,GO:0034641,GO:0034645,GO:0043043,GO:0043170,GO:0043226,GO:0043228,GO:0043229,GO:0043232,GO:0043603,GO:0043604,GO:0044237,GO:0044238,GO:0044249,GO:0044260,GO:0044267,GO:0044271,GO:…	-	ko:K02895	ko03010,map03010	M00178,M00179	-	-	br01610,ko00000,ko00001,ko00002,ko03011	-	-	-	KOW,ribosomal_L24
102_S11_01760_1	913848.AELK01000020_gene1847	1.37e-248	694.0	COG3104@1|root,COG3104@2|Bacteria,1TP81@1239|Firmicutes,4HAF2@91061|Bacilli,3F4WU@33958|Lactobacillaceae	1239|Firmicutes	U	amino acid peptide transporter	dtpT	GO:0005575,GO:0005623,GO:0005886,GO:0016020,GO:0044464,GO:0071944	-	ko:K03305	-	-	-	-	ko00000	2.A.17	-	-	PTR2
102_S11_01416_1	913848.AELK01000194_gene156	1.91e-217	610.0	COG2262@1|root,COG2262@2|Bacteria,1TNZB@1239|Firmicutes,4HACA@91061|Bacilli,3F4B2@33958|Lactobacillaceae	1239|Firmicutes	S	GTPase that associates with the 50S ribosomal subunit and may have a role during protein synthesis or ribosome biogenesis	hflX	-	-	ko:K03665	-	-	-	-	ko00000,ko03009	-	-	-	GTP-bdg_M,GTP-bdg_N,MMR_HSR1
102_S11_00830_1	1138822.PL11_08410	1.07e-26	103.0	COG0239@1|root,COG0239@2|Bacteria,1U4G6@1239|Firmicutes,4IE88@91061|Bacilli,3F6R4@33958|Lactobacillaceae	1239|Firmicutes	U	Important for reducing fluoride concentration in the cell, thus reducing its toxicity	crcB1	-	-	ko:K06199	-	-	-	-	ko00000,ko02000	1.A.43.1,1.A.43.2,1.A.43.3	-	-	CRCB
102_S11_00581_1	1158606.I579_02259	1.69e-74	229.0	COG0742@1|root,COG0742@2|Bacteria,1V3JF@1239|Firmicutes,4HGXT@91061|Bacilli,4B1SJ@81852|Enterococcaceae	1239|Firmicutes	L	Conserved hypothetical protein 95	rsmD	-	2.1.1.171	ko:K08316	-	-	R07234	RC00003	ko00000,ko01000,ko03009	-	-	-	Cons_hypoth95
102_S11_01051_1	913848.AELK01000235_gene1142	1.66e-75	226.0	COG0093@1|root,COG0093@2|Bacteria,1V3N0@1239|Firmicutes,4HGYR@91061|Bacilli,3F6GT@33958|Lactobacillaceae	1239|Firmicutes	J	Binds to 23S rRNA. Forms part of two intersubunit bridges in the 70S ribosome	rplN	GO:0003674,GO:0003676,GO:0003723,GO:0003735,GO:0005198,GO:0005488,GO:0005575,GO:0005622,GO:0005623,GO:0005737,GO:0005829,GO:0005840,GO:0015934,GO:0019843,GO:0022625,GO:0022626,GO:0032991,GO:0043226,GO:0043228,GO:0043229,GO:0043232,GO:0044391,GO:0044422,GO:0044424,GO:0044444,GO:0044445,GO:0044446,GO:0044464,GO:0070180,GO:0097159,GO:1901363,GO:1990904	-	ko:K02874	ko03010,map03010	M00178,M00179	-	-	br01610,ko00000,ko00001,ko00002,ko03011	-	-	-	Ribosomal_L14
102_S11_02232_1	1423807.BACO01000025_gene820	1.02e-128	377.0	COG2169@1|root,COG2169@2|Bacteria,1TR37@1239|Firmicutes,4HK7D@91061|Bacilli,3FC9U@33958|Lactobacillaceae	1239|Firmicutes	F	DNA/RNA non-specific endonuclease	-	-	-	ko:K15051	-	-	-	-	ko00000	-	-	-	Endonuclea_NS_2
102_S11_01994_1	913848.AELK01000166_gene1403	5.06e-39	138.0	COG1302@1|root,COG1302@2|Bacteria,1VN34@1239|Firmicutes,4HRAM@91061|Bacilli,3F8AH@33958|Lactobacillaceae	1239|Firmicutes	S	Protein conserved in bacteria	-	-	-	-	-	-	-	-	-	-	-	-	-
102_S11_01562_1	913848.AELK01000097_gene2352	4.32e-256	710.0	COG0593@1|root,COG0593@2|Bacteria,1TPV7@1239|Firmicutes,4H9MW@91061|Bacilli,3F3YA@33958|Lactobacillaceae	1239|Firmicutes	L	it binds specifically double-stranded DNA at a 9 bp consensus (dnaA box) 5'-TTATC CA A CA A-3'. DnaA binds to ATP and to acidic phospholipids	dnaA	GO:0003674,GO:0003676,GO:0003677,GO:0003688,GO:0003690,GO:0005488,GO:0005515,GO:0005575,GO:0005622,GO:0005623,GO:0005737,GO:0005886,GO:0006139,GO:0006259,GO:0006260,GO:0006261,GO:0006270,GO:0006725,GO:0006807,GO:0008150,GO:0008152,GO:0009058,GO:0009059,GO:0009987,GO:0016020,GO:0034641,GO:0034645,GO:0042802,GO:0043170,GO:0043565,GO:0044237,GO:0044238,GO:0044249,GO:0044260,GO:0044424,GO:0044464,GO:…	-	ko:K02313	ko02020,ko04112,map02020,map04112	-	-	-	ko00000,ko00001,ko03032,ko03036	-	-	-	Bac_DnaA,Bac_DnaA_C,DnaA_N
102_S11_00602_1	913848.AELK01000039_gene1578	3.42e-230	640.0	COG1104@1|root,COG1104@2|Bacteria,1TP21@1239|Firmicutes,4HA6H@91061|Bacilli,3F3RF@33958|Lactobacillaceae	1239|Firmicutes	E	Aminotransferase class V	iscS	-	2.8.1.7	ko:K04487	ko00730,ko01100,ko04122,map00730,map01100,map04122	-	R07460,R11528,R11529	RC01789,RC02313	ko00000,ko00001,ko01000,ko02048,ko03016,ko03029	-	-	-	Aminotran_5
102_S11_00600_1	913848.AELK01000039_gene1575	5.21e-254	698.0	COG0482@1|root,COG0482@2|Bacteria,1TPIZ@1239|Firmicutes,4HBJ6@91061|Bacilli,3F4N5@33958|Lactobacillaceae	1239|Firmicutes	J	Catalyzes the 2-thiolation of uridine at the wobble position (U34) of tRNA, leading to the formation of s(2)U34	mnmA	GO:0002097,GO:0002098,GO:0002143,GO:0006139,GO:0006396,GO:0006399,GO:0006400,GO:0006725,GO:0006807,GO:0008033,GO:0008150,GO:0008152,GO:0009451,GO:0009987,GO:0010467,GO:0016070,GO:0034227,GO:0034470,GO:0034641,GO:0034660,GO:0043170,GO:0043412,GO:0044237,GO:0044238,GO:0046483,GO:0071704,GO:0090304,GO:1901360	2.8.1.13	ko:K00566	ko04122,map04122	-	R08700	RC02313,RC02315	ko00000,ko00001,ko01000,ko03016	-	-	-	tRNA_Me_trans
102_S11_00550_1	913848.AELK01000065_gene1315	2.55e-30	112.0	COG5416@1|root,COG5416@2|Bacteria,1VGMG@1239|Firmicutes,4HQ29@91061|Bacilli	1239|Firmicutes	S	integral membrane protein	yrvD	-	-	-	-	-	-	-	-	-	-	-	LapA_dom
102_S11_01022_1	913848.AELK01000030_gene294	5.28e-258	715.0	COG0531@1|root,COG0531@2|Bacteria,1TQ4K@1239|Firmicutes,4HA66@91061|Bacilli,3F3QY@33958|Lactobacillaceae	1239|Firmicutes	E	Amino Acid	yfnA	-	-	ko:K03294	-	-	-	-	ko00000	2.A.3.2	-	-	AA_permease_2
102_S11_01731_1	913848.AELK01000169_gene1366	2.33e-21	85.1	2BK7P@1|root,32EMJ@2|Bacteria,1U4CE@1239|Firmicutes,4HZUB@91061|Bacilli	1239|Firmicutes	-	-	-	-	-	-	-	-	-	-	-	-	-	-	-
102_S11_00993_1	913848.AELK01000099_gene2290	9.11e-283	776.0	COG0104@1|root,COG0104@2|Bacteria,1TQ4C@1239|Firmicutes,4H9YT@91061|Bacilli,3F3RQ@33958|Lactobacillaceae	1239|Firmicutes	F	Plays an important role in the de novo pathway of purine nucleotide biosynthesis. Catalyzes the first committed step in the biosynthesis of AMP from IMP	purA	GO:0003674,GO:0003824,GO:0004019,GO:0005575,GO:0005622,GO:0005623,GO:0005737,GO:0006139,GO:0006163,GO:0006164,GO:0006167,GO:0006725,GO:0006753,GO:0006793,GO:0006796,GO:0006807,GO:0008150,GO:0008152,GO:0009058,GO:0009117,GO:0009123,GO:0009124,GO:0009126,GO:0009127,GO:0009150,GO:0009152,GO:0009156,GO:0009161,GO:0009165,GO:0009167,GO:0009168,GO:0009259,GO:0009260,GO:0009987,GO:0016874,GO:0016879,GO:…	6.3.4.4	ko:K01939	ko00230,ko00250,ko01100,map00230,map00250,map01100	M00049	R01135	RC00458,RC00459	ko00000,ko00001,ko00002,ko01000	-	-	-	Adenylsucc_synt
102_S11_01882_1	913848.AELK01000031_gene1837	2.58e-55	174.0	COG3870@1|root,COG3870@2|Bacteria,1V6NI@1239|Firmicutes,4HIHA@91061|Bacilli,3F6VW@33958|Lactobacillaceae	1239|Firmicutes	S	Cyclic-di-AMP receptor	yaaQ	-	-	-	-	-	-	-	-	-	-	-	CdAMP_rec
102_S11_01927_1	913848.AELK01000182_gene914	8.75e-155	442.0	COG0223@1|root,COG0223@2|Bacteria,1TQ32@1239|Firmicutes,4HART@91061|Bacilli,3F4N7@33958|Lactobacillaceae	1239|Firmicutes	J	Attaches a formyl group to the free amino group of methionyl-tRNA(fMet). The formyl group appears to play a dual role in the initiator identity of N-formylmethionyl-tRNA by promoting its recognition by IF2 and preventing the misappropriation of this tRNA by the elongation apparatus	fmt	GO:0003674,GO:0003824,GO:0004479,GO:0006139,GO:0006396,GO:0006399,GO:0006400,GO:0006412,GO:0006413,GO:0006464,GO:0006518,GO:0006725,GO:0006807,GO:0008033,GO:0008150,GO:0008152,GO:0009058,GO:0009059,GO:0009451,GO:0009987,GO:0010467,GO:0016070,GO:0016740,GO:0016741,GO:0016742,GO:0019538,GO:0019988,GO:0034470,GO:0034641,GO:0034645,GO:0034660,GO:0036211,GO:0043043,GO:0043170,GO:0043412,GO:0043603,GO:…	2.1.2.9	ko:K00604	ko00670,ko00970,map00670,map00970	-	R03940	RC00026,RC00165	ko00000,ko00001,ko01000	-	-	iSB619.SA_RS06010	Formyl_trans_C,Formyl_trans_N
102_S11_00919_1	913848.AELK01000121_gene50	1.08e-87	262.0	COG4720@1|root,COG4720@2|Bacteria,1V52B@1239|Firmicutes,4HKM2@91061|Bacilli,3F4W9@33958|Lactobacillaceae	1239|Firmicutes	S	ECF-type riboflavin transporter, S component	pdxK	-	-	-	-	-	-	-	-	-	-	-	ECF-ribofla_trS
102_S11_00507_1	913848.AELK01000050_gene2598	2.24e-238	657.0	COG0505@1|root,COG0505@2|Bacteria,1TQ8N@1239|Firmicutes,4H9Z0@91061|Bacilli,3F43R@33958|Lactobacillaceae	1239|Firmicutes	F	Carbamoyl-phosphate synthetase glutamine chain	carA	GO:0000050,GO:0005575,GO:0005622,GO:0005623,GO:0005737,GO:0005951,GO:0006082,GO:0006520,GO:0006525,GO:0006526,GO:0006807,GO:0008150,GO:0008152,GO:0008652,GO:0009058,GO:0009064,GO:0009084,GO:0009987,GO:0016053,GO:0019627,GO:0019752,GO:0032991,GO:0034641,GO:0043436,GO:0043603,GO:0043604,GO:0044237,GO:0044238,GO:0044249,GO:0044271,GO:0044281,GO:0044283,GO:0044424,GO:0044444,GO:0044464,GO:0046394,GO:…	6.3.5.5	ko:K01956	ko00240,ko00250,ko01100,map00240,map00250,map01100	M00051	R00256,R00575,R01395,R10948,R10949	RC00002,RC00010,RC00043,RC02750,RC02798,RC03314	ko00000,ko00001,ko00002,ko01000	-	-	-	CPSase_sm_chain,GATase
102_S11_00238_1	913848.AELK01000005_gene1185	2.21e-104	304.0	COG1544@1|root,COG1544@2|Bacteria,1V1D5@1239|Firmicutes,4HFX9@91061|Bacilli,3F40M@33958|Lactobacillaceae	1239|Firmicutes	J	Required for dimerization of active 70S ribosomes into 100S ribosomes in stationary phase	hpf	GO:0003674,GO:0005488,GO:0005575,GO:0005622,GO:0005623,GO:0005737,GO:0005829,GO:0005840,GO:0006417,GO:0006448,GO:0008150,GO:0009889,GO:0009890,GO:0009892,GO:0010468,GO:0010556,GO:0010558,GO:0010605,GO:0010608,GO:0010629,GO:0015935,GO:0017148,GO:0019222,GO:0022626,GO:0022627,GO:0031323,GO:0031324,GO:0031326,GO:0031327,GO:0032268,GO:0032269,GO:0032991,GO:0034248,GO:0034249,GO:0043021,GO:0043022,GO:…	-	ko:K05808	-	-	-	-	ko00000,ko03009	-	-	-	Ribosom_S30AE_C,Ribosomal_S30AE
102_S11_01139_1	278197.PEPE_0042	2.43e-41	144.0	COG1286@1|root,COG1286@2|Bacteria,1V7U0@1239|Firmicutes,4HIUU@91061|Bacilli,3F643@33958|Lactobacillaceae	1239|Firmicutes	S	Colicin V production protein	cvpA	-	-	-	-	-	-	-	-	-	-	-	Colicin_V
102_S11_01414_1	913848.AELK01000194_gene150	5.09e-159	457.0	COG0287@1|root,COG0287@2|Bacteria,1TPXG@1239|Firmicutes,4HBI4@91061|Bacilli,3F589@33958|Lactobacillaceae	1239|Firmicutes	E	prephenate dehydrogenase	tyrA	GO:0000166,GO:0003674,GO:0003824,GO:0005488,GO:0006082,GO:0006520,GO:0006570,GO:0006571,GO:0006725,GO:0006807,GO:0008150,GO:0008152,GO:0008652,GO:0008977,GO:0009058,GO:0009072,GO:0009073,GO:0009095,GO:0009987,GO:0016053,GO:0016491,GO:0016627,GO:0016628,GO:0019438,GO:0019752,GO:0036094,GO:0043167,GO:0043168,GO:0043436,GO:0044237,GO:0044238,GO:0044249,GO:0044281,GO:0044283,GO:0046394,GO:0048037,GO:…	1.3.1.12	ko:K04517	ko00400,ko00401,ko01100,ko01110,ko01130,ko01230,map00400,map00401,map01100,map01110,map01130,map01230	M00025	R01728	RC00125	ko00000,ko00001,ko00002,ko01000	-	-	iYO844.BSU22610	ACT,PDH
102_S11_02349_1	913848.AELK01000237_gene1629	1.03e-83	249.0	COG4463@1|root,COG4463@2|Bacteria,1VAXT@1239|Firmicutes,4HIFT@91061|Bacilli,3F53E@33958|Lactobacillaceae	1239|Firmicutes	K	Belongs to the CtsR family	ctsR	GO:0006950,GO:0008150,GO:0010035,GO:0010038,GO:0042221,GO:0046686,GO:0046688,GO:0050896,GO:0097501,GO:1990169,GO:1990170	-	ko:K03708	-	-	-	-	ko00000,ko03000	-	-	-	CtsR
102_S11_01402_1	913848.AELK01000185_gene651	1.62e-73	222.0	COG4416@1|root,COG4416@2|Bacteria,1VEMD@1239|Firmicutes,4HNMT@91061|Bacilli,3F68X@33958|Lactobacillaceae	1239|Firmicutes	S	COG NOG18757 non supervised orthologous group	-	-	-	-	-	-	-	-	-	-	-	-	-
102_S11_01482_1	913848.AELK01000024_gene683	3.81e-181	514.0	COG0787@1|root,COG0787@2|Bacteria,1TNYY@1239|Firmicutes,4HA95@91061|Bacilli,3F3X2@33958|Lactobacillaceae	1239|Firmicutes	E	Catalyzes the interconversion of L-alanine and D- alanine. May also act on other amino acids	alr	-	5.1.1.1	ko:K01775	ko00473,ko01100,ko01502,map00473,map01100,map01502	-	R00401	RC00285	ko00000,ko00001,ko01000,ko01011	-	-	-	Ala_racemase_C,Ala_racemase_N
102_S11_00502_1	1423807.BACO01000057_gene1668	4.77e-44	148.0	COG3279@1|root,COG3279@2|Bacteria,1VD10@1239|Firmicutes,4HMF3@91061|Bacilli,3F6QC@33958|Lactobacillaceae	1239|Firmicutes	K	LytTr DNA-binding domain	-	-	-	-	-	-	-	-	-	-	-	-	LytTR
102_S11_01040_1	913848.AELK01000235_gene1131	5.39e-144	407.0	COG0563@1|root,COG0563@2|Bacteria,1TP27@1239|Firmicutes,4HA89@91061|Bacilli,3F3KB@33958|Lactobacillaceae	1239|Firmicutes	F	Catalyzes the reversible transfer of the terminal phosphate group between ATP and AMP. Plays an important role in cellular energy homeostasis and in adenine nucleotide metabolism	adk	GO:0003674,GO:0003824,GO:0004017,GO:0005575,GO:0005622,GO:0005623,GO:0005737,GO:0006139,GO:0006725,GO:0006753,GO:0006793,GO:0006796,GO:0006807,GO:0008150,GO:0008152,GO:0009058,GO:0009117,GO:0009123,GO:0009165,GO:0009987,GO:0015949,GO:0016301,GO:0016310,GO:0016740,GO:0016772,GO:0016776,GO:0018130,GO:0019205,GO:0019438,GO:0019637,GO:0034641,GO:0034654,GO:0044237,GO:0044238,GO:0044249,GO:0044271,GO:…	2.7.4.3	ko:K00939	ko00230,ko00730,ko01100,ko01110,ko01130,map00230,map00730,map01100,map01110,map01130	M00049	R00127,R01547,R11319	RC00002	ko00000,ko00001,ko00002,ko01000,ko04147	-	-	-	ADK,ADK_lid
102_S11_00368_1	1449338.JQLU01000003_gene670	3.85e-58	188.0	COG0237@1|root,COG0237@2|Bacteria,1V6FS@1239|Firmicutes,4HII3@91061|Bacilli,27GGT@186828|Carnobacteriaceae	1239|Firmicutes	H	Catalyzes the phosphorylation of the 3'-hydroxyl group of dephosphocoenzyme A to form coenzyme A	coaE	GO:0003674,GO:0003824,GO:0004140,GO:0006139,GO:0006163,GO:0006164,GO:0006725,GO:0006732,GO:0006753,GO:0006793,GO:0006796,GO:0006807,GO:0008150,GO:0008152,GO:0009058,GO:0009108,GO:0009117,GO:0009150,GO:0009152,GO:0009165,GO:0009259,GO:0009260,GO:0009987,GO:0015936,GO:0015937,GO:0016301,GO:0016310,GO:0016740,GO:0016772,GO:0016773,GO:0018130,GO:0019438,GO:0019637,GO:0019693,GO:0033865,GO:0033866,GO:…	2.7.1.24	ko:K00859	ko00770,ko01100,map00770,map01100	M00120	R00130	RC00002,RC00078	ko00000,ko00001,ko00002,ko01000	-	-	iSB619.SA_RS08510	CoaE
102_S11_02219_1	913848.AELK01000180_gene954	6.24e-159	456.0	COG4585@1|root,COG4585@2|Bacteria,1TPDG@1239|Firmicutes,4HC7E@91061|Bacilli,3FC2U@33958|Lactobacillaceae	1239|Firmicutes	T	Histidine kinase	vraS	-	2.7.13.3	ko:K07681,ko:K11617	ko02020,map02020	M00480,M00481,M00754	-	-	ko00000,ko00001,ko00002,ko01000,ko01001,ko02022	-	-	-	HATPase_c,HisKA_3
102_S11_00713_1	913848.AELK01000184_gene662	2.91e-68	209.0	2F916@1|root,341CT@2|Bacteria,1VY7K@1239|Firmicutes,4HX4B@91061|Bacilli,3F70S@33958|Lactobacillaceae	1239|Firmicutes	S	Iron-sulphur cluster biosynthesis	-	-	-	-	-	-	-	-	-	-	-	-	Fe-S_biosyn
102_S11_00446_1	888064.HMPREF9088_2185	5.54e-80	248.0	COG1187@1|root,COG1187@2|Bacteria,1TQZ2@1239|Firmicutes,4H9VU@91061|Bacilli,4AZJD@81852|Enterococcaceae	1239|Firmicutes	J	Belongs to the pseudouridine synthase RsuA family	rsuA	GO:0000154,GO:0000455,GO:0001522,GO:0003674,GO:0003824,GO:0005575,GO:0005622,GO:0005623,GO:0005737,GO:0005829,GO:0006139,GO:0006364,GO:0006396,GO:0006725,GO:0006807,GO:0008150,GO:0008152,GO:0009451,GO:0009982,GO:0009987,GO:0010467,GO:0016070,GO:0016072,GO:0016853,GO:0016866,GO:0022613,GO:0031118,GO:0034470,GO:0034641,GO:0034660,GO:0042254,GO:0043170,GO:0043412,GO:0044085,GO:0044237,GO:0044238,GO:…	5.4.99.19	ko:K06183	-	-	-	-	ko00000,ko01000,ko03009	-	-	-	PseudoU_synth_2,S4
102_S11_01112_1	913848.AELK01000041_gene1550	1.87e-67	209.0	COG1881@1|root,COG1881@2|Bacteria,1VJEE@1239|Firmicutes,4IRQB@91061|Bacilli,3FBPI@33958|Lactobacillaceae	1239|Firmicutes	S	Phosphatidylethanolamine-binding protein	yxkA	-	-	ko:K06910	-	-	-	-	ko00000	-	-	-	PBP
102_S11_00382_1	913848.AELK01000178_gene2068	7.65e-41	138.0	COG4980@1|root,COG4980@2|Bacteria,1VM8M@1239|Firmicutes,4HR25@91061|Bacilli,3F7TT@33958|Lactobacillaceae	1239|Firmicutes	S	YtxH-like protein	-	-	-	-	-	-	-	-	-	-	-	-	YtxH
102_S11_02369_1	543734.LCABL_08540	3.88e-14	65.9	2DKST@1|root,30APB@2|Bacteria,1U6XZ@1239|Firmicutes,4IGS5@91061|Bacilli,3F8PK@33958|Lactobacillaceae	1239|Firmicutes	S	D-Ala-teichoic acid biosynthesis protein	dltX	-	-	-	-	-	-	-	-	-	-	-	DUF3687
102_S11_02049_1	913848.AELK01000189_gene538	8.07e-188	539.0	COG1167@1|root,COG1167@2|Bacteria,1TPS5@1239|Firmicutes,4HB1C@91061|Bacilli,3F5IE@33958|Lactobacillaceae	1239|Firmicutes	K	Alanine-glyoxylate amino-transferase	ydfD	-	-	ko:K18907	-	M00700,M00702	-	-	ko00000,ko00002,ko01504,ko03000	-	-	-	Aminotran_1_2,GntR
102_S11_00182_1	913848.AELK01000028_gene411	3.19e-159	450.0	COG1176@1|root,COG1176@2|Bacteria,1TQ7Z@1239|Firmicutes,4HAYS@91061|Bacilli,3F4CM@33958|Lactobacillaceae	1239|Firmicutes	P	ABC transporter permease	potB	-	-	ko:K11071	ko02010,map02010	M00299	-	-	ko00000,ko00001,ko00002,ko02000	3.A.1.11.1	-	-	BPD_transp_1
102_S11_00538_1	913848.AELK01000186_gene587	1.93e-224	630.0	COG0144@1|root,COG3270@1|root,COG0144@2|Bacteria,COG3270@2|Bacteria,1TPGQ@1239|Firmicutes,4HCHQ@91061|Bacilli,3F492@33958|Lactobacillaceae	1239|Firmicutes	J	NOL1 NOP2 sun family protein	rsmF	-	-	-	-	-	-	-	-	-	-	-	Methyltr_RsmB-F,Methyltr_RsmF_N,Methyltranf_PUA,RsmF_methylt_CI
102_S11_00492_1	913848.AELK01000051_gene322	0.0	1338.0	COG1882@1|root,COG1882@2|Bacteria,1TPTF@1239|Firmicutes,4H9RD@91061|Bacilli,3F53K@33958|Lactobacillaceae	1239|Firmicutes	C	Pyruvate formate lyase-like	pflB	GO:0003674,GO:0003824,GO:0006082,GO:0006520,GO:0006566,GO:0006567,GO:0006807,GO:0008150,GO:0008152,GO:0008861,GO:0009056,GO:0009063,GO:0009066,GO:0009068,GO:0009987,GO:0016054,GO:0016407,GO:0016408,GO:0016453,GO:0016740,GO:0016746,GO:0016747,GO:0019752,GO:0043436,GO:0044237,GO:0044238,GO:0044248,GO:0044281,GO:0044282,GO:0046395,GO:0071704,GO:1901564,GO:1901565,GO:1901575,GO:1901605,GO:1901606	2.3.1.54	ko:K00656	ko00620,ko00640,ko00650,ko01100,ko01120,map00620,map00640,map00650,map01100,map01120	-	R00212,R06987	RC00004,RC01181,RC02742,RC02833	ko00000,ko00001,ko01000	-	-	-	Gly_radical,PFL-like
102_S11_01647_1	913848.AELK01000167_gene1379	9.54e-129	369.0	COG0765@1|root,COG0765@2|Bacteria,1TPQ8@1239|Firmicutes,4H9N1@91061|Bacilli,3F4QR@33958|Lactobacillaceae	1239|Firmicutes	E	ABC transporter	tcyB	-	-	ko:K10009	ko02010,map02010	M00234	-	-	ko00000,ko00001,ko00002,ko02000	3.A.1.3.10,3.A.1.3.14	-	-	BPD_transp_1
102_S11_00008_1	1423806.JCM15457_1592	2.86e-182	518.0	COG0282@1|root,COG0282@2|Bacteria,1TQ22@1239|Firmicutes,4HA7K@91061|Bacilli,3F48Z@33958|Lactobacillaceae	1239|Firmicutes	F	Catalyzes the formation of acetyl phosphate from acetate and ATP. Can also catalyze the reverse reaction	ackA	-	2.7.2.1	ko:K00925	ko00430,ko00620,ko00640,ko00680,ko00720,ko01100,ko01120,ko01200,map00430,map00620,map00640,map00680,map00720,map01100,map01120,map01200	M00357,M00579	R00315,R01353	RC00002,RC00043	ko00000,ko00001,ko00002,ko01000	-	-	-	Acetate_kinase
102_S11_01535_1	913848.AELK01000161_gene1432	2.23e-179	510.0	COG4851@1|root,COG4851@2|Bacteria,1TSYE@1239|Firmicutes,4HBI8@91061|Bacilli,3F3KI@33958|Lactobacillaceae	1239|Firmicutes	S	sex pheromone	camS	-	-	-	-	-	-	-	-	-	-	-	CamS
102_S11_01701_1	1423734.JCM14202_1210	4.05e-80	241.0	COG0783@1|root,COG0783@2|Bacteria,1VCVJ@1239|Firmicutes,4HMBD@91061|Bacilli,3F5WI@33958|Lactobacillaceae	1239|Firmicutes	P	Belongs to the Dps family	dps	-	-	ko:K04047	-	-	-	-	ko00000,ko03036	-	-	-	Ferritin
102_S11_01029_1	314315.LCA_1511	1.42e-107	317.0	COG0489@1|root,COG0489@2|Bacteria,1TS4R@1239|Firmicutes,4HCEN@91061|Bacilli,3F4BM@33958|Lactobacillaceae	1239|Firmicutes	D	Capsular exopolysaccharide family	ywqD	-	-	-	-	-	-	-	-	-	-	-	AAA_31,ParA
102_S11_01606_1	913848.AELK01000125_gene1789	7.32e-310	850.0	COG0364@1|root,COG0364@2|Bacteria,1TPYF@1239|Firmicutes,4HA73@91061|Bacilli,3F48G@33958|Lactobacillaceae	1239|Firmicutes	G	Catalyzes the oxidation of glucose 6-phosphate to 6- phosphogluconolactone	zwf	-	1.1.1.363,1.1.1.49	ko:K00036	ko00030,ko00480,ko01100,ko01110,ko01120,ko01130,ko01200,ko05230,map00030,map00480,map01100,map01110,map01120,map01130,map01200,map05230	M00004,M00006,M00008	R00835,R02736,R10907	RC00001,RC00066	ko00000,ko00001,ko00002,ko01000,ko04147	-	-	-	G6PD_C,G6PD_N
102_S11_02488_1	913848.AELK01000161_gene1431	3.27e-247	686.0	COG1301@1|root,COG1301@2|Bacteria,1TPME@1239|Firmicutes,4H9T7@91061|Bacilli,3F4Q2@33958|Lactobacillaceae	1239|Firmicutes	U	Belongs to the dicarboxylate amino acid cation symporter (DAACS) (TC 2.A.23) family	gltT	-	-	ko:K03309,ko:K11102	-	-	-	-	ko00000,ko02000	2.A.23,2.A.23.1.1,2.A.23.1.2	-	iYO844.BSU10220	SDF
102_S11_00671_1	1400520.LFAB_11430	1.95e-206	576.0	COG0136@1|root,COG0136@2|Bacteria,1TPC6@1239|Firmicutes,4HA9H@91061|Bacilli,3F4S9@33958|Lactobacillaceae	1239|Firmicutes	E	Catalyzes the NADPH-dependent formation of L-aspartate- semialdehyde (L-ASA) by the reductive dephosphorylation of L- aspartyl-4-phosphate	asd	-	1.2.1.11	ko:K00133	ko00260,ko00261,ko00270,ko00300,ko01100,ko01110,ko01120,ko01130,ko01210,ko01230,map00260,map00261,map00270,map00300,map01100,map01110,map01120,map01130,map01210,map01230	M00016,M00017,M00018,M00033,M00525,M00526,M00527	R02291	RC00684	ko00000,ko00001,ko00002,ko01000	-	-	-	Semialdhyde_dh,Semialdhyde_dhC
102_S11_01754_1	913848.AELK01000167_gene1388	8.71e-224	627.0	COG0531@1|root,COG0531@2|Bacteria,1TQ48@1239|Firmicutes,4HBGT@91061|Bacilli,3F3YJ@33958|Lactobacillaceae	1239|Firmicutes	E	amino acid	ykbA	-	-	ko:K03294	-	-	-	-	ko00000	2.A.3.2	-	-	AA_permease_2
102_S11_02233_1	913848.AELK01000184_gene655	1.6e-54	171.0	COG0228@1|root,COG0228@2|Bacteria,1VA0X@1239|Firmicutes,4HKNN@91061|Bacilli,3F6VV@33958|Lactobacillaceae	1239|Firmicutes	J	Belongs to the bacterial ribosomal protein bS16 family	rpsP	GO:0003674,GO:0003735,GO:0005198,GO:0005575,GO:0005622,GO:0005623,GO:0005737,GO:0005840,GO:0006412,GO:0006518,GO:0006807,GO:0008150,GO:0008152,GO:0009058,GO:0009059,GO:0009987,GO:0010467,GO:0015935,GO:0019538,GO:0032991,GO:0034641,GO:0034645,GO:0043043,GO:0043170,GO:0043226,GO:0043228,GO:0043229,GO:0043232,GO:0043603,GO:0043604,GO:0044237,GO:0044238,GO:0044249,GO:0044260,GO:0044267,GO:0044271,GO:…	-	ko:K02959	ko03010,map03010	M00178	-	-	br01610,ko00000,ko00001,ko00002,ko03011,ko03029	-	-	-	Ribosomal_S16
102_S11_00188_1	913848.AELK01000028_gene405	3.31e-102	298.0	COG0847@1|root,COG0847@2|Bacteria,1V57H@1239|Firmicutes,4HI1V@91061|Bacilli,3F42Z@33958|Lactobacillaceae	1239|Firmicutes	L	DNA polymerase III	dnaQ	-	2.7.7.7	ko:K02342	ko00230,ko00240,ko01100,ko03030,ko03430,ko03440,map00230,map00240,map01100,map03030,map03430,map03440	M00260	R00375,R00376,R00377,R00378	RC02795	ko00000,ko00001,ko00002,ko01000,ko03032,ko03400	-	-	-	RNase_T
102_S11_00381_1	913848.AELK01000178_gene2069	1.21e-70	216.0	COG0537@1|root,COG0537@2|Bacteria,1V9ZJ@1239|Firmicutes,4HIG2@91061|Bacilli,3F6K5@33958|Lactobacillaceae	1239|Firmicutes	FG	histidine triad	hit	-	-	ko:K02503	-	-	-	-	ko00000,ko04147	-	-	-	HIT
102_S11_01713_1	913848.AELK01000084_gene439	2.44e-190	533.0	COG0385@1|root,COG0385@2|Bacteria,1TP85@1239|Firmicutes,4HBG6@91061|Bacilli,3F41E@33958|Lactobacillaceae	1239|Firmicutes	S	SBF-like CPA transporter family (DUF4137)	yocS	-	-	ko:K03453	-	-	-	-	ko00000	2.A.28	-	iYO844.BSU19350	SBF
102_S11_02394_1	913848.AELK01000174_gene2002	5.35e-115	332.0	COG0398@1|root,COG0398@2|Bacteria,1V7NH@1239|Firmicutes,4HJDU@91061|Bacilli,3FCEW@33958|Lactobacillaceae	1239|Firmicutes	S	SNARE associated Golgi protein	yjbF	-	-	-	-	-	-	-	-	-	-	-	SNARE_assoc
102_S11_01704_1	1423734.JCM14202_604	3.5e-109	341.0	2EQYH@1|root,33II5@2|Bacteria,1VMH1@1239|Firmicutes,4HUIK@91061|Bacilli,3F5E7@33958|Lactobacillaceae	1239|Firmicutes	S	Calcineurin-like phosphoesterase	-	-	-	-	-	-	-	-	-	-	-	-	Metallophos
102_S11_00343_1	866895.HBHAL_2313	2.01e-34	123.0	COG1393@1|root,COG1393@2|Bacteria,1V3QC@1239|Firmicutes,4HH0I@91061|Bacilli,3NET7@45667|Halobacillus	1239|Firmicutes	K	Interferes with activator-stimulated transcription by interaction with the RNA polymerase alpha-CTD. May function to globally reduce transcription of genes involved in growth- and development-promoting processes and to increase transcription of genes involved in thiol homeostasis, during periods of extreme stress	spxA	-	-	ko:K16509	-	-	-	-	ko00000	-	-	-	ArsC
102_S11_01418_1	913848.AELK01000100_gene2182	0.0	1073.0	COG1511@1|root,COG2409@1|root,COG1511@2|Bacteria,COG2409@2|Bacteria,1TQ7C@1239|Firmicutes,4HBM6@91061|Bacilli,3FCCY@33958|Lactobacillaceae	1239|Firmicutes	S	MMPL family	ydgH	-	-	ko:K06994	-	-	-	-	ko00000	-	-	-	MMPL
102_S11_00191_1	913848.AELK01000028_gene402	3.83e-178	502.0	COG0280@1|root,COG0280@2|Bacteria,1TPQ0@1239|Firmicutes,4H9VH@91061|Bacilli,3F3MW@33958|Lactobacillaceae	1239|Firmicutes	C	phosphate acetyltransferase	pta	-	2.3.1.8,3.6.3.21	ko:K00625,ko:K02028	ko00430,ko00620,ko00640,ko00680,ko00720,ko01100,ko01120,ko01200,map00430,map00620,map00640,map00680,map00720,map01100,map01120,map01200	M00236,M00357,M00579	R00230,R00921	RC00004,RC02746,RC02816	ko00000,ko00001,ko00002,ko01000,ko02000	3.A.1.3	-	iSB619.SA_RS03155	PTA_PTB
102_S11_00110_1	257314.LJ_1661	9.21e-118	342.0	COG0274@1|root,COG0274@2|Bacteria,1TPAJ@1239|Firmicutes,4HF5U@91061|Bacilli,3FCCC@33958|Lactobacillaceae	1239|Firmicutes	F	Catalyzes a reversible aldol reaction between acetaldehyde and D-glyceraldehyde 3-phosphate to generate 2-deoxy- D-ribose 5-phosphate	deoC	-	4.1.2.4	ko:K01619	ko00030,map00030	-	R01066	RC00436,RC00437	ko00000,ko00001,ko01000	-	-	-	DeoC
102_S11_00881_1	862514.HMPREF0623_1090	7.31e-88	263.0	COG0110@1|root,COG0110@2|Bacteria,1TQEX@1239|Firmicutes,4HAJ0@91061|Bacilli,3F47V@33958|Lactobacillaceae	1239|Firmicutes	S	Maltose O-acetyltransferase	maa	-	2.3.1.79	ko:K00661	-	-	-	-	ko00000,ko01000	-	-	-	CM_2,Hexapep,Hexapep_2,Mac
102_S11_02058_1	913848.AELK01000008_gene1107	1.4e-267	736.0	COG3919@1|root,COG3919@2|Bacteria,1TQPN@1239|Firmicutes,4HAB0@91061|Bacilli,3F3S7@33958|Lactobacillaceae	1239|Firmicutes	S	ATP-grasp enzyme	yxbA	-	6.3.1.12	ko:K17810	-	-	-	-	ko00000,ko01000	-	-	-	CPSase_L_D2
102_S11_00863_1	913848.AELK01000050_gene2607	4.91e-112	333.0	COG1227@1|root,COG1227@2|Bacteria,1TPH6@1239|Firmicutes,4H9T8@91061|Bacilli,3F3PJ@33958|Lactobacillaceae	1239|Firmicutes	C	inorganic pyrophosphatase	ppaC	GO:0003674,GO:0003824,GO:0004427,GO:0005575,GO:0005622,GO:0005623,GO:0005737,GO:0006793,GO:0008150,GO:0008152,GO:0009987,GO:0016462,GO:0016787,GO:0016817,GO:0016818,GO:0044237,GO:0044424,GO:0044464	3.6.1.1	ko:K15986	ko00190,map00190	-	-	-	ko00000,ko00001,ko01000	-	-	-	CBS,DHH,DHHA2,DRTGG
102_S11_00106_1	913848.AELK01000035_gene1807	5e-76	231.0	COG4708@1|root,COG4708@2|Bacteria,1V22G@1239|Firmicutes,4HGG2@91061|Bacilli,3F6CG@33958|Lactobacillaceae	1239|Firmicutes	S	QueT transporter	ccl	GO:0005575,GO:0005623,GO:0005886,GO:0016020,GO:0044464,GO:0071944	-	-	-	-	-	-	-	-	-	-	QueT
102_S11_02126_1	913848.AELK01000041_gene1528	7.56e-86	260.0	COG2003@1|root,COG2003@2|Bacteria,1TQ3K@1239|Firmicutes,4HB1W@91061|Bacilli,3F5IM@33958|Lactobacillaceae	1239|Firmicutes	L	DNA repair protein	radC	-	-	ko:K03630	-	-	-	-	ko00000	-	-	-	RadC
102_S11_01940_1	913848.AELK01000182_gene929	8.68e-38	127.0	COG0236@1|root,COG0236@2|Bacteria,1VEE3@1239|Firmicutes,4HNQ0@91061|Bacilli,3F7F4@33958|Lactobacillaceae	1239|Firmicutes	IQ	Carrier of the growing fatty acid chain in fatty acid biosynthesis	acpP	GO:0000035,GO:0000036,GO:0003674,GO:0005488,GO:0005575,GO:0005622,GO:0005623,GO:0005737,GO:0005829,GO:0005975,GO:0006082,GO:0006629,GO:0006631,GO:0006633,GO:0006643,GO:0006644,GO:0006664,GO:0006793,GO:0006796,GO:0008150,GO:0008152,GO:0008610,GO:0008654,GO:0009058,GO:0009245,GO:0009247,GO:0009311,GO:0009312,GO:0009987,GO:0016051,GO:0016053,GO:0019637,GO:0019752,GO:0019842,GO:0031177,GO:0032787,GO:…	-	ko:K02078	-	-	-	-	ko00000,ko00001	-	-	-	PP-binding
102_S11_01204_1	1114972.AUAW01000019_gene2056	2.79e-54	184.0	COG4814@1|root,COG4814@2|Bacteria,1V910@1239|Firmicutes,4HF90@91061|Bacilli,3F5UB@33958|Lactobacillaceae	1239|Firmicutes	S	Alpha/beta hydrolase of unknown function (DUF915)	-	-	-	-	-	-	-	-	-	-	-	-	DUF915
102_S11_00497_1	525318.HMPREF0497_0580	0.0	1142.0	COG1048@1|root,COG1048@2|Bacteria,1VTMM@1239|Firmicutes,4HB5N@91061|Bacilli,3F4ZI@33958|Lactobacillaceae	1239|Firmicutes	C	Catalyzes the isomerization of citrate to isocitrate via cis-aconitate	acnA	GO:0003674,GO:0003676,GO:0003723,GO:0003729,GO:0003730,GO:0003824,GO:0003994,GO:0005488,GO:0006082,GO:0006091,GO:0006099,GO:0006101,GO:0006629,GO:0006631,GO:0008150,GO:0008152,GO:0009060,GO:0009987,GO:0015980,GO:0016829,GO:0016835,GO:0016836,GO:0016999,GO:0017144,GO:0019541,GO:0019679,GO:0019752,GO:0032787,GO:0043436,GO:0043937,GO:0044237,GO:0044238,GO:0044255,GO:0044281,GO:0045333,GO:0046459,GO:…	4.2.1.3	ko:K01681	ko00020,ko00630,ko00720,ko01100,ko01110,ko01120,ko01130,ko01200,ko01210,ko01230,map00020,map00630,map00720,map01100,map01110,map01120,map01130,map01200,map01210,map01230	M00009,M00010,M00012,M00173,M00740	R01324,R01325,R01900	RC00497,RC00498,RC00618	br01601,ko00000,ko00001,ko00002,ko01000	-	-	iSB619.SA_RS06730	Aconitase,Aconitase_C
102_S11_01239_1	525318.HMPREF0497_1365	2.27e-106	313.0	COG0745@1|root,COG0745@2|Bacteria,1V295@1239|Firmicutes,4HGW0@91061|Bacilli,3FC93@33958|Lactobacillaceae	1239|Firmicutes	K	response regulator	ciaR	-	-	ko:K14983	ko02020,ko02024,map02020,map02024	M00521	-	-	ko00000,ko00001,ko00002,ko02022	-	-	-	Response_reg,Trans_reg_C
102_S11_01909_1	913848.AELK01000126_gene2057	1.65e-69	218.0	COG1266@1|root,COG1266@2|Bacteria,1UZGJ@1239|Firmicutes,4HFCB@91061|Bacilli,3F5JU@33958|Lactobacillaceae	1239|Firmicutes	S	CAAX protease self-immunity	ydiL	-	-	ko:K07052	-	-	-	-	ko00000	-	-	-	Abi
102_S11_02202_1	913848.AELK01000067_gene1257	1e-146	424.0	COG2706@1|root,COG2706@2|Bacteria,1TQ3J@1239|Firmicutes,4HBHB@91061|Bacilli,3F3RC@33958|Lactobacillaceae	1239|Firmicutes	G	Lactonase, 7-bladed beta-propeller	pgl	GO:0003674,GO:0003824,GO:0005575,GO:0005622,GO:0005623,GO:0005737,GO:0005829,GO:0016787,GO:0016788,GO:0017057,GO:0044424,GO:0044444,GO:0044464,GO:0052689	3.1.1.31	ko:K07404	ko00030,ko01100,ko01110,ko01120,ko01130,ko01200,map00030,map01100,map01110,map01120,map01130,map01200	M00004,M00006,M00008	R02035	RC00537	ko00000,ko00001,ko00002,ko01000	-	-	-	Lactonase
102_S11_00882_1	913848.AELK01000203_gene291	1.09e-240	679.0	COG1292@1|root,COG1292@2|Bacteria,1TRS6@1239|Firmicutes,4HA7U@91061|Bacilli,3F53Q@33958|Lactobacillaceae	1239|Firmicutes	U	Belongs to the BCCT transporter (TC 2.A.15) family	-	-	-	ko:K03451	-	-	-	-	ko00000	2.A.15	-	-	BCCT
102_S11_00232_1	913848.AELK01000006_gene2402	8.27e-154	437.0	COG0226@1|root,COG0226@2|Bacteria,1TQ5X@1239|Firmicutes,4HBEB@91061|Bacilli,3F4ER@33958|Lactobacillaceae	1239|Firmicutes	P	Phosphate	pstS	GO:0003674,GO:0005488,GO:0006810,GO:0006811,GO:0006817,GO:0006820,GO:0008150,GO:0015698,GO:0042301,GO:0043167,GO:0043168,GO:0051179,GO:0051234	-	ko:K02040	ko02010,ko02020,ko05152,map02010,map02020,map05152	M00222	-	-	ko00000,ko00001,ko00002,ko02000	3.A.1.7	-	-	PBP_like_2
102_S11_01836_1	913848.AELK01000061_gene2248	8.14e-158	446.0	COG0052@1|root,COG0052@2|Bacteria,1TPNA@1239|Firmicutes,4H9N5@91061|Bacilli,3F3M1@33958|Lactobacillaceae	1239|Firmicutes	J	Belongs to the universal ribosomal protein uS2 family	rpsB	GO:0003674,GO:0003735,GO:0005198,GO:0005575,GO:0005622,GO:0005623,GO:0005737,GO:0005829,GO:0005840,GO:0006412,GO:0006518,GO:0006807,GO:0008150,GO:0008152,GO:0009058,GO:0009059,GO:0009987,GO:0010467,GO:0015935,GO:0019538,GO:0022626,GO:0022627,GO:0032991,GO:0034641,GO:0034645,GO:0043043,GO:0043170,GO:0043226,GO:0043228,GO:0043229,GO:0043232,GO:0043603,GO:0043604,GO:0044237,GO:0044238,GO:0044249,GO:…	-	ko:K02967	ko03010,map03010	M00178,M00179	-	-	br01610,ko00000,ko00001,ko00002,ko03011	-	-	-	Ribosomal_S2
102_S11_02267_1	913848.AELK01000060_gene2197	2.25e-88	269.0	COG1385@1|root,COG1385@2|Bacteria,1V1CT@1239|Firmicutes,4HH8P@91061|Bacilli,3F64Z@33958|Lactobacillaceae	1239|Firmicutes	J	Specifically methylates the N3 position of the uracil ring of uridine 1498 (m3U1498) in 16S rRNA. Acts on the fully assembled 30S ribosomal subunit	rsmE	GO:0000154,GO:0001510,GO:0003674,GO:0003824,GO:0006139,GO:0006364,GO:0006396,GO:0006725,GO:0006807,GO:0008150,GO:0008152,GO:0008168,GO:0008170,GO:0008173,GO:0008649,GO:0008757,GO:0009451,GO:0009987,GO:0010467,GO:0016070,GO:0016072,GO:0016436,GO:0016740,GO:0016741,GO:0022613,GO:0031167,GO:0032259,GO:0034470,GO:0034641,GO:0034660,GO:0042254,GO:0043170,GO:0043412,GO:0043414,GO:0044085,GO:0044237,GO:…	2.1.1.193	ko:K09761	-	-	-	-	ko00000,ko01000,ko03009	-	-	-	Methyltrans_RNA
102_S11_01082_1	913848.AELK01000042_gene1478	3.07e-121	350.0	COG0356@1|root,COG0356@2|Bacteria,1TQIT@1239|Firmicutes,4H9NV@91061|Bacilli,3F3RE@33958|Lactobacillaceae	1239|Firmicutes	C	it plays a direct role in the translocation of protons across the membrane	atpB	GO:0003674,GO:0003824,GO:0005215,GO:0005575,GO:0005622,GO:0005623,GO:0005886,GO:0005887,GO:0006139,GO:0006163,GO:0006164,GO:0006725,GO:0006753,GO:0006754,GO:0006793,GO:0006796,GO:0006807,GO:0006810,GO:0006811,GO:0006812,GO:0008150,GO:0008152,GO:0008324,GO:0009058,GO:0009117,GO:0009123,GO:0009124,GO:0009126,GO:0009127,GO:0009141,GO:0009142,GO:0009144,GO:0009145,GO:0009150,GO:0009152,GO:0009156,GO:…	-	ko:K02108	ko00190,ko00195,ko01100,map00190,map00195,map01100	M00157	-	-	ko00000,ko00001,ko00002,ko00194,ko03110	3.A.2.1	-	-	ATP-synt_A
102_S11_02469_1	1203076.CAKF01000023_gene692	1.67e-136	396.0	COG1957@1|root,COG1957@2|Bacteria,1TSAR@1239|Firmicutes,4HDCS@91061|Bacilli,3F4A3@33958|Lactobacillaceae	1239|Firmicutes	F	nucleoside hydrolase	iunH1	-	3.2.2.1	ko:K01239	ko00230,ko00760,ko01100,map00230,map00760,map01100	-	R01245,R01273,R01677,R01770,R02143	RC00033,RC00063,RC00122,RC00318,RC00485	ko00000,ko00001,ko01000	-	-	-	IU_nuc_hydro
102_S11_02581_1	1400520.LFAB_11375	5.9e-32	115.0	COG5646@1|root,COG5646@2|Bacteria,1U6GV@1239|Firmicutes,4IG91@91061|Bacilli,3F7W5@33958|Lactobacillaceae	1239|Firmicutes	S	Domain of unknown function (DU1801)	-	-	-	-	-	-	-	-	-	-	-	-	DUF1801
102_S11_00483_1	913848.AELK01000052_gene2576	0.0	1241.0	COG0550@1|root,COG0550@2|Bacteria,1TPUS@1239|Firmicutes,4HA6C@91061|Bacilli,3F3VS@33958|Lactobacillaceae	1239|Firmicutes	L	Releases the supercoiling and torsional tension of DNA, which is introduced during the DNA replication and transcription, by transiently cleaving and rejoining one strand of the DNA duplex. Introduces a single-strand break via transesterification at a target site in duplex DNA. The scissile phosphodiester is attacked by the catalytic tyrosine of the enzyme, resulting in the formation of a DNA-(5'…	topA	-	5.99.1.2	ko:K03168	-	-	-	-	ko00000,ko01000,ko03032,ko03400	-	-	-	Topoisom_bac,Toprim,zf-C4_Topoisom
102_S11_00962_1	913848.AELK01000172_gene1690	3.13e-268	743.0	COG0477@1|root,COG2814@2|Bacteria,1VSW8@1239|Firmicutes,4HUQC@91061|Bacilli,3F4AW@33958|Lactobacillaceae	1239|Firmicutes	EGP	Major Facilitator	qacA	-	-	-	-	-	-	-	-	-	-	-	MFS_1
102_S11_01922_1	60520.HR47_12935	8.32e-256	703.0	COG0343@1|root,COG0343@2|Bacteria,1TNZ4@1239|Firmicutes,4HCNM@91061|Bacilli,3F43F@33958|Lactobacillaceae	1239|Firmicutes	F	Catalyzes the base-exchange of a guanine (G) residue with the queuine precursor 7-aminomethyl-7-deazaguanine (PreQ1) at position 34 (anticodon wobble position) in tRNAs with GU(N) anticodons (tRNA-Asp, -Asn, -His and -Tyr). Catalysis occurs through a double-displacement mechanism. The nucleophile active site attacks the C1' of nucleotide 34 to detach the guanine base from the RNA, forming a coval…	tgt	GO:0005575,GO:0005622,GO:0005623,GO:0005737,GO:0006139,GO:0006725,GO:0006807,GO:0008150,GO:0008152,GO:0008616,GO:0009058,GO:0009116,GO:0009119,GO:0009163,GO:0009987,GO:0018130,GO:0019438,GO:0034404,GO:0034641,GO:0034654,GO:0042455,GO:0044237,GO:0044238,GO:0044249,GO:0044271,GO:0044281,GO:0044283,GO:0044424,GO:0044464,GO:0046116,GO:0046483,GO:0055086,GO:0071704,GO:1901135,GO:1901137,GO:1901360,GO:…	2.4.2.29	ko:K00773	-	-	R03789,R10209	RC00063	ko00000,ko01000,ko03016	-	-	-	TGT
102_S11_00391_1	913848.AELK01000177_gene2089	9.89e-114	337.0	COG0564@1|root,COG0564@2|Bacteria,1TSM6@1239|Firmicutes,4HA7M@91061|Bacilli,3F50K@33958|Lactobacillaceae	1239|Firmicutes	J	Responsible for synthesis of pseudouridine from uracil	rluA	GO:0000154,GO:0000455,GO:0001522,GO:0003674,GO:0003824,GO:0005575,GO:0005622,GO:0005623,GO:0005737,GO:0005829,GO:0006139,GO:0006364,GO:0006396,GO:0006725,GO:0006807,GO:0008150,GO:0008152,GO:0009451,GO:0009982,GO:0009987,GO:0010467,GO:0016070,GO:0016072,GO:0016853,GO:0016866,GO:0022613,GO:0031118,GO:0034470,GO:0034641,GO:0034660,GO:0042254,GO:0043170,GO:0043412,GO:0044085,GO:0044237,GO:0044238,GO:…	5.4.99.23,5.4.99.28,5.4.99.29	ko:K06177,ko:K06180	-	-	-	-	ko00000,ko01000,ko03009,ko03016	-	-	-	PseudoU_synth_2
102_S11_01028_1	913848.AELK01000092_gene381	1.17e-124	361.0	COG4464@1|root,COG4464@2|Bacteria,1TQ1T@1239|Firmicutes,4HDZR@91061|Bacilli,3F3RT@33958|Lactobacillaceae	1239|Firmicutes	GM	PHP domain protein	ywqE	-	3.1.3.48	ko:K01104	-	-	-	-	ko00000,ko01000	-	-	-	-
102_S11_02047_1	913848.AELK01000210_gene2679	1.41e-43	151.0	COG4709@1|root,COG4709@2|Bacteria,1VBG6@1239|Firmicutes,4HSRQ@91061|Bacilli,3F6I7@33958|Lactobacillaceae	1239|Firmicutes	S	Protein of unknown function (DUF1700)	XK27_06920	-	-	-	-	-	-	-	-	-	-	-	DUF1700
102_S11_01231_1	1423807.BACO01000019_gene641	1.78e-62	200.0	COG0546@1|root,COG0546@2|Bacteria,1V7U6@1239|Firmicutes,4HJ9I@91061|Bacilli,3F658@33958|Lactobacillaceae	1239|Firmicutes	S	HAD hydrolase, family IA, variant	ppaX	-	-	-	-	-	-	-	-	-	-	-	HAD_2
102_S11_02193_1	913848.AELK01000031_gene1824	3.4e-122	353.0	COG4862@1|root,COG4862@2|Bacteria,1UZ7D@1239|Firmicutes,4HID6@91061|Bacilli,3F5G4@33958|Lactobacillaceae	1239|Firmicutes	NOT	Enables the recognition and targeting of unfolded and aggregated proteins to the ClpC protease or to other proteins involved in proteolysis	mecA	GO:0006355,GO:0007154,GO:0008150,GO:0009292,GO:0009294,GO:0009605,GO:0009889,GO:0009890,GO:0009892,GO:0009987,GO:0009991,GO:0010468,GO:0010556,GO:0010558,GO:0010605,GO:0010629,GO:0019219,GO:0019222,GO:0030420,GO:0031323,GO:0031324,GO:0031326,GO:0031327,GO:0031668,GO:0044764,GO:0045892,GO:0045934,GO:0048519,GO:0048523,GO:0050789,GO:0050794,GO:0050896,GO:0051171,GO:0051172,GO:0051252,GO:0051253,GO:…	-	ko:K16511	-	-	-	-	ko00000	-	-	-	MecA
102_S11_00648_1	1423807.BACO01000036_gene1010	4.04e-123	357.0	COG0745@1|root,COG0745@2|Bacteria,1TS81@1239|Firmicutes,4H9NE@91061|Bacilli,3F3JF@33958|Lactobacillaceae	1239|Firmicutes	K	Transcriptional regulatory protein, C terminal	llrE	-	-	-	-	-	-	-	-	-	-	-	Response_reg,Trans_reg_C
102_S11_01290_1	913848.AELK01000118_gene89	7.33e-310	849.0	COG0833@1|root,COG0833@2|Bacteria,1UHNR@1239|Firmicutes,4HUT7@91061|Bacilli,3F4BG@33958|Lactobacillaceae	1239|Firmicutes	E	amino acid	lysP	-	-	ko:K03293,ko:K11733	-	-	-	-	ko00000,ko02000	2.A.3.1,2.A.3.1.2	-	-	AA_permease
102_S11_00150_1	562983.HMPREF0433_01786	2.64e-10	62.4	2DRDS@1|root,33BBK@2|Bacteria,1VNIR@1239|Firmicutes,4HWKT@91061|Bacilli	1239|Firmicutes	-	-	-	-	-	-	-	-	-	-	-	-	-	-	-
102_S11_01605_1	913848.AELK01000125_gene1788	5.54e-188	530.0	COG0389@1|root,COG0389@2|Bacteria,1TP42@1239|Firmicutes,4HADJ@91061|Bacilli,3F44N@33958|Lactobacillaceae	1239|Firmicutes	L	Poorly processive, error-prone DNA polymerase involved in untargeted mutagenesis. Copies undamaged DNA at stalled replication forks, which arise in vivo from mismatched or misaligned primer ends. These misaligned primers can be extended by PolIV. Exhibits no 3'-5' exonuclease (proofreading) activity. May be involved in translesional synthesis, in conjunction with the beta clamp from PolIII	dinB	GO:0006950,GO:0006974,GO:0007154,GO:0008150,GO:0009432,GO:0009605,GO:0009987,GO:0009991,GO:0031668,GO:0033554,GO:0050896,GO:0051716,GO:0071496	2.7.7.7	ko:K02346	-	-	-	-	ko00000,ko01000,ko03400	-	-	-	IMS,IMS_C,IMS_HHH
102_S11_01182_1	345219.Bcoa_3103	1.41e-76	233.0	COG2110@1|root,COG2110@2|Bacteria,1TPCU@1239|Firmicutes,4HIHC@91061|Bacilli,1ZHP0@1386|Bacillus	1239|Firmicutes	S	Appr-1'-p processing enzyme	ymdB	-	-	-	-	-	-	-	-	-	-	-	Macro
102_S11_01860_1	913848.AELK01000031_gene1829	1.65e-27	104.0	2EMDH@1|root,33F2E@2|Bacteria,1VKX3@1239|Firmicutes,4HR5Y@91061|Bacilli,3F709@33958|Lactobacillaceae	1239|Firmicutes	-	-	-	-	-	-	-	-	-	-	-	-	-	-	-
102_S11_01446_1	1423815.BACR01000041_gene1988	1.59e-81	246.0	2AYWY@1|root,31R2N@2|Bacteria,1UPXG@1239|Firmicutes,4IVCM@91061|Bacilli,3F66A@33958|Lactobacillaceae	1239|Firmicutes	-	-	-	-	-	-	-	-	-	-	-	-	-	-	-
102_S11_00580_1	913848.AELK01000037_gene1590	1.36e-74	227.0	COG0669@1|root,COG0669@2|Bacteria,1V3MR@1239|Firmicutes,4HH47@91061|Bacilli,3F6YS@33958|Lactobacillaceae	1239|Firmicutes	H	Reversibly transfers an adenylyl group from ATP to 4'- phosphopantetheine, yielding dephospho-CoA (dPCoA) and pyrophosphate	coaD	GO:0003674,GO:0003824,GO:0004595,GO:0006082,GO:0006575,GO:0006732,GO:0006766,GO:0006767,GO:0006807,GO:0008150,GO:0008152,GO:0009058,GO:0009108,GO:0009110,GO:0009987,GO:0015939,GO:0015940,GO:0016053,GO:0016740,GO:0016772,GO:0016779,GO:0019752,GO:0032787,GO:0034641,GO:0042364,GO:0042398,GO:0043436,GO:0043603,GO:0043604,GO:0044237,GO:0044249,GO:0044271,GO:0044281,GO:0044283,GO:0046394,GO:0051186,GO:…	2.7.7.3	ko:K00954	ko00770,ko01100,map00770,map01100	M00120	R03035	RC00002	ko00000,ko00001,ko00002,ko01000	-	-	-	CTP_transf_like
102_S11_01826_1	913848.AELK01000061_gene2237	5.83e-233	646.0	COG0195@1|root,COG0195@2|Bacteria,1TPB3@1239|Firmicutes,4HA7F@91061|Bacilli,3F3KZ@33958|Lactobacillaceae	1239|Firmicutes	K	Participates in both transcription termination and antitermination	nusA	GO:0005575,GO:0005622,GO:0005623,GO:0005737,GO:0005829,GO:0006355,GO:0008150,GO:0009889,GO:0010468,GO:0010556,GO:0019219,GO:0019222,GO:0031323,GO:0031326,GO:0031554,GO:0031564,GO:0043244,GO:0044424,GO:0044444,GO:0044464,GO:0050789,GO:0050794,GO:0051128,GO:0051171,GO:0051252,GO:0060255,GO:0065007,GO:0080090,GO:1903506,GO:2000112,GO:2001141	-	ko:K02600	-	-	-	-	ko00000,ko03009,ko03021	-	-	-	KH_5,NusA_N,S1
102_S11_02231_1	1045854.WKK_04415	2.48e-235	650.0	COG1063@1|root,COG1063@2|Bacteria,1TPIW@1239|Firmicutes,4HB2G@91061|Bacilli,4AXEA@81850|Leuconostocaceae	1239|Firmicutes	C	Zinc-binding dehydrogenase	adhB	-	1.1.1.1	ko:K00001	ko00010,ko00071,ko00350,ko00625,ko00626,ko00830,ko00980,ko00982,ko01100,ko01110,ko01120,ko01130,ko01220,map00010,map00071,map00350,map00625,map00626,map00830,map00980,map00982,map01100,map01110,map01120,map01130,map01220	-	R00623,R00754,R02124,R04805,R04880,R05233,R05234,R06917,R06927,R07105,R08281,R08306,R08310	RC00050,RC00087,RC00088,RC00099,RC00116,RC00649,RC01734,RC02273	ko00000,ko00001,ko01000	-	-	-	ADH_N,ADH_zinc_N
102_S11_01100_1	913848.AELK01000042_gene1460	1.05e-161	456.0	COG0396@1|root,COG0396@2|Bacteria,1TQ98@1239|Firmicutes,4HAD9@91061|Bacilli,3F3XT@33958|Lactobacillaceae	1239|Firmicutes	O	FeS assembly ATPase SufC	sufC	-	-	ko:K09013	-	-	-	-	ko00000,ko02000	-	-	-	ABC_tran
102_S11_01596_1	913848.AELK01000125_gene1779	5.36e-27	101.0	COG3027@1|root,COG3027@2|Bacteria,1VFZS@1239|Firmicutes,4HP4T@91061|Bacilli,3F7ZA@33958|Lactobacillaceae	1239|Firmicutes	D	Activator of cell division through the inhibition of FtsZ GTPase activity, therefore promoting FtsZ assembly into bundles of protofilaments necessary for the formation of the division Z ring. It is recruited early at mid-cell but it is not essential for cell division	-	-	-	ko:K09888	-	-	-	-	ko00000,ko03036	-	-	-	ZapA
102_S11_00692_1	1071400.LBUCD034_0407	2.38e-105	310.0	COG0047@1|root,COG0047@2|Bacteria,1TP1B@1239|Firmicutes,4HAKZ@91061|Bacilli,3F48D@33958|Lactobacillaceae	1239|Firmicutes	F	Part of the phosphoribosylformylglycinamidine synthase complex involved in the purines biosynthetic pathway. Catalyzes the ATP-dependent conversion of formylglycinamide ribonucleotide (FGAR) and glutamine to yield formylglycinamidine ribonucleotide (FGAM) and glutamate. The FGAM synthase complex is composed of three subunits. PurQ produces an ammonia molecule by converting glutamine to glutamate.…	purQ	GO:0003674,GO:0003824,GO:0004642,GO:0005575,GO:0005622,GO:0005623,GO:0005737,GO:0006139,GO:0006163,GO:0006164,GO:0006725,GO:0006753,GO:0006793,GO:0006796,GO:0006807,GO:0008150,GO:0008152,GO:0009058,GO:0009117,GO:0009150,GO:0009152,GO:0009165,GO:0009259,GO:0009260,GO:0009987,GO:0016874,GO:0016879,GO:0016884,GO:0018130,GO:0019438,GO:0019637,GO:0019693,GO:0034641,GO:0034654,GO:0044237,GO:0044238,GO:…	6.3.5.3	ko:K01952	ko00230,ko01100,ko01110,ko01130,map00230,map01100,map01110,map01130	M00048	R04463	RC00010,RC01160	ko00000,ko00001,ko00002,ko01000	-	-	-	GATase_5
102_S11_01911_1	913848.AELK01000126_gene2055	0.0	952.0	COG0459@1|root,COG0459@2|Bacteria,1TP1T@1239|Firmicutes,4HA38@91061|Bacilli,3F3MM@33958|Lactobacillaceae	1239|Firmicutes	O	Prevents misfolding and promotes the refolding and proper assembly of unfolded polypeptides generated under stress conditions	groL	GO:0001817,GO:0001819,GO:0001871,GO:0002791,GO:0002793,GO:0003674,GO:0005488,GO:0005515,GO:0005575,GO:0005622,GO:0005623,GO:0005737,GO:0005829,GO:0006457,GO:0006458,GO:0008150,GO:0009986,GO:0009987,GO:0016465,GO:0030246,GO:0030247,GO:0032677,GO:0032757,GO:0032879,GO:0032880,GO:0032991,GO:0044183,GO:0044424,GO:0044444,GO:0044445,GO:0044464,GO:0044764,GO:0046812,GO:0048518,GO:0048522,GO:0050707,GO:…	-	ko:K04077	ko03018,ko04212,ko04940,ko05134,ko05152,map03018,map04212,map04940,map05134,map05152	-	-	-	ko00000,ko00001,ko03019,ko03029,ko03110,ko04147	-	-	-	Cpn60_TCP1
102_S11_01017_1	913848.AELK01000030_gene297	1.52e-208	589.0	COG0439@1|root,COG0439@2|Bacteria,1VTG5@1239|Firmicutes,4HTGT@91061|Bacilli,3F5P4@33958|Lactobacillaceae	1239|Firmicutes	I	Biotin carboxylase C-terminal domain	accC1	-	6.3.4.14,6.4.1.2	ko:K01961	ko00061,ko00620,ko00640,ko00720,ko01100,ko01110,ko01120,ko01130,ko01200,ko01212,map00061,map00620,map00640,map00720,map01100,map01110,map01120,map01130,map01200,map01212	M00082,M00376	R00742,R04385	RC00040,RC00253,RC00367	ko00000,ko00001,ko00002,ko01000	-	-	-	Biotin_carb_C,Biotin_carb_N,CPSase_L_D2
102_S11_00706_1	913848.AELK01000054_gene2322	1.79e-132	389.0	COG4072@1|root,COG4072@2|Bacteria,1VCXS@1239|Firmicutes,4HKJG@91061|Bacilli,3F5HA@33958|Lactobacillaceae	1239|Firmicutes	S	Cell surface protein	ynjC	-	-	-	-	-	-	-	-	-	-	-	DUF3324,DUF916
102_S11_01137_1	913848.AELK01000164_gene1375	1.09e-288	795.0	COG1502@1|root,COG1502@2|Bacteria,1TPKY@1239|Firmicutes,4H9TI@91061|Bacilli,3F3SF@33958|Lactobacillaceae	1239|Firmicutes	I	Catalyzes the reversible phosphatidyl group transfer from one phosphatidylglycerol molecule to another to form cardiolipin (CL) (diphosphatidylglycerol) and glycerol	cls	GO:0003674,GO:0003824,GO:0005575,GO:0006629,GO:0006644,GO:0006650,GO:0006655,GO:0006793,GO:0006796,GO:0008150,GO:0008152,GO:0008610,GO:0008654,GO:0008808,GO:0009058,GO:0009987,GO:0016020,GO:0016740,GO:0016772,GO:0016780,GO:0019637,GO:0030572,GO:0032048,GO:0032049,GO:0044237,GO:0044238,GO:0044249,GO:0044255,GO:0045017,GO:0046471,GO:0046474,GO:0046486,GO:0071704,GO:0090407,GO:1901576	-	ko:K06131	ko00564,ko01100,map00564,map01100	-	R07390	RC00017	ko00000,ko00001,ko01000	-	-	-	PLDc_2,PLDc_N
102_S11_01449_1	1071400.LBUCD034_2131	7.61e-116	341.0	COG1442@1|root,COG1442@2|Bacteria,1UY4M@1239|Firmicutes,4IEY6@91061|Bacilli,3F4YZ@33958|Lactobacillaceae	1239|Firmicutes	M	Glycosyl transferase family 8	arbx	-	-	-	-	-	-	-	-	-	-	-	Glyco_transf_8
102_S11_01311_1	913848.AELK01000063_gene2643	3.16e-48	156.0	COG0640@1|root,COG0640@2|Bacteria,1V6Z2@1239|Firmicutes	1239|Firmicutes	K	Transcriptional regulator	-	-	-	-	-	-	-	-	-	-	-	-	HTH_5
102_S11_01518_1	1499685.CCFJ01000012_gene1859	3.4e-49	160.0	COG4687@1|root,COG4687@2|Bacteria,1V6KV@1239|Firmicutes,4HIMF@91061|Bacilli,1ZGFQ@1386|Bacillus	1239|Firmicutes	S	Domain of unknown function (DUF956)	manO	-	-	-	-	-	-	-	-	-	-	-	DUF956
102_S11_00148_1	913848.AELK01000194_gene110	9.66e-182	513.0	COG0473@1|root,COG0473@2|Bacteria,1TPEM@1239|Firmicutes,4HATP@91061|Bacilli,3F4AY@33958|Lactobacillaceae	1239|Firmicutes	CE	Catalyzes the oxidation of 3-carboxy-2-hydroxy-4- methylpentanoate (3-isopropylmalate) to 3-carboxy-4-methyl-2- oxopentanoate. The product decarboxylates to 4-methyl-2 oxopentanoate	leuB	GO:0003674,GO:0003824,GO:0003862,GO:0005575,GO:0005622,GO:0005623,GO:0005737,GO:0005829,GO:0006082,GO:0006520,GO:0006551,GO:0006807,GO:0008150,GO:0008152,GO:0008652,GO:0009058,GO:0009081,GO:0009082,GO:0009098,GO:0009987,GO:0016053,GO:0016491,GO:0016614,GO:0016616,GO:0019752,GO:0043436,GO:0044237,GO:0044238,GO:0044249,GO:0044281,GO:0044283,GO:0044424,GO:0044444,GO:0044464,GO:0046394,GO:0055114,GO:…	1.1.1.41,1.1.1.42,1.1.1.83,1.1.1.85,1.1.1.93,4.1.1.73	ko:K00030,ko:K00031,ko:K00052,ko:K07246	ko00020,ko00290,ko00480,ko00630,ko00650,ko00660,ko00720,ko01100,ko01110,ko01120,ko01130,ko01200,ko01210,ko01230,ko04146,map00020,map00290,map00480,map00630,map00650,map00660,map00720,map01100,map01110,map01120,map01130,map01200,map01210,map01230,map04146	M00009,M00010,M00173,M00432,M00535,M00740	R00215,R00267,R00268,R00709,R00994,R01751,R01899,R02545,R04426,R06180,R10052	RC00001,RC00084,RC00105,RC00114,RC00417,RC00594,RC00626,RC02801,RC03036	br01601,ko00000,ko00001,ko00002,ko01000	-	-	iYO844.BSU28270	Iso_dh
102_S11_01403_1	568703.LGG_00240	7.81e-123	354.0	COG3442@1|root,COG3442@2|Bacteria,1U7I9@1239|Firmicutes,4HD1P@91061|Bacilli,3F4CH@33958|Lactobacillaceae	1239|Firmicutes	S	glutamine amidotransferase	cobQ	-	-	ko:K07009	-	-	-	-	ko00000	-	-	-	GATase_3
102_S11_02132_1	913848.AELK01000041_gene1522	2.41e-166	468.0	COG2894@1|root,COG2894@2|Bacteria,1TP6P@1239|Firmicutes,4HB2F@91061|Bacilli,3F3U8@33958|Lactobacillaceae	1239|Firmicutes	D	Belongs to the ParA family	minD	GO:0005575,GO:0005623,GO:0005886,GO:0016020,GO:0044464,GO:0071944	-	ko:K03609	-	-	-	-	ko00000,ko03036,ko04812	-	-	-	AAA_31,CbiA
102_S11_02502_1	913848.AELK01000229_gene1936	1.31e-68	211.0	COG4405@1|root,COG4405@2|Bacteria,1V6S0@1239|Firmicutes,4HKKR@91061|Bacilli,3F7EV@33958|Lactobacillaceae	1239|Firmicutes	S	ASCH	-	-	-	-	-	-	-	-	-	-	-	-	ASCH
102_S11_02582_1	862514.HMPREF0623_0679	1.65e-97	287.0	COG0231@1|root,COG0231@2|Bacteria,1TR8P@1239|Firmicutes,4H9YX@91061|Bacilli,3F4EW@33958|Lactobacillaceae	1239|Firmicutes	J	Involved in peptide bond synthesis. Stimulates efficient translation and peptide-bond synthesis on native or reconstituted 70S ribosomes in vitro. Probably functions indirectly by altering the affinity of the ribosome for aminoacyl-tRNA, thus increasing their reactivity as acceptors for peptidyl transferase	efp	GO:0003674,GO:0003676,GO:0003723,GO:0003746,GO:0005488,GO:0005575,GO:0005622,GO:0005623,GO:0005737,GO:0006412,GO:0006414,GO:0006518,GO:0006807,GO:0008135,GO:0008150,GO:0008152,GO:0009058,GO:0009059,GO:0009987,GO:0010467,GO:0019538,GO:0034641,GO:0034645,GO:0043043,GO:0043170,GO:0043603,GO:0043604,GO:0044237,GO:0044238,GO:0044249,GO:0044260,GO:0044267,GO:0044271,GO:0044424,GO:0044464,GO:0071704,GO:…	-	ko:K02356	-	-	-	-	ko00000,ko03012	-	-	-	EFP,EFP_N,Elong-fact-P_C
102_S11_00899_1	913848.AELK01000023_gene737	1.35e-99	292.0	COG0193@1|root,COG0193@2|Bacteria,1V3NB@1239|Firmicutes,4HH2Z@91061|Bacilli,3F3VZ@33958|Lactobacillaceae	1239|Firmicutes	J	The natural substrate for this enzyme may be peptidyl- tRNAs which drop off the ribosome during protein synthesis	pth	GO:0003674,GO:0003824,GO:0004045,GO:0016787,GO:0016788,GO:0052689,GO:0140098,GO:0140101	3.1.1.29	ko:K01056	-	-	-	-	ko00000,ko01000,ko03012	-	-	-	Pept_tRNA_hydro
102_S11_00679_1	913848.AELK01000187_gene557	7.61e-86	259.0	COG0406@1|root,COG0406@2|Bacteria,1V6ES@1239|Firmicutes,4HGZI@91061|Bacilli,3F5SD@33958|Lactobacillaceae	1239|Firmicutes	G	phosphoglycerate mutase	pgm1	-	-	-	-	-	-	-	-	-	-	-	His_Phos_1
102_S11_02282_1	913848.AELK01000182_gene893	6.05e-53	167.0	COG0261@1|root,COG0261@2|Bacteria,1V9YH@1239|Firmicutes,4HIGK@91061|Bacilli,3F6WT@33958|Lactobacillaceae	1239|Firmicutes	J	This protein binds to 23S rRNA in the presence of protein L20	rplU	GO:0003674,GO:0003735,GO:0005198	-	ko:K02888	ko03010,map03010	M00178	-	-	br01610,ko00000,ko00001,ko00002,ko03011	-	-	-	Ribosomal_L21p
102_S11_00892_1	913848.AELK01000023_gene730	1.34e-102	299.0	COG0634@1|root,COG0634@2|Bacteria,1V1C9@1239|Firmicutes,4HFZ2@91061|Bacilli,3F56C@33958|Lactobacillaceae	1239|Firmicutes	F	Belongs to the purine pyrimidine phosphoribosyltransferase family	hpt	GO:0005575,GO:0005622,GO:0005623,GO:0005737,GO:0044424,GO:0044464	2.4.2.8,6.3.4.19	ko:K00760,ko:K15780	ko00230,ko00983,ko01100,ko01110,map00230,map00983,map01100,map01110	-	R00190,R01132,R01229,R02142,R08237,R08238,R08245	RC00063,RC00122	ko00000,ko00001,ko01000,ko03016	-	-	-	Pribosyltran
102_S11_02144_1	913848.AELK01000254_gene1038	5.03e-68	212.0	COG0789@1|root,COG0789@2|Bacteria,1V7Z4@1239|Firmicutes,4HJXK@91061|Bacilli,3F5IX@33958|Lactobacillaceae	1239|Firmicutes	K	Domain of unknown function (DUF1836)	-	-	-	-	-	-	-	-	-	-	-	-	DUF1836
102_S11_00503_1	713605.ADHG01000006_gene765	1.04e-25	102.0	2E0UI@1|root,32WBZ@2|Bacteria,1VHBQ@1239|Firmicutes,4IR8K@91061|Bacilli,3F7MD@33958|Lactobacillaceae	1239|Firmicutes	S	Protein of unknown function (DUF3021)	-	-	-	-	-	-	-	-	-	-	-	-	DUF3021
102_S11_02120_1	913848.AELK01000041_gene1534	8.77e-214	613.0	COG4477@1|root,COG4477@2|Bacteria,1TQR7@1239|Firmicutes,4HA15@91061|Bacilli,3F47K@33958|Lactobacillaceae	1239|Firmicutes	D	modulates the frequency and position of FtsZ ring formation. Inhibits FtsZ ring formation at polar sites. Interacts either with FtsZ or with one of its binding partners to promote depolymerization	ezrA	GO:0000278,GO:0000281,GO:0000910,GO:0000917,GO:0000918,GO:0000921,GO:0005575,GO:0005623,GO:0005886,GO:0006996,GO:0007010,GO:0007049,GO:0008150,GO:0009987,GO:0016020,GO:0016043,GO:0022402,GO:0022607,GO:0031106,GO:0032185,GO:0032506,GO:0034622,GO:0043933,GO:0044085,GO:0044464,GO:0048518,GO:0048522,GO:0050789,GO:0050794,GO:0051301,GO:0051302,GO:0051781,GO:0061640,GO:0065003,GO:0065007,GO:0070925,GO:…	-	ko:K06286	-	-	-	-	ko00000,ko03036	-	-	-	EzrA
102_S11_00568_1	913848.AELK01000035_gene1813	1.79e-240	670.0	COG0544@1|root,COG0544@2|Bacteria,1TQQ8@1239|Firmicutes,4H9Q8@91061|Bacilli,3F40B@33958|Lactobacillaceae	1239|Firmicutes	D	Involved in protein export. Acts as a chaperone by maintaining the newly synthesized protein in an open conformation. Functions as a peptidyl-prolyl cis-trans isomerase	tig	GO:0005575,GO:0005622,GO:0005623,GO:0005737,GO:0044424,GO:0044464	-	ko:K03545	-	-	-	-	ko00000	-	-	-	FKBP_C,Trigger_C,Trigger_N
102_S11_00864_1	1400520.LFAB_14210	1.63e-129	377.0	COG1230@1|root,COG1230@2|Bacteria,1TR92@1239|Firmicutes,4HBCQ@91061|Bacilli,3F4KJ@33958|Lactobacillaceae	1239|Firmicutes	P	cation diffusion facilitator family transporter	czcD	-	-	ko:K16264	-	-	-	-	ko00000,ko02000	2.A.4.1	-	-	Cation_efflux
102_S11_02266_1	913848.AELK01000060_gene2198	1.41e-159	454.0	COG2264@1|root,COG2264@2|Bacteria,1TPKI@1239|Firmicutes,4HAMF@91061|Bacilli,3F47Z@33958|Lactobacillaceae	1239|Firmicutes	J	Ribosomal protein L11 methyltransferase	prmA	-	-	ko:K02687	-	-	-	-	ko00000,ko01000,ko03009	-	-	-	PrmA
102_S11_02577_1	913848.AELK01000230_gene1996	1.2e-16	79.0	COG4980@1|root,COG4980@2|Bacteria,1VFY7@1239|Firmicutes	1239|Firmicutes	S	Gas vesicle protein	ytxH	-	-	-	-	-	-	-	-	-	-	-	YtxH
102_S11_01063_1	543734.LCABL_29680	7.17e-96	283.0	COG1335@1|root,COG1335@2|Bacteria,1V1CY@1239|Firmicutes,4HFRS@91061|Bacilli,3F41F@33958|Lactobacillaceae	1239|Firmicutes	Q	Isochorismatase family	pncA	GO:0005575,GO:0005622,GO:0005623,GO:0005737,GO:0006139,GO:0006206,GO:0006208,GO:0006212,GO:0006725,GO:0006807,GO:0008150,GO:0008152,GO:0009056,GO:0009112,GO:0009987,GO:0017144,GO:0019860,GO:0034641,GO:0042737,GO:0044237,GO:0044238,GO:0044248,GO:0044270,GO:0044281,GO:0044424,GO:0044464,GO:0046113,GO:0046483,GO:0046700,GO:0055086,GO:0071704,GO:0072527,GO:0072529,GO:1901360,GO:1901361,GO:1901564,GO:…	-	ko:K16788	-	-	-	-	ko00000,ko02000	2.A.88.5	-	iSB619.SA_RS09955	Isochorismatase
102_S11_01834_1	913848.AELK01000061_gene2246	2.94e-152	430.0	COG0528@1|root,COG0528@2|Bacteria,1TPXN@1239|Firmicutes,4H9UB@91061|Bacilli,3F42J@33958|Lactobacillaceae	1239|Firmicutes	F	Catalyzes the reversible phosphorylation of UMP to UDP	pyrH	-	2.7.4.22	ko:K09903	ko00240,ko01100,map00240,map01100	-	R00158	RC00002	ko00000,ko00001,ko01000	-	-	iSB619.SA_RS06240	AA_kinase
102_S11_01398_1	1291743.LOSG293_020280	5.57e-162	462.0	COG2855@1|root,COG2855@2|Bacteria,1TQYA@1239|Firmicutes,4HCCP@91061|Bacilli,3F4TY@33958|Lactobacillaceae	1239|Firmicutes	S	Conserved hypothetical protein 698	-	-	-	-	-	-	-	-	-	-	-	-	Cons_hypoth698
102_S11_01802_1	913848.AELK01000024_gene707	1.41e-156	443.0	COG0503@1|root,COG0503@2|Bacteria,1TPN9@1239|Firmicutes,4HB8I@91061|Bacilli,3F3NH@33958|Lactobacillaceae	1239|Firmicutes	F	pur operon repressor	purR	-	-	ko:K09685	-	-	-	-	ko00000,ko03000	-	-	-	Pribosyltran,PuR_N
102_S11_01488_1	913848.AELK01000191_gene527	1.64e-105	309.0	COG0517@1|root,COG0517@2|Bacteria,1TRZD@1239|Firmicutes,4HC4C@91061|Bacilli,3F6K8@33958|Lactobacillaceae	1239|Firmicutes	K	Domain in cystathionine beta-synthase and other proteins.	ccpN	GO:0006355,GO:0007154,GO:0007584,GO:0008150,GO:0009605,GO:0009889,GO:0009890,GO:0009892,GO:0009987,GO:0009991,GO:0010468,GO:0010556,GO:0010558,GO:0010605,GO:0010629,GO:0019219,GO:0019222,GO:0031323,GO:0031324,GO:0031326,GO:0031327,GO:0031667,GO:0031668,GO:0031669,GO:0031670,GO:0042221,GO:0045013,GO:0045892,GO:0045934,GO:0045990,GO:0048519,GO:0048523,GO:0050789,GO:0050794,GO:0050896,GO:0051171,GO:…	-	-	-	-	-	-	-	-	-	-	CBS,HTH_11
102_S11_01456_1	913848.AELK01000198_gene181	2.92e-53	171.0	COG1393@1|root,COG1393@2|Bacteria,1TTEA@1239|Firmicutes,4I3R5@91061|Bacilli,3F6ZW@33958|Lactobacillaceae	1239|Firmicutes	P	ArsC family	-	-	-	-	-	-	-	-	-	-	-	-	ArsC
102_S11_01237_1	913848.AELK01000029_gene1910	1.39e-137	397.0	COG0860@1|root,COG0860@2|Bacteria,1UYPW@1239|Firmicutes,4HBVT@91061|Bacilli,3F4F4@33958|Lactobacillaceae	1239|Firmicutes	M	N-acetylmuramoyl-L-alanine amidase	lytH	GO:0005575,GO:0005623,GO:0030288,GO:0030313,GO:0031975,GO:0042597,GO:0044464	3.5.1.28	ko:K01448	ko01503,map01503	M00727	R04112	RC00064,RC00141	ko00000,ko00001,ko00002,ko01000,ko01011,ko03036	-	-	-	Amidase_3,SH3_3
102_S11_00484_1	913848.AELK01000052_gene2575	1.9e-269	743.0	COG1206@1|root,COG1206@2|Bacteria,1TP67@1239|Firmicutes,4HB27@91061|Bacilli,3F3WW@33958|Lactobacillaceae	1239|Firmicutes	J	Catalyzes the folate-dependent formation of 5-methyl- uridine at position 54 (M-5-U54) in all tRNAs	trmFO	GO:0000166,GO:0001510,GO:0002097,GO:0002098,GO:0003674,GO:0005488,GO:0005575,GO:0005622,GO:0005623,GO:0005737,GO:0005829,GO:0006139,GO:0006396,GO:0006399,GO:0006400,GO:0006725,GO:0006807,GO:0008033,GO:0008150,GO:0008152,GO:0009451,GO:0009987,GO:0010467,GO:0016070,GO:0030488,GO:0032259,GO:0034470,GO:0034641,GO:0034660,GO:0036094,GO:0043167,GO:0043168,GO:0043170,GO:0043412,GO:0043414,GO:0044237,GO:…	2.1.1.74	ko:K04094	-	-	-	-	ko00000,ko01000,ko03016,ko03036	-	-	-	GIDA
102_S11_01937_1	913848.AELK01000182_gene926	1.59e-295	818.0	COG1461@1|root,COG1461@2|Bacteria,1TQMX@1239|Firmicutes,4HBSE@91061|Bacilli,3F3X0@33958|Lactobacillaceae	1239|Firmicutes	S	DAK2 domain fusion protein YloV	yloV	-	-	ko:K07030	-	-	-	-	ko00000	-	-	-	Dak1_2,Dak2
102_S11_00569_1	913848.AELK01000035_gene1814	1.04e-268	737.0	COG0050@1|root,COG0050@2|Bacteria,1TPKC@1239|Firmicutes,4HAEH@91061|Bacilli,3F3ZP@33958|Lactobacillaceae	1239|Firmicutes	J	This protein promotes the GTP-dependent binding of aminoacyl-tRNA to the A-site of ribosomes during protein biosynthesis	tuf	GO:0001817,GO:0001819,GO:0002791,GO:0002793,GO:0005575,GO:0005618,GO:0005622,GO:0005623,GO:0005737,GO:0005886,GO:0008150,GO:0009274,GO:0009275,GO:0009986,GO:0010339,GO:0016020,GO:0022610,GO:0030312,GO:0032677,GO:0032757,GO:0032879,GO:0032880,GO:0035821,GO:0044003,GO:0044068,GO:0044403,GO:0044406,GO:0044419,GO:0044424,GO:0044426,GO:0044462,GO:0044464,GO:0044650,GO:0044651,GO:0048518,GO:0048522,GO:…	-	ko:K02358,ko:K15771	ko02010,map02010	M00491	-	-	ko00000,ko00001,ko00002,ko02000,ko03012,ko03029,ko04147	3.A.1.1.16,3.A.1.1.2	-	-	GTP_EFTU,GTP_EFTU_D2,GTP_EFTU_D3
102_S11_00666_1	936140.AEOT01000021_gene1764	1.19e-181	514.0	COG3589@1|root,COG3589@2|Bacteria,1TRIY@1239|Firmicutes,4H9V2@91061|Bacilli,3F4FK@33958|Lactobacillaceae	1239|Firmicutes	S	Bacterial protein of unknown function (DUF871)	ybhE	-	-	ko:K09963	-	-	-	-	ko00000	-	-	-	DUF871
102_S11_01903_1	913848.AELK01000044_gene2528	1.3e-94	284.0	COG1214@1|root,COG1214@2|Bacteria,1V4YX@1239|Firmicutes,4HHD7@91061|Bacilli,3F3WV@33958|Lactobacillaceae	1239|Firmicutes	O	Universal bacterial protein YeaZ	yeaZ	GO:0002949,GO:0006139,GO:0006396,GO:0006399,GO:0006400,GO:0006725,GO:0006807,GO:0008033,GO:0008150,GO:0008152,GO:0009451,GO:0009987,GO:0010467,GO:0016070,GO:0034470,GO:0034641,GO:0034660,GO:0043170,GO:0043412,GO:0044237,GO:0044238,GO:0046483,GO:0070525,GO:0071704,GO:0090304,GO:1901360	2.3.1.234	ko:K01409,ko:K14742	-	-	R10648	RC00070,RC00416	ko00000,ko01000,ko03016	-	-	-	Peptidase_M22
102_S11_00848_1	1229758.C270_08031	9.79e-41	145.0	COG1309@1|root,COG1309@2|Bacteria,1V3R8@1239|Firmicutes,4I42S@91061|Bacilli,4AYPV@81850|Leuconostocaceae	1239|Firmicutes	K	Bacterial regulatory proteins, tetR family	-	-	-	-	-	-	-	-	-	-	-	-	TetR_N
102_S11_00952_1	1127131.WEISSC39_04420	7.52e-85	264.0	COG0524@1|root,COG0524@2|Bacteria,1TQRC@1239|Firmicutes,4HA87@91061|Bacilli,4AWT9@81850|Leuconostocaceae	1239|Firmicutes	H	Catalyzes the phosphorylation of ribose at O-5 in a reaction requiring ATP and magnesium. The resulting D-ribose-5- phosphate can then be used either for sythesis of nucleotides, histidine, and tryptophan, or as a component of the pentose phosphate pathway	rbsK	-	2.7.1.15	ko:K00852	ko00030,map00030	-	R01051,R02750	RC00002,RC00017	ko00000,ko00001,ko01000	-	-	-	PfkB
102_S11_00176_1	913848.AELK01000029_gene1894	0.0	998.0	COG0449@1|root,COG0449@2|Bacteria,1TPGU@1239|Firmicutes,4H9R4@91061|Bacilli,3F467@33958|Lactobacillaceae	1239|Firmicutes	M	Catalyzes the first step in hexosamine metabolism, converting fructose-6P into glucosamine-6P using glutamine as a nitrogen source	glmS	GO:0003674,GO:0003824,GO:0004360,GO:0005575,GO:0005622,GO:0005623,GO:0005737,GO:0005829,GO:0006002,GO:0006040,GO:0006047,GO:0006139,GO:0006464,GO:0006486,GO:0006487,GO:0006725,GO:0006793,GO:0006796,GO:0006807,GO:0008150,GO:0008152,GO:0008483,GO:0009058,GO:0009059,GO:0009100,GO:0009101,GO:0009225,GO:0009987,GO:0016740,GO:0016769,GO:0019538,GO:0019637,GO:0034641,GO:0034645,GO:0036211,GO:0043170,GO:…	2.6.1.16	ko:K00820	ko00250,ko00520,ko01100,ko01130,ko04931,map00250,map00520,map01100,map01130,map04931	-	R00768	RC00010,RC00163,RC02752	ko00000,ko00001,ko01000,ko01002	-	-	iSB619.SA_RS11245,iYO844.BSU01780	GATase_6,SIS
102_S11_01748_1	913848.AELK01000167_gene1395	5.83e-51	165.0	2DQNY@1|root,337UX@2|Bacteria,1VEZ0@1239|Firmicutes,4HPE2@91061|Bacilli,3F875@33958|Lactobacillaceae	1239|Firmicutes	S	Domain of unknown function (DUF3284)	-	-	-	-	-	-	-	-	-	-	-	-	DUF3284
102_S11_02275_1	913848.AELK01000060_gene2188	2.6e-241	671.0	COG0124@1|root,COG0124@2|Bacteria,1TP3D@1239|Firmicutes,4HAM2@91061|Bacilli,3F3M3@33958|Lactobacillaceae	1239|Firmicutes	J	histidyl-tRNA synthetase	hisS	-	6.1.1.21	ko:K01892	ko00970,map00970	M00359,M00360	R03655	RC00055,RC00523	ko00000,ko00001,ko00002,ko01000,ko01007,ko03016	-	-	-	HGTP_anticodon,tRNA-synt_2b,tRNA-synt_His
102_S11_00567_1	913848.AELK01000035_gene1812	9.39e-278	762.0	COG1219@1|root,COG1219@2|Bacteria,1TQ00@1239|Firmicutes,4H9U4@91061|Bacilli,3F41K@33958|Lactobacillaceae	1239|Firmicutes	O	ATP-dependent specificity component of the Clp protease. It directs the protease to specific substrates. Can perform chaperone functions in the absence of ClpP	clpX	GO:0000166,GO:0003674,GO:0003824,GO:0004176,GO:0005488,GO:0005524,GO:0006508,GO:0006807,GO:0008144,GO:0008150,GO:0008152,GO:0008233,GO:0009056,GO:0009057,GO:0009987,GO:0016462,GO:0016787,GO:0016817,GO:0016818,GO:0016887,GO:0017076,GO:0017111,GO:0019538,GO:0030163,GO:0030554,GO:0032553,GO:0032555,GO:0032559,GO:0035639,GO:0036094,GO:0042623,GO:0043167,GO:0043168,GO:0043170,GO:0044238,GO:0051301,GO:…	-	ko:K03544	ko04112,map04112	-	-	-	ko00000,ko00001,ko03110	-	-	-	AAA_2,ClpB_D2-small,zf-C4_ClpX
102_S11_01520_1	913848.AELK01000103_gene833	6.36e-239	684.0	COG0025@1|root,COG0025@2|Bacteria,1TR4G@1239|Firmicutes,4HBJR@91061|Bacilli,3F42V@33958|Lactobacillaceae	1239|Firmicutes	P	Sodium proton antiporter	nhaP2	-	-	ko:K03316	-	-	-	-	ko00000	2.A.36	-	-	Na_H_Exchanger
102_S11_00364_1	913848.AELK01000179_gene2097	0.0	1089.0	COG0441@1|root,COG0441@2|Bacteria,1TP78@1239|Firmicutes,4HABZ@91061|Bacilli,3F3TC@33958|Lactobacillaceae	1239|Firmicutes	J	Catalyzes the attachment of threonine to tRNA(Thr) in a two-step reaction L-threonine is first activated by ATP to form Thr-AMP and then transferred to the acceptor end of tRNA(Thr)	thrS	GO:0003674,GO:0003824,GO:0004812,GO:0004829,GO:0005575,GO:0005622,GO:0005623,GO:0005737,GO:0006082,GO:0006139,GO:0006399,GO:0006412,GO:0006418,GO:0006435,GO:0006518,GO:0006520,GO:0006725,GO:0006807,GO:0008150,GO:0008152,GO:0009058,GO:0009059,GO:0009987,GO:0010467,GO:0016070,GO:0016874,GO:0016875,GO:0019538,GO:0019752,GO:0034641,GO:0034645,GO:0034660,GO:0043038,GO:0043039,GO:0043043,GO:0043170,GO:…	6.1.1.3	ko:K01868	ko00970,map00970	M00359,M00360	R03663	RC00055,RC00523	ko00000,ko00001,ko00002,ko01000,ko01007,ko03016	-	-	-	HGTP_anticodon,TGS,tRNA-synt_2b,tRNA_SAD
102_S11_01839_1	1267003.KB911368_gene206	1.05e-110	325.0	COG4123@1|root,COG4123@2|Bacteria,1TQ25@1239|Firmicutes,4HA8W@91061|Bacilli,3F4C5@33958|Lactobacillaceae	1239|Firmicutes	L	Methyltransferase small domain	yabB	GO:0003674,GO:0003824,GO:0005575,GO:0005622,GO:0005623,GO:0005737,GO:0005829,GO:0008150,GO:0008152,GO:0008168,GO:0008757,GO:0016740,GO:0016741,GO:0032259,GO:0044424,GO:0044444,GO:0044464	2.1.1.223	ko:K07461,ko:K15460	-	-	-	-	ko00000,ko01000,ko03016	-	-	-	MTS
102_S11_01069_1	913848.AELK01000043_gene1493	3.61e-76	236.0	COG1266@1|root,COG1266@2|Bacteria,1VGNN@1239|Firmicutes,4HNQE@91061|Bacilli	1239|Firmicutes	S	CAAX protease self-immunity	-	-	-	ko:K07052	-	-	-	-	ko00000	-	-	-	Abi
102_S11_00738_1	913848.AELK01000056_gene2134	3.43e-61	190.0	COG0454@1|root,COG0456@2|Bacteria,1VAD7@1239|Firmicutes,4HKR2@91061|Bacilli,3F7QC@33958|Lactobacillaceae	1239|Firmicutes	K	COG0454 Histone acetyltransferase HPA2 and related acetyltransferases	ribT	-	-	ko:K02859	-	-	-	-	ko00000	-	-	-	Acetyltransf_1
102_S11_01799_1	913848.AELK01000244_gene1345	5.05e-83	251.0	COG1658@1|root,COG1658@2|Bacteria,1V3K3@1239|Firmicutes,4HH5Y@91061|Bacilli,3F64F@33958|Lactobacillaceae	1239|Firmicutes	J	Required for correct processing of both the 5' and 3' ends of 5S rRNA precursor. Cleaves both sides of a double-stranded region yielding mature 5S rRNA in one step	rnmV	GO:0003674,GO:0003824,GO:0004518,GO:0004519,GO:0004521,GO:0004540,GO:0006139,GO:0006364,GO:0006396,GO:0006725,GO:0006807,GO:0008150,GO:0008152,GO:0009987,GO:0010467,GO:0016070,GO:0016072,GO:0016787,GO:0016788,GO:0016891,GO:0016893,GO:0022613,GO:0034470,GO:0034641,GO:0034660,GO:0042254,GO:0043170,GO:0043822,GO:0044085,GO:0044237,GO:0044238,GO:0046483,GO:0071704,GO:0071840,GO:0090304,GO:0090305,GO:…	3.1.26.8	ko:K05985	-	-	-	-	ko00000,ko01000	-	-	-	DUF4093,Toprim,Toprim_4
102_S11_00910_1	913848.AELK01000120_gene69	9.22e-149	424.0	COG0834@1|root,COG0834@2|Bacteria,1TT11@1239|Firmicutes,4HAHV@91061|Bacilli,3F4GG@33958|Lactobacillaceae	1239|Firmicutes	ET	ABC transporter substrate-binding protein	glnH	-	-	ko:K09969,ko:K10039	ko02010,map02010	M00228,M00232	-	-	ko00000,ko00001,ko00002,ko02000	3.A.1.3,3.A.1.3.18,3.A.1.3.7,3.A.1.3.8	-	-	SBP_bac_3
102_S11_01436_1	314315.LCA_1176	7.21e-58	190.0	COG4990@1|root,COG4990@2|Bacteria,1V7GB@1239|Firmicutes,4I28M@91061|Bacilli,3F5VT@33958|Lactobacillaceae	1239|Firmicutes	G	Peptidase_C39 like family	-	-	-	-	-	-	-	-	-	-	-	-	CW_binding_1,Peptidase_C39_2,SH3_8,SLAP
102_S11_02033_1	913848.AELK01000255_gene1074	4.06e-78	240.0	COG0702@1|root,COG0702@2|Bacteria,1TQFS@1239|Firmicutes,4HDA2@91061|Bacilli,3F521@33958|Lactobacillaceae	1239|Firmicutes	GM	NAD(P)H-binding	-	-	-	-	-	-	-	-	-	-	-	-	NAD_binding_10
102_S11_02343_1	334390.LAF_0819	1.9e-89	272.0	COG0834@1|root,COG0834@2|Bacteria,1UX4B@1239|Firmicutes,4HG72@91061|Bacilli,3F613@33958|Lactobacillaceae	1239|Firmicutes	ET	Bacterial periplasmic substrate-binding proteins	-	-	-	ko:K16957	ko02010,map02010	M00585	-	-	ko00000,ko00001,ko00002,ko02000	3.A.1.3.13	-	-	SBP_bac_3
102_S11_00733_1	913848.AELK01000056_gene2129	1.06e-97	300.0	COG4955@1|root,COG4955@2|Bacteria,1TQU9@1239|Firmicutes,4HJ71@91061|Bacilli,3F45N@33958|Lactobacillaceae	1239|Firmicutes	S	Helix-turn-helix domain	ypbB	-	5.1.3.1	ko:K01783	ko00030,ko00040,ko00710,ko01100,ko01110,ko01120,ko01130,ko01200,ko01230,map00030,map00040,map00710,map01100,map01110,map01120,map01130,map01200,map01230	M00004,M00007	R01529	RC00540	ko00000,ko00001,ko00002,ko01000	-	-	-	HTH_40
102_S11_02305_1	913848.AELK01000181_gene966	1.14e-56	179.0	COG0607@1|root,COG0607@2|Bacteria,1VAI7@1239|Firmicutes,4HKCE@91061|Bacilli,3F67E@33958|Lactobacillaceae	1239|Firmicutes	P	Rhodanese-like protein	yqhL	-	-	-	-	-	-	-	-	-	-	-	Rhodanese
102_S11_01227_1	913848.AELK01000103_gene815	2.97e-45	149.0	2E4BT@1|root,32Z7D@2|Bacteria,1VGE1@1239|Firmicutes,4HQXE@91061|Bacilli,3F7IV@33958|Lactobacillaceae	1239|Firmicutes	-	-	-	-	-	-	-	-	-	-	-	-	-	-	-
102_S11_01320_1	1122149.BACN01000029_gene1569	1.5e-285	791.0	COG0477@1|root,COG2814@2|Bacteria,1VRVX@1239|Firmicutes,4HV95@91061|Bacilli,3F4T2@33958|Lactobacillaceae	1239|Firmicutes	U	the major facilitator superfamily	chaT1	-	-	ko:K03446	-	M00701	-	-	ko00000,ko00002,ko02000	2.A.1.3	-	-	MFS_1
102_S11_01286_1	862514.HMPREF0623_1190	3.22e-13	65.5	295K7@1|root,2ZSXP@2|Bacteria,1W2PI@1239|Firmicutes,4I1YK@91061|Bacilli,3F7SN@33958|Lactobacillaceae	1239|Firmicutes	S	Phospholipase_D-nuclease N-terminal	-	-	-	-	-	-	-	-	-	-	-	-	PLDc_N
102_S11_00609_1	913848.AELK01000040_gene1496	1.78e-172	488.0	COG0253@1|root,COG0253@2|Bacteria,1TPMN@1239|Firmicutes,4HBH4@91061|Bacilli,3F4F7@33958|Lactobacillaceae	1239|Firmicutes	E	Catalyzes the stereoinversion of LL-2,6- diaminoheptanedioate (L,L-DAP) to meso-diaminoheptanedioate (meso- DAP), a precursor of L-lysine and an essential component of the bacterial peptidoglycan	dapF	GO:0003674,GO:0003824,GO:0005575,GO:0005622,GO:0005623,GO:0005737,GO:0005829,GO:0006082,GO:0006520,GO:0006553,GO:0006807,GO:0008150,GO:0008152,GO:0008652,GO:0008837,GO:0009058,GO:0009066,GO:0009067,GO:0009085,GO:0009089,GO:0009987,GO:0016053,GO:0016853,GO:0016854,GO:0016855,GO:0019752,GO:0036361,GO:0043436,GO:0043648,GO:0044237,GO:0044238,GO:0044249,GO:0044281,GO:0044283,GO:0044424,GO:0044444,GO:…	5.1.1.7	ko:K01778	ko00300,ko01100,ko01110,ko01120,ko01130,ko01230,map00300,map01100,map01110,map01120,map01130,map01230	M00016,M00525,M00527	R02735	RC00302	ko00000,ko00001,ko00002,ko01000	-	-	-	DAP_epimerase
102_S11_00866_1	1139219.I569_00522	2.82e-25	102.0	COG3247@1|root,COG3247@2|Bacteria,1VK2X@1239|Firmicutes,4HQFY@91061|Bacilli,4B29K@81852|Enterococcaceae	1239|Firmicutes	S	Short repeat of unknown function (DUF308)	-	-	-	-	-	-	-	-	-	-	-	-	DUF308
102_S11_00480_1	913848.AELK01000052_gene2579	1.3e-149	427.0	COG1161@1|root,COG1161@2|Bacteria,1TQGK@1239|Firmicutes,4HA4D@91061|Bacilli,3F3MI@33958|Lactobacillaceae	1239|Firmicutes	S	Required for a late step of 50S ribosomal subunit assembly. Has GTPase activity	ylqF	GO:0003674,GO:0003824,GO:0003924,GO:0008150,GO:0016462,GO:0016787,GO:0016817,GO:0016818,GO:0017111,GO:0022613,GO:0042254,GO:0044085,GO:0071840	-	ko:K14540	-	-	-	-	ko00000,ko03009	-	-	-	MMR_HSR1
102_S11_00895_1	1423747.BAMJ01000039_gene1986	5.6e-25	99.4	COG2919@1|root,COG2919@2|Bacteria,1VKC5@1239|Firmicutes,4HR53@91061|Bacilli,3F76Z@33958|Lactobacillaceae	1239|Firmicutes	D	Septum formation initiator	divIC	-	-	ko:K05589,ko:K13052	-	-	-	-	ko00000,ko03036	-	-	-	DivIC
102_S11_00495_1	913848.AELK01000051_gene320	2.5e-183	514.0	COG0583@1|root,COG0583@2|Bacteria,1UYS5@1239|Firmicutes,4HF07@91061|Bacilli,3F48B@33958|Lactobacillaceae	1239|Firmicutes	K	Transcriptional regulator	-	-	-	-	-	-	-	-	-	-	-	-	HTH_1,LysR_substrate
102_S11_00142_1	568703.LGG_01038	5.56e-16	71.6	29PRV@1|root,30AQ2@2|Bacteria,1U6Z0@1239|Firmicutes,4IGT9@91061|Bacilli,3F8R4@33958|Lactobacillaceae	1239|Firmicutes	-	-	-	-	-	-	-	-	-	-	-	-	-	-	-
102_S11_01550_1	278197.PEPE_1625	4.82e-144	409.0	COG0580@1|root,COG0580@2|Bacteria,1TP4T@1239|Firmicutes,4HAWP@91061|Bacilli,3F4J6@33958|Lactobacillaceae	1239|Firmicutes	U	Belongs to the MIP aquaporin (TC 1.A.8) family	glpF	-	-	ko:K02440	-	-	-	-	ko00000,ko02000	1.A.8.1,1.A.8.2	-	-	MIP
102_S11_02001_1	913848.AELK01000085_gene467	3.33e-103	306.0	COG0861@1|root,COG0861@2|Bacteria,1TQ09@1239|Firmicutes,4IRR9@91061|Bacilli,3FBPP@33958|Lactobacillaceae	1239|Firmicutes	P	Integral membrane protein TerC family	terC	-	-	-	-	-	-	-	-	-	-	-	TerC
102_S11_00767_1	1423743.JCM14108_1696	2.31e-100	293.0	COG0225@1|root,COG0225@2|Bacteria,1TQ3E@1239|Firmicutes,4HAIV@91061|Bacilli,3F3YI@33958|Lactobacillaceae	1239|Firmicutes	O	Has an important function as a repair enzyme for proteins that have been inactivated by oxidation. Catalyzes the reversible oxidation-reduction of methionine sulfoxide in proteins to methionine	msrA	-	1.8.4.11,1.8.4.12	ko:K07304,ko:K12267	-	-	-	-	ko00000,ko01000	-	-	-	PMSR,SelR
102_S11_01136_1	701521.PECL_1855	6.58e-236	660.0	COG1757@1|root,COG1757@2|Bacteria,1TQ3B@1239|Firmicutes,4HA18@91061|Bacilli,3F3VX@33958|Lactobacillaceae	1239|Firmicutes	C	Na H antiporter NhaC	nhaC	-	-	ko:K03315	-	-	-	-	ko00000,ko02000	2.A.35	-	-	Na_H_antiporter
102_S11_01119_1	525318.HMPREF0497_0976	6.25e-71	219.0	299ND@1|root,2ZWQQ@2|Bacteria,1UZ92@1239|Firmicutes	1239|Firmicutes	S	L-2-amino-thiazoline-4-carboxylic acid hydrolase	-	-	-	-	-	-	-	-	-	-	-	-	ATC_hydrolase
102_S11_00011_1	913848.AELK01000034_gene1705	1.23e-275	755.0	COG1052@1|root,COG1052@2|Bacteria,1V122@1239|Firmicutes,4HDD3@91061|Bacilli,3F4ZM@33958|Lactobacillaceae	1239|Firmicutes	C	Catalyzes the NAD( )-dependent oxidation of formate to carbon dioxide. Formate oxidation is the final step in the methanol oxidation pathway in methylotrophic microorganisms. Has a role in the detoxification of exogenous formate in non- methylotrophic organisms	fdh	-	1.17.1.9	ko:K00122	ko00630,ko00680,ko01100,ko01120,ko01200,map00630,map00680,map01100,map01120,map01200	-	R00519	RC02796	ko00000,ko00001,ko01000	-	-	-	2-Hacid_dh,2-Hacid_dh_C
102_S11_00140_1	1234679.BN424_173	6.46e-56	182.0	COG2818@1|root,COG2818@2|Bacteria,1VVUW@1239|Firmicutes,4HW42@91061|Bacilli,27HWX@186828|Carnobacteriaceae	1239|Firmicutes	L	Methyladenine glycosylase	tag2	-	3.2.2.20	ko:K01246	ko03410,map03410	-	-	-	ko00000,ko00001,ko01000,ko03400	-	-	-	Adenine_glyco
102_S11_01140_1	913848.AELK01000258_gene976	8.73e-175	498.0	COG0624@1|root,COG0624@2|Bacteria,1TPMJ@1239|Firmicutes,4HB39@91061|Bacilli,3F3N9@33958|Lactobacillaceae	1239|Firmicutes	E	succinyl-diaminopimelate desuccinylase	-	-	3.5.1.18	ko:K01439	ko00300,ko01100,ko01120,ko01230,map00300,map01100,map01120,map01230	M00016	R02734	RC00064,RC00090	ko00000,ko00001,ko00002,ko01000	-	-	-	M20_dimer,Peptidase_M20,Peptidase_M28
102_S11_00138_1	936140.AEOT01000030_gene709	4.33e-136	394.0	COG4152@1|root,COG4152@2|Bacteria,1TR06@1239|Firmicutes,4H9RX@91061|Bacilli,3F4J8@33958|Lactobacillaceae	1239|Firmicutes	S	ABC transporter, ATP-binding protein	natA	-	-	ko:K01990	-	M00254	-	-	ko00000,ko00002,ko02000	3.A.1	-	-	ABC_tran,DUF4162
102_S11_01138_1	913848.AELK01000260_gene1027	7.63e-245	682.0	COG1253@1|root,COG1253@2|Bacteria,1TPN0@1239|Firmicutes,4H9SB@91061|Bacilli,3F3TX@33958|Lactobacillaceae	1239|Firmicutes	S	Transporter associated domain	yhdP	-	-	-	-	-	-	-	-	-	-	-	CBS,CorC_HlyC,DUF21
102_S11_00955_1	314315.LCA_1459	0.0	1226.0	COG1328@1|root,COG1328@2|Bacteria,1TR9K@1239|Firmicutes,4HBIY@91061|Bacilli,3F435@33958|Lactobacillaceae	1239|Firmicutes	F	Ribonucleoside-triphosphate reductase	nrdD	-	1.1.98.6	ko:K21636	ko00230,ko00240,ko01100,map00230,map00240,map01100	M00053	R11633,R11634,R11635,R11636	RC00613	ko00000,ko00001,ko00002,ko01000	-	-	-	ATP-cone,NRDD
102_S11_00228_1	913848.AELK01000006_gene2406	5.15e-140	400.0	COG1117@1|root,COG1117@2|Bacteria,1TP1M@1239|Firmicutes,4HAB1@91061|Bacilli,3F3SY@33958|Lactobacillaceae	1239|Firmicutes	P	Part of the ABC transporter complex PstSACB involved in phosphate import. Responsible for energy coupling to the transport system	pstB1	-	3.6.3.27	ko:K02036	ko02010,map02010	M00222	-	-	ko00000,ko00001,ko00002,ko01000,ko02000	3.A.1.7	-	-	ABC_tran
102_S11_01469_1	913848.AELK01000255_gene1044	7.42e-51	165.0	COG1641@1|root,COG1641@2|Bacteria,1V4CM@1239|Firmicutes,4IBXK@91061|Bacilli,3F6BC@33958|Lactobacillaceae	1239|Firmicutes	S	Protein of unknown function DUF111	larC2	-	4.99.1.12	ko:K09121	-	-	-	-	ko00000,ko01000	-	-	-	DUF111
102_S11_02174_1	1267003.KB911367_gene1644	4.45e-21	89.0	2EIVY@1|root,33CM8@2|Bacteria,1VKJ5@1239|Firmicutes,4HRQ2@91061|Bacilli,3F7QM@33958|Lactobacillaceae	1239|Firmicutes	-	-	-	-	-	-	-	-	-	-	-	-	-	-	-
102_S11_02270_1	913848.AELK01000060_gene2194	3.21e-64	200.0	COG1490@1|root,COG1490@2|Bacteria,1V6GH@1239|Firmicutes,4HINN@91061|Bacilli,3F6GK@33958|Lactobacillaceae	1239|Firmicutes	J	rejects L-amino acids rather than detecting D-amino acids in the active site. By recycling D-aminoacyl-tRNA to D-amino acids and free tRNA molecules, this enzyme counteracts the toxicity associated with the formation of D-aminoacyl-tRNA entities in vivo and helps enforce protein L-homochirality	dtd	GO:0002161,GO:0003674,GO:0003824,GO:0005575,GO:0005622,GO:0005623,GO:0005737,GO:0006139,GO:0006399,GO:0006450,GO:0006725,GO:0006807,GO:0008150,GO:0008152,GO:0009987,GO:0016070,GO:0016787,GO:0016788,GO:0034641,GO:0034660,GO:0043170,GO:0044237,GO:0044238,GO:0044424,GO:0044464,GO:0046483,GO:0051499,GO:0051500,GO:0052689,GO:0065007,GO:0065008,GO:0071704,GO:0090304,GO:0106074,GO:0140098,GO:0140101,GO:…	-	ko:K07560	-	-	-	-	ko00000,ko01000,ko03016	-	-	-	Tyr_Deacylase
102_S11_01717_1	913848.AELK01000084_gene436	3.21e-261	733.0	COG0028@1|root,COG0028@2|Bacteria,1TQE8@1239|Firmicutes,4HBUS@91061|Bacilli,3F3R9@33958|Lactobacillaceae	1239|Firmicutes	EH	Belongs to the TPP enzyme family	ilvB	-	1.2.3.3,1.2.5.1,2.2.1.6,4.1.1.8	ko:K00156,ko:K00158,ko:K01577,ko:K01652,ko:K16787	ko00290,ko00620,ko00630,ko00650,ko00660,ko00770,ko01100,ko01110,ko01130,ko01210,ko01230,ko02010,map00290,map00620,map00630,map00650,map00660,map00770,map01100,map01110,map01130,map01210,map01230,map02010	M00019,M00570,M00582	R00006,R00014,R00207,R00226,R01908,R03050,R03145,R04672,R04673,R08648	RC00027,RC00106,RC00620,RC00860,RC01192,RC02744,RC02745,RC02893	ko00000,ko00001,ko00002,ko01000,ko02000	3.A.1.25,3.A.1.28,3.A.1.29,3.A.1.30,3.A.1.31,3.A.1.32,3.A.1.33,3.A.1.35	-	iYO844.BSU28310	TPP_enzyme_C,TPP_enzyme_M,TPP_enzyme_N
102_S11_00630_1	913848.AELK01000040_gene1518	5.38e-261	723.0	COG0527@1|root,COG0527@2|Bacteria,1TPQJ@1239|Firmicutes,4HAEP@91061|Bacilli,3F48V@33958|Lactobacillaceae	1239|Firmicutes	E	Belongs to the aspartokinase family	lysC	GO:0000166,GO:0003674,GO:0003824,GO:0004072,GO:0005488,GO:0005524,GO:0005575,GO:0005622,GO:0005623,GO:0005737,GO:0006082,GO:0006520,GO:0006553,GO:0006793,GO:0006796,GO:0006807,GO:0008144,GO:0008150,GO:0008152,GO:0008652,GO:0009058,GO:0009066,GO:0009067,GO:0009085,GO:0009089,GO:0009987,GO:0016053,GO:0016301,GO:0016310,GO:0016740,GO:0016772,GO:0016774,GO:0017076,GO:0019202,GO:0019752,GO:0030554,GO:…	2.7.2.4	ko:K00928	ko00260,ko00261,ko00270,ko00300,ko01100,ko01110,ko01120,ko01130,ko01210,ko01230,map00260,map00261,map00270,map00300,map01100,map01110,map01120,map01130,map01210,map01230	M00016,M00017,M00018,M00033,M00525,M00526,M00527	R00480	RC00002,RC00043	ko00000,ko00001,ko00002,ko01000	-	-	iYO844.BSU03790	AA_kinase,ACT,ACT_7
102_S11_01992_1	913848.AELK01000166_gene1405	1.04e-64	200.0	COG1302@1|root,COG1302@2|Bacteria,1V8BY@1239|Firmicutes,4HK2V@91061|Bacilli,3FB57@33958|Lactobacillaceae	1239|Firmicutes	S	Asp23 family, cell envelope-related function	-	-	-	-	-	-	-	-	-	-	-	-	Asp23
102_S11_01062_1	913848.AELK01000235_gene1153	1.5e-64	197.0	COG0051@1|root,COG0051@2|Bacteria,1V6C9@1239|Firmicutes,4HIKH@91061|Bacilli,3F6KC@33958|Lactobacillaceae	1239|Firmicutes	J	Involved in the binding of tRNA to the ribosomes	rpsJ	GO:0003674,GO:0003735,GO:0005198,GO:0005575,GO:0005622,GO:0005623,GO:0005737,GO:0005840,GO:0006412,GO:0006518,GO:0006807,GO:0008150,GO:0008152,GO:0009058,GO:0009059,GO:0009987,GO:0010467,GO:0015935,GO:0019538,GO:0032991,GO:0034641,GO:0034645,GO:0043043,GO:0043170,GO:0043226,GO:0043228,GO:0043229,GO:0043232,GO:0043603,GO:0043604,GO:0044237,GO:0044238,GO:0044249,GO:0044260,GO:0044267,GO:0044271,GO:…	-	ko:K02946	ko03010,map03010	M00178,M00179	-	-	br01610,ko00000,ko00001,ko00002,ko03011	-	-	-	Ribosomal_S10
102_S11_01714_1	913848.AELK01000084_gene438	1.72e-48	157.0	COG2151@1|root,COG2151@2|Bacteria,1V9YV@1239|Firmicutes,4HKC6@91061|Bacilli,3F7D5@33958|Lactobacillaceae	1239|Firmicutes	S	Iron-sulfur cluster assembly protein	yitW	-	-	-	-	-	-	-	-	-	-	-	FeS_assembly_P
102_S11_01825_1	913848.AELK01000061_gene2236	2.24e-51	164.0	COG2740@1|root,COG2740@2|Bacteria,1VEJS@1239|Firmicutes,4HKBY@91061|Bacilli,3F7E2@33958|Lactobacillaceae	1239|Firmicutes	K	Protein of unknown function (DUF448)	ylxR	-	-	ko:K07742	-	-	-	-	ko00000	-	-	-	DUF448
102_S11_00927_1	913848.AELK01000087_gene339	4.13e-252	697.0	COG0162@1|root,COG0162@2|Bacteria,1TPGN@1239|Firmicutes,4H9YV@91061|Bacilli,3F48J@33958|Lactobacillaceae	1239|Firmicutes	J	Catalyzes the attachment of tyrosine to tRNA(Tyr) in a two-step reaction tyrosine is first activated by ATP to form Tyr- AMP and then transferred to the acceptor end of tRNA(Tyr)	tyrS	GO:0003674,GO:0003824,GO:0004812,GO:0004831,GO:0005575,GO:0005622,GO:0005623,GO:0005737,GO:0005829,GO:0006082,GO:0006139,GO:0006399,GO:0006520,GO:0006725,GO:0006807,GO:0008150,GO:0008152,GO:0009987,GO:0016070,GO:0016874,GO:0016875,GO:0019752,GO:0034641,GO:0034660,GO:0043038,GO:0043039,GO:0043170,GO:0043436,GO:0044237,GO:0044238,GO:0044281,GO:0044424,GO:0044444,GO:0044464,GO:0046483,GO:0071704,GO:…	6.1.1.1	ko:K01866	ko00970,map00970	M00359,M00360	R02918	RC00055,RC00523	ko00000,ko00001,ko00002,ko01000,ko01007,ko03016,ko03029	-	-	-	S4,tRNA-synt_1b
102_S11_01786_1	913848.AELK01000018_gene778	1.61e-124	363.0	COG0083@1|root,COG0083@2|Bacteria,1TRWS@1239|Firmicutes,4HCQN@91061|Bacilli,3F44T@33958|Lactobacillaceae	1239|Firmicutes	F	Catalyzes the ATP-dependent phosphorylation of L- homoserine to L-homoserine phosphate	thrB	GO:0000096,GO:0000097,GO:0003674,GO:0003824,GO:0004413,GO:0005575,GO:0005622,GO:0005623,GO:0005737,GO:0005829,GO:0006082,GO:0006520,GO:0006555,GO:0006566,GO:0006790,GO:0006793,GO:0006796,GO:0006807,GO:0008150,GO:0008152,GO:0008652,GO:0009058,GO:0009066,GO:0009067,GO:0009069,GO:0009086,GO:0009088,GO:0009092,GO:0009987,GO:0016053,GO:0016301,GO:0016310,GO:0016740,GO:0016772,GO:0016773,GO:0019202,GO:…	2.7.1.39	ko:K00872	ko00260,ko01100,ko01110,ko01120,ko01230,map00260,map01100,map01110,map01120,map01230	M00018	R01771	RC00002,RC00017	ko00000,ko00001,ko00002,ko01000	-	-	iSB619.SA_RS06620	GHMP_kinases_C,GHMP_kinases_N
102_S11_01016_1	913848.AELK01000030_gene298	5.74e-97	291.0	COG0777@1|root,COG0777@2|Bacteria,1TP4U@1239|Firmicutes,4HUXJ@91061|Bacilli,3F6E6@33958|Lactobacillaceae	1239|Firmicutes	I	Component of the acetyl coenzyme A carboxylase (ACC) complex. Biotin carboxylase (BC) catalyzes the carboxylation of biotin on its carrier protein (BCCP) and then the CO(2) group is transferred by the transcarboxylase to acetyl-CoA to form malonyl- CoA	accD	-	2.1.3.15,6.4.1.2	ko:K01963	ko00061,ko00620,ko00640,ko00720,ko01100,ko01110,ko01120,ko01130,ko01200,ko01212,map00061,map00620,map00640,map00720,map01100,map01110,map01120,map01130,map01200,map01212	M00082,M00376	R00742,R04386	RC00040,RC00253,RC00367	ko00000,ko00001,ko00002,ko01000	-	-	-	Carboxyl_trans
102_S11_01091_1	913848.AELK01000042_gene1469	3.14e-248	690.0	COG0766@1|root,COG0766@2|Bacteria,1TPAU@1239|Firmicutes,4H9KI@91061|Bacilli,3F3P8@33958|Lactobacillaceae	1239|Firmicutes	M	Cell wall formation. Adds enolpyruvyl to UDP-N- acetylglucosamine	murA	-	2.5.1.7	ko:K00790	ko00520,ko00550,ko01100,map00520,map00550,map01100	-	R00660	RC00350	ko00000,ko00001,ko01000,ko01011	-	-	-	EPSP_synthase
102_S11_01460_1	913848.AELK01000248_gene2334	4.38e-115	332.0	COG3730@1|root,COG3730@2|Bacteria,1URER@1239|Firmicutes,4HEHX@91061|Bacilli,3F445@33958|Lactobacillaceae	1239|Firmicutes	G	PTS system enzyme II sorbitol-specific factor	srlA	-	-	ko:K02783	ko00051,ko02060,map00051,map02060	M00280	R05820	RC00017,RC03206	ko00000,ko00001,ko00002,ko02000	4.A.4.1	-	-	EII-GUT
102_S11_02578_1	1234679.BN424_2227	4.24e-35	126.0	COG4768@1|root,COG4768@2|Bacteria,1VAXN@1239|Firmicutes,4HM93@91061|Bacilli,27GHI@186828|Carnobacteriaceae	1239|Firmicutes	S	Bacterial protein of unknown function (DUF948)	ytxG	-	-	-	-	-	-	-	-	-	-	-	DUF948
102_S11_01642_1	913848.AELK01000253_gene1283	2.04e-51	167.0	COG2153@1|root,COG2153@2|Bacteria,1V95J@1239|Firmicutes,4ITNT@91061|Bacilli	1239|Firmicutes	S	Acetyltransferase (GNAT) domain	-	-	-	-	-	-	-	-	-	-	-	-	Acetyltransf_10
102_S11_02200_1	913848.AELK01000067_gene1261	5.13e-202	573.0	COG2239@1|root,COG2239@2|Bacteria,1TP4V@1239|Firmicutes,4HASP@91061|Bacilli,3F4Z5@33958|Lactobacillaceae	1239|Firmicutes	P	Acts as a magnesium transporter	mgtE	-	-	ko:K06213	-	-	-	-	ko00000,ko02000	1.A.26.1	-	-	CBS,MgtE,MgtE_N
102_S11_01133_1	913848.AELK01000165_gene1358	6.48e-39	132.0	29PHG@1|root,30AFM@2|Bacteria,1U6KN@1239|Firmicutes,4IGDE@91061|Bacilli,3F83U@33958|Lactobacillaceae	1239|Firmicutes	-	-	-	-	-	-	-	-	-	-	-	-	-	-	-
102_S11_02489_1	913848.AELK01000228_gene1949	2.43e-109	318.0	COG4186@1|root,COG4186@2|Bacteria,1V40Y@1239|Firmicutes,4HH4J@91061|Bacilli,3F4EX@33958|Lactobacillaceae	1239|Firmicutes	S	Calcineurin-like phosphoesterase	-	-	-	-	-	-	-	-	-	-	-	-	Metallophos,Metallophos_2
102_S11_02498_1	913848.AELK01000229_gene1940	1.19e-98	304.0	COG1537@1|root,COG1537@2|Bacteria,1UPQ9@1239|Firmicutes,4IV8X@91061|Bacilli,3FC0K@33958|Lactobacillaceae	1239|Firmicutes	S	nuclear-transcribed mRNA catabolic process, no-go decay	-	-	-	-	-	-	-	-	-	-	-	-	-
102_S11_01097_1	913848.AELK01000042_gene1463	1.56e-205	573.0	COG1135@1|root,COG1135@2|Bacteria,1TPPN@1239|Firmicutes,4H9VX@91061|Bacilli,3F3U5@33958|Lactobacillaceae	1239|Firmicutes	P	Part of the ABC transporter complex MetNIQ involved in methionine import. Responsible for energy coupling to the transport system	metN	GO:0003674,GO:0003824,GO:0005215,GO:0006810,GO:0008150,GO:0015399,GO:0015405,GO:0016462,GO:0016787,GO:0016817,GO:0016818,GO:0016887,GO:0017111,GO:0022804,GO:0022857,GO:0042623,GO:0042626,GO:0043492,GO:0051179,GO:0051234,GO:0055085	-	ko:K02071	ko02010,map02010	M00238	-	-	ko00000,ko00001,ko00002,ko02000	3.A.1.24	-	iYO844.BSU32750	ABC_tran,NIL
102_S11_00369_1	913848.AELK01000178_gene2081	4.51e-155	440.0	COG0266@1|root,COG0266@2|Bacteria,1TPM9@1239|Firmicutes,4H9Q7@91061|Bacilli,3F43E@33958|Lactobacillaceae	1239|Firmicutes	L	Involved in base excision repair of DNA damaged by oxidation or by mutagenic agents. Acts as DNA glycosylase that recognizes and removes damaged bases. Has a preference for oxidized purines, such as 7,8-dihydro-8-oxoguanine (8-oxoG). Has AP (apurinic apyrimidinic) lyase activity and introduces nicks in the DNA strand. Cleaves the DNA backbone by beta-delta elimination to generate a single-strand …	fpg	-	3.2.2.23,4.2.99.18	ko:K10563	ko03410,map03410	-	-	-	ko00000,ko00001,ko01000,ko03400	-	-	-	Fapy_DNA_glyco,H2TH,zf-FPG_IleRS
102_S11_01288_1	913848.AELK01000022_gene725	2.11e-115	335.0	COG1428@1|root,COG1428@2|Bacteria,1TPJ1@1239|Firmicutes,4HA9N@91061|Bacilli,3F488@33958|Lactobacillaceae	1239|Firmicutes	F	deoxynucleoside kinase	dgk2	-	-	-	-	-	-	-	-	-	-	-	dNK
102_S11_02195_1	913848.AELK01000068_gene1221	1.47e-82	251.0	COG2761@1|root,COG2761@2|Bacteria,1TQ8K@1239|Firmicutes,4HAI8@91061|Bacilli,3F6QR@33958|Lactobacillaceae	1239|Firmicutes	Q	Thioredoxin	yjbH	-	-	-	-	-	-	-	-	-	-	-	Thioredoxin_5
102_S11_02355_1	913848.AELK01000061_gene2226	0.0	1073.0	COG0443@1|root,COG0443@2|Bacteria,1TP1J@1239|Firmicutes,4HA9S@91061|Bacilli,3F48C@33958|Lactobacillaceae	1239|Firmicutes	O	Heat shock 70 kDa protein	dnaK	GO:0001871,GO:0003674,GO:0005488,GO:0005575,GO:0005623,GO:0008150,GO:0009986,GO:0030246,GO:0030247,GO:0044464,GO:0051704,GO:0098630,GO:0098743,GO:2001065	-	ko:K04043	ko03018,ko04212,ko05152,map03018,map04212,map05152	-	-	-	ko00000,ko00001,ko03019,ko03029,ko03110,ko04147	1.A.33.1	-	-	HSP70
102_S11_00889_1	913848.AELK01000023_gene728	3.68e-159	452.0	COG1281@1|root,COG1281@2|Bacteria,1TRCH@1239|Firmicutes,4HAFR@91061|Bacilli,3F42B@33958|Lactobacillaceae	1239|Firmicutes	O	Redox regulated molecular chaperone. Protects both thermally unfolding and oxidatively damaged proteins from irreversible aggregation. Plays an important role in the bacterial defense system toward oxidative stress	hslO	-	-	ko:K04083	-	-	-	-	ko00000,ko03110	-	-	-	HSP33
102_S11_01917_1	545693.BMQ_0995	1.36e-30	112.0	COG2076@1|root,COG2076@2|Bacteria,1VA2G@1239|Firmicutes,4HKGV@91061|Bacilli,1ZHW4@1386|Bacillus	1239|Firmicutes	P	Multidrug resistance protein	ykkC	-	-	ko:K11741,ko:K18924	-	M00712	-	-	ko00000,ko00002,ko02000	2.A.7.1,2.A.7.1.5	-	-	Multi_Drug_Res
102_S11_00508_1	913848.AELK01000050_gene2597	1.43e-199	565.0	COG0044@1|root,COG0044@2|Bacteria,1TPQM@1239|Firmicutes,4HA90@91061|Bacilli,3F3S3@33958|Lactobacillaceae	1239|Firmicutes	F	Belongs to the metallo-dependent hydrolases superfamily. DHOase family. Class I DHOase subfamily	pyrC	GO:0003674,GO:0003824,GO:0004038,GO:0004151,GO:0005575,GO:0005622,GO:0005623,GO:0005737,GO:0006139,GO:0006144,GO:0006145,GO:0006220,GO:0006221,GO:0006725,GO:0006753,GO:0006793,GO:0006796,GO:0006807,GO:0008150,GO:0008152,GO:0009056,GO:0009058,GO:0009112,GO:0009117,GO:0009165,GO:0009218,GO:0009220,GO:0009259,GO:0009260,GO:0009987,GO:0016787,GO:0016810,GO:0016812,GO:0018130,GO:0019438,GO:0019439,GO:…	3.5.2.3	ko:K01465	ko00240,ko01100,map00240,map01100	M00051	R01993	RC00632	ko00000,ko00001,ko00002,ko01000	-	-	-	Amidohydro_1
102_S11_00764_1	913848.AELK01000018_gene777	8.76e-75	234.0	COG0778@1|root,COG0778@2|Bacteria,1UB8S@1239|Firmicutes,4HEGP@91061|Bacilli,3F4IY@33958|Lactobacillaceae	1239|Firmicutes	C	nitroreductase	nfrA	-	1.5.1.38	ko:K19285	ko00740,ko01100,map00740,map01100	-	R05706	RC00126	ko00000,ko00001,ko01000	-	-	-	Nitroreductase
102_S11_02373_1	913848.AELK01000188_gene550	4.05e-248	687.0	COG3966@1|root,COG3966@2|Bacteria,1TSZU@1239|Firmicutes,4HC3H@91061|Bacilli,3F3WE@33958|Lactobacillaceae	1239|Firmicutes	M	Protein involved in D-alanine esterification of lipoteichoic acid and wall teichoic acid (D-alanine transfer protein)	dltD	-	-	ko:K03740	ko01503,ko02020,ko05150,map01503,map02020,map05150	M00725	-	-	ko00000,ko00001,ko00002,ko01504	-	-	-	DltD
102_S11_01006_1	913848.AELK01000030_gene306	1.18e-92	275.0	COG0756@1|root,COG0756@2|Bacteria,1V6HX@1239|Firmicutes,4HIZ3@91061|Bacilli,3F65D@33958|Lactobacillaceae	1239|Firmicutes	F	dUTP diphosphatase	dut	-	3.6.1.23	ko:K01520	ko00240,ko00983,ko01100,map00240,map00983,map01100	M00053	R02100,R11896	RC00002	ko00000,ko00001,ko00002,ko01000,ko03400	-	-	-	dUTPase
102_S11_01829_1	913848.AELK01000061_gene2240	0.0	907.0	COG0442@1|root,COG0442@2|Bacteria,1TRBV@1239|Firmicutes,4H9NN@91061|Bacilli,3F44A@33958|Lactobacillaceae	1239|Firmicutes	J	Catalyzes the attachment of proline to tRNA(Pro) in a two-step reaction proline is first activated by ATP to form Pro- AMP and then transferred to the acceptor end of tRNA(Pro). As ProRS can inadvertently accommodate and process non-cognate amino acids such as alanine and cysteine, to avoid such errors it has two additional distinct editing activities against alanine. One activity is designated a…	proS	-	6.1.1.15	ko:K01881	ko00970,map00970	M00359,M00360	R03661	RC00055,RC00523	ko00000,ko00001,ko00002,ko01000,ko01007,ko03016	-	-	-	HGTP_anticodon,tRNA-synt_2b,tRNA_edit
102_S11_02169_1	913848.AELK01000208_gene2716	6.92e-64	200.0	COG2077@1|root,COG2077@2|Bacteria,1V474@1239|Firmicutes,4HFMW@91061|Bacilli,3F5VY@33958|Lactobacillaceae	1239|Firmicutes	O	Thiol-specific peroxidase that catalyzes the reduction of hydrogen peroxide and organic hydroperoxides to water and alcohols, respectively. Plays a role in cell protection against oxidative stress by detoxifying peroxides	tpx	-	1.11.1.15	ko:K11065	-	-	-	-	ko00000,ko01000	-	-	-	AhpC-TSA,Redoxin
102_S11_01135_1	913848.AELK01000164_gene1376	2.95e-270	749.0	COG0477@1|root,COG2814@2|Bacteria,1TPRN@1239|Firmicutes,4H9VV@91061|Bacilli,3F4A2@33958|Lactobacillaceae	1239|Firmicutes	U	Belongs to the major facilitator superfamily	lmrB	-	-	-	-	-	-	-	-	-	-	-	MFS_1
102_S11_02271_1	913848.AELK01000060_gene2193	5.39e-81	247.0	COG0546@1|root,COG0546@2|Bacteria,1V3DR@1239|Firmicutes,4HGMU@91061|Bacilli,3F741@33958|Lactobacillaceae	1239|Firmicutes	J	HAD-hyrolase-like	-	-	-	-	-	-	-	-	-	-	-	-	HAD_2
102_S11_00710_1	913848.AELK01000056_gene2122	5.41e-33	130.0	COG3711@1|root,COG3711@2|Bacteria,1U75N@1239|Firmicutes,4IH0A@91061|Bacilli,3F90E@33958|Lactobacillaceae	1239|Firmicutes	K	Mga helix-turn-helix domain	-	-	-	-	-	-	-	-	-	-	-	-	Mga
102_S11_01308_1	1395513.P343_12520	1.94e-88	263.0	COG2816@1|root,COG2816@2|Bacteria,1V6WC@1239|Firmicutes,4HPP3@91061|Bacilli	1239|Firmicutes	L	NTP pyrophosphohydrolase	-	-	3.6.1.22	ko:K03426	ko00760,ko01100,ko04146,map00760,map01100,map04146	-	R00103,R03004,R11104	RC00002	ko00000,ko00001,ko01000	-	-	-	NUDIX
102_S11_00971_1	1121422.AUMW01000019_gene1826	2.57e-07	60.5	COG4974@1|root,COG4974@2|Bacteria,1UCSJ@1239|Firmicutes,24BGK@186801|Clostridia,264TB@186807|Peptococcaceae	1239|Firmicutes	L	Plasmid pRiA4b ORF-3-like protein	-	-	-	-	-	-	-	-	-	-	-	-	PRiA4_ORF3,SEC-C
102_S11_00584_1	913848.AELK01000037_gene1594	0.0	1939.0	COG1038@1|root,COG1038@2|Bacteria,1UHP9@1239|Firmicutes,4IS56@91061|Bacilli,3F4U7@33958|Lactobacillaceae	1239|Firmicutes	C	Catalyzes a 2-step reaction, involving the ATP-dependent carboxylation of the covalently attached biotin in the first step and the transfer of the carboxyl group to pyruvate in the second	pyc	-	6.4.1.1	ko:K01958	ko00020,ko00620,ko00720,ko01100,ko01120,ko01200,ko01230,map00020,map00620,map00720,map01100,map01120,map01200,map01230	M00173	R00344	RC00040,RC00367	ko00000,ko00001,ko00002,ko01000	-	-	iHN637.CLJU_RS18410	Biotin_carb_C,Biotin_carb_N,Biotin_lipoyl,CPSase_L_D2,HMGL-like,PYC_OADA
102_S11_01457_1	913848.AELK01000248_gene2331	8.63e-146	425.0	COG2207@1|root,COG2207@2|Bacteria,1UYFF@1239|Firmicutes,4HF9G@91061|Bacilli,3F5JN@33958|Lactobacillaceae	1239|Firmicutes	K	helix_turn_helix, arabinose operon control protein	-	-	-	-	-	-	-	-	-	-	-	-	HTH_18,HTH_AraC
102_S11_01719_1	1423734.JCM14202_2945	7.57e-210	583.0	COG0059@1|root,COG0059@2|Bacteria,1TPI7@1239|Firmicutes,4HADK@91061|Bacilli,3F4YR@33958|Lactobacillaceae	1239|Firmicutes	H	Involved in the biosynthesis of branched-chain amino acids (BCAA). Catalyzes an alkyl-migration followed by a ketol- acid reduction of (S)-2-acetolactate (S2AL) to yield (R)-2,3- dihydroxy-isovalerate. In the isomerase reaction, S2AL is rearranged via a Mg-dependent methyl migration to produce 3- hydroxy-3-methyl-2-ketobutyrate (HMKB). In the reductase reaction, this 2-ketoacid undergoes a metal-…	ilvC	-	1.1.1.86	ko:K00053	ko00290,ko00770,ko01100,ko01110,ko01130,ko01210,ko01230,map00290,map00770,map01100,map01110,map01130,map01210,map01230	M00019,M00570	R03051,R04439,R04440,R05068,R05069,R05071	RC00726,RC00836,RC00837,RC01726	ko00000,ko00001,ko00002,ko01000	-	-	iHN637.CLJU_RS10005,iHN637.CLJU_RS10010	IlvC,IlvN
102_S11_02133_1	913848.AELK01000041_gene1521	2.43e-122	352.0	COG0765@1|root,COG0765@2|Bacteria,1V280@1239|Firmicutes,4HGMH@91061|Bacilli,3F3VF@33958|Lactobacillaceae	1239|Firmicutes	P	ABC transporter permease	artQ	-	-	ko:K02029,ko:K02030	-	M00236	-	-	ko00000,ko00002,ko02000	3.A.1.3	-	-	BPD_transp_1
102_S11_01795_1	913848.AELK01000244_gene1349	1.52e-146	419.0	COG1801@1|root,COG1801@2|Bacteria,1TPX4@1239|Firmicutes,4HA0X@91061|Bacilli,3F40Y@33958|Lactobacillaceae	1239|Firmicutes	F	Protein of unknown function DUF72	yunF	-	-	-	-	-	-	-	-	-	-	-	DUF72
102_S11_00548_1	913848.AELK01000065_gene1313	9.37e-106	306.0	COG0503@1|root,COG0503@2|Bacteria,1V1BV@1239|Firmicutes,4HFUA@91061|Bacilli,3F4DB@33958|Lactobacillaceae	1239|Firmicutes	F	Catalyzes a salvage reaction resulting in the formation of AMP, that is energically less costly than de novo synthesis	apt	GO:0003674,GO:0003824,GO:0003999,GO:0005575,GO:0005622,GO:0005623,GO:0005737,GO:0006139,GO:0006144,GO:0006168,GO:0006725,GO:0006807,GO:0008150,GO:0008152,GO:0009058,GO:0009112,GO:0009113,GO:0009987,GO:0016740,GO:0016757,GO:0016763,GO:0018130,GO:0019438,GO:0034641,GO:0034654,GO:0042440,GO:0043094,GO:0043096,GO:0043101,GO:0044237,GO:0044238,GO:0044249,GO:0044271,GO:0044281,GO:0044424,GO:0044464,GO:…	2.4.2.7	ko:K00759	ko00230,ko01100,map00230,map01100	-	R00190,R01229,R04378	RC00063	ko00000,ko00001,ko01000,ko04147	-	-	-	Pribosyltran
102_S11_00344_1	1123299.AUKZ01000036_gene1533	3.8e-98	293.0	COG3010@1|root,COG3010@2|Bacteria,1TSR7@1239|Firmicutes,4HBPF@91061|Bacilli	1239|Firmicutes	G	Converts N-acetylmannosamine-6-phosphate (ManNAc-6-P) to N-acetylglucosamine-6-phosphate (GlcNAc-6-P)	nanE	-	5.1.3.9	ko:K01788	ko00520,map00520	-	R02087	RC00290	ko00000,ko00001,ko01000	-	-	-	NanE
102_S11_00885_1	220668.lp_0170	5.67e-58	182.0	COG3412@1|root,COG3412@2|Bacteria,1VF32@1239|Firmicutes,4HKCN@91061|Bacilli,3F6YE@33958|Lactobacillaceae	1239|Firmicutes	S	PTS system fructose IIA component	dhaM	GO:0003674,GO:0003824,GO:0006793,GO:0006796,GO:0008150,GO:0008152,GO:0009987,GO:0016301,GO:0016310,GO:0016740,GO:0016772,GO:0016773,GO:0044237,GO:0047324	2.7.1.121	ko:K05881	ko00561,map00561	-	R01012	RC00015,RC00017	ko00000,ko00001,ko01000,ko02000	-	-	-	EIIA-man
102_S11_02236_1	913848.AELK01000184_gene658	1.07e-142	406.0	COG0336@1|root,COG0336@2|Bacteria,1TPBV@1239|Firmicutes,4HBFV@91061|Bacilli,3F3NP@33958|Lactobacillaceae	1239|Firmicutes	J	Belongs to the RNA methyltransferase TrmD family	trmD	GO:0001510,GO:0003674,GO:0003824,GO:0006139,GO:0006396,GO:0006399,GO:0006400,GO:0006725,GO:0006807,GO:0008033,GO:0008150,GO:0008152,GO:0008168,GO:0008173,GO:0008175,GO:0008757,GO:0009019,GO:0009451,GO:0009987,GO:0010467,GO:0016070,GO:0016423,GO:0016740,GO:0016741,GO:0016772,GO:0016779,GO:0030488,GO:0032259,GO:0034470,GO:0034641,GO:0034660,GO:0043170,GO:0043412,GO:0043414,GO:0044237,GO:0044238,GO:…	2.1.1.228	ko:K00554	-	-	R00597	RC00003,RC00334	ko00000,ko01000,ko03016	-	-	-	tRNA_m1G_MT
102_S11_00020_1	1302286.BAOT01000026_gene1287	5.88e-265	735.0	COG0477@1|root,COG2814@2|Bacteria,1TPRN@1239|Firmicutes,4H9VV@91061|Bacilli,3F9NZ@33958|Lactobacillaceae	1239|Firmicutes	EGP	Major Facilitator Superfamily	ycnB	-	-	-	-	-	-	-	-	-	-	-	MFS_1
102_S11_00897_1	913848.AELK01000023_gene735	2.39e-205	587.0	COG2244@1|root,COG2244@2|Bacteria,1TNYX@1239|Firmicutes,4HACG@91061|Bacilli,3F4BV@33958|Lactobacillaceae	1239|Firmicutes	S	Polysaccharide biosynthesis protein	yabM	GO:0005575,GO:0005623,GO:0005886,GO:0016020,GO:0044464,GO:0071944	-	ko:K03328,ko:K06409	-	-	-	-	ko00000,ko02000	2.A.66.2,2.A.66.2.14	-	-	Polysacc_synt,Polysacc_synt_C
102_S11_02377_1	701521.PECL_1617	4.79e-202	568.0	COG2230@1|root,COG2230@2|Bacteria,1TSG4@1239|Firmicutes,4HDKI@91061|Bacilli,3F3PA@33958|Lactobacillaceae	1239|Firmicutes	M	cyclopropane-fatty-acyl-phospholipid synthase	cfa	-	2.1.1.79	ko:K00574	-	-	-	-	ko00000,ko01000	-	-	-	CMAS
102_S11_02341_1	525318.HMPREF0497_0973	2.48e-91	274.0	COG0765@1|root,COG0765@2|Bacteria,1V4MI@1239|Firmicutes,4IQKS@91061|Bacilli,3F7Q4@33958|Lactobacillaceae	1239|Firmicutes	P	Binding-protein-dependent transport system inner membrane component	-	-	-	ko:K16958	ko02010,map02010	M00585	-	-	ko00000,ko00001,ko00002,ko02000	3.A.1.3.13	-	-	BPD_transp_1
102_S11_01833_1	1423806.JCM15457_307	1.36e-82	249.0	COG0233@1|root,COG0233@2|Bacteria,1V1F2@1239|Firmicutes,4HFSH@91061|Bacilli,3F4X2@33958|Lactobacillaceae	1239|Firmicutes	J	Responsible for the release of ribosomes from messenger RNA at the termination of protein biosynthesis. May increase the efficiency of translation by recycling ribosomes from one round of translation to another	frr	GO:0002181,GO:0002184,GO:0003674,GO:0005488,GO:0005575,GO:0005622,GO:0005623,GO:0005737,GO:0006412,GO:0006415,GO:0006518,GO:0006807,GO:0008150,GO:0008152,GO:0009058,GO:0009059,GO:0009987,GO:0010467,GO:0016043,GO:0019538,GO:0022411,GO:0032984,GO:0034641,GO:0034645,GO:0043021,GO:0043023,GO:0043043,GO:0043170,GO:0043603,GO:0043604,GO:0043624,GO:0043933,GO:0044237,GO:0044238,GO:0044249,GO:0044260,GO:…	-	ko:K02838	-	-	-	-	ko00000,ko03012	-	-	-	RRF
102_S11_02061_1	913848.AELK01000009_gene1091	4.32e-209	586.0	COG5002@1|root,COG5002@2|Bacteria,1TPB6@1239|Firmicutes,4HARU@91061|Bacilli,3F479@33958|Lactobacillaceae	1239|Firmicutes	T	Histidine kinase	hpk31	-	-	-	-	-	-	-	-	-	-	-	HATPase_c,HisKA
102_S11_02116_1	913848.AELK01000041_gene1538	1.23e-43	147.0	COG5506@1|root,COG5506@2|Bacteria,1VFCV@1239|Firmicutes,4HNNE@91061|Bacilli,3F64D@33958|Lactobacillaceae	1239|Firmicutes	S	Protein of unknown function (DUF1694)	yueI	-	-	-	-	-	-	-	-	-	-	-	DUF1694
102_S11_01131_1	913848.AELK01000015_gene876	1.8e-75	229.0	COG1780@1|root,COG1780@2|Bacteria,1V71V@1239|Firmicutes,4HIW7@91061|Bacilli,3F6JF@33958|Lactobacillaceae	1239|Firmicutes	F	Belongs to the NrdI family	nrdI	-	-	ko:K03647	-	-	-	-	ko00000	-	-	-	Flavodoxin_NdrI
102_S11_02205_1	387344.LVIS_0360	1.68e-37	127.0	COG0199@1|root,COG0199@2|Bacteria,1VEF6@1239|Firmicutes,4HKK1@91061|Bacilli,3F7KX@33958|Lactobacillaceae	1239|Firmicutes	J	Binds 16S rRNA, required for the assembly of 30S particles and may also be responsible for determining the conformation of the 16S rRNA at the A site	rpsN	GO:0003674,GO:0003735,GO:0005198,GO:0005575,GO:0005622,GO:0005623,GO:0005737,GO:0005840,GO:0006412,GO:0006518,GO:0006807,GO:0008150,GO:0008152,GO:0009058,GO:0009059,GO:0009987,GO:0010467,GO:0015935,GO:0019538,GO:0032991,GO:0034641,GO:0034645,GO:0043043,GO:0043170,GO:0043226,GO:0043228,GO:0043229,GO:0043232,GO:0043603,GO:0043604,GO:0044237,GO:0044238,GO:0044249,GO:0044260,GO:0044267,GO:0044271,GO:…	-	ko:K02954	ko03010,map03010	M00178,M00179	-	-	br01610,ko00000,ko00001,ko00002,ko03011	-	-	-	Ribosomal_S14
102_S11_00205_1	913848.AELK01000006_gene2441	1.42e-188	538.0	COG1508@1|root,COG1508@2|Bacteria,1TQ0H@1239|Firmicutes,4HA8T@91061|Bacilli,3F4R8@33958|Lactobacillaceae	1239|Firmicutes	K	Sigma-54 factor, core binding domain	rpoN	-	-	ko:K03092	ko02020,ko05111,map02020,map05111	-	-	-	ko00000,ko00001,ko03021	-	-	-	Sigma54_AID,Sigma54_CBD,Sigma54_DBD
102_S11_02407_1	1136177.KCA1_0417	1.84e-88	266.0	COG1760@1|root,COG1760@2|Bacteria,1U8TZ@1239|Firmicutes,4HBD6@91061|Bacilli,3F4UB@33958|Lactobacillaceae	1239|Firmicutes	E	Serine dehydratase beta chain	sdhB	-	4.3.1.17	ko:K01752	ko00260,ko00270,ko01100,ko01110,ko01130,ko01200,ko01230,map00260,map00270,map01100,map01110,map01130,map01200,map01230	-	R00220,R00590	RC00331,RC02600	ko00000,ko00001,ko01000	-	-	-	ACT,SDH_beta
102_S11_02150_1	913848.AELK01000087_gene338	1.53e-141	448.0	COG1388@1|root,COG1705@1|root,COG1388@2|Bacteria,COG1705@2|Bacteria,1UYRM@1239|Firmicutes,4HAU6@91061|Bacilli,3F4XJ@33958|Lactobacillaceae	1239|Firmicutes	NU	Mannosyl-glycoprotein endo-beta-N-acetylglucosaminidase	-	-	3.2.1.17	ko:K01185,ko:K02395,ko:K19223	-	-	-	-	ko00000,ko01000,ko01002,ko01011,ko02035	-	CBM50	-	Glucosaminidase,LysM
102_S11_01172_1	913848.AELK01000200_gene232	3.75e-176	502.0	COG3705@1|root,COG3705@2|Bacteria,1TPZZ@1239|Firmicutes,4HBBA@91061|Bacilli,3F4W1@33958|Lactobacillaceae	1239|Firmicutes	E	Required for the first step of histidine biosynthesis. May allow the feedback regulation of ATP phosphoribosyltransferase activity by histidine	hisZ	-	2.4.2.17	ko:K00765,ko:K02502	ko00340,ko01100,ko01110,ko01230,map00340,map01100,map01110,map01230	M00026	R01071	RC02819,RC03200	ko00000,ko00001,ko00002,ko01000	-	-	-	tRNA-synt_His
102_S11_00739_1	913848.AELK01000056_gene2135	3.46e-164	464.0	COG4974@1|root,COG4974@2|Bacteria,1TQRG@1239|Firmicutes,4HAEX@91061|Bacilli,3F3V9@33958|Lactobacillaceae	1239|Firmicutes	D	recombinase XerD	xerD	-	-	ko:K04763	-	-	-	-	ko00000,ko03036	-	-	-	Phage_int_SAM_1,Phage_integrase
102_S11_00841_1	913848.AELK01000085_gene464	4.54e-246	686.0	COG1914@1|root,COG1914@2|Bacteria,1TPT1@1239|Firmicutes,4HAEA@91061|Bacilli,3F49Y@33958|Lactobacillaceae	1239|Firmicutes	P	H( )-stimulated, divalent metal cation uptake system	mntH	-	-	ko:K03322	-	-	-	-	ko00000,ko02000	2.A.55.2.6,2.A.55.3	-	-	Nramp
102_S11_02568_1	913848.AELK01000253_gene1272	0.0	1028.0	COG3855@1|root,COG3855@2|Bacteria,1TPFU@1239|Firmicutes,4HBAN@91061|Bacilli,3F4MG@33958|Lactobacillaceae	1239|Firmicutes	G	phosphatase activity	fbp	-	3.1.3.11	ko:K04041	ko00010,ko00030,ko00051,ko00680,ko00710,ko01100,ko01110,ko01120,ko01130,ko01200,map00010,map00030,map00051,map00680,map00710,map01100,map01110,map01120,map01130,map01200	M00003,M00165,M00167	R00762,R04780	RC00017	ko00000,ko00001,ko00002,ko01000	-	-	-	FBPase_2
102_S11_01931_1	913848.AELK01000182_gene918	1.5e-156	446.0	COG1162@1|root,COG1162@2|Bacteria,1TPSQ@1239|Firmicutes,4HA9W@91061|Bacilli,3F3XH@33958|Lactobacillaceae	1239|Firmicutes	S	One of several proteins that assist in the late maturation steps of the functional core of the 30S ribosomal subunit. Helps release RbfA from mature subunits. May play a role in the assembly of ribosomal proteins into the subunit. Circularly permuted GTPase that catalyzes slow GTP hydrolysis, GTPase activity is stimulated by the 30S ribosomal subunit	rsgA	-	3.1.3.100	ko:K06949	ko00730,ko01100,map00730,map01100	-	R00615,R02135	RC00002,RC00017	ko00000,ko00001,ko01000,ko03009	-	-	-	RsgA_GTPase,RsgA_N
102_S11_01285_1	941639.BCO26_2596	5.1e-139	412.0	COG0213@1|root,COG0213@2|Bacteria,1TPCH@1239|Firmicutes,4H9NP@91061|Bacilli,1ZBI1@1386|Bacillus	1239|Firmicutes	F	phosphorylase	deoA	GO:0003674,GO:0003824,GO:0004645,GO:0005575,GO:0005622,GO:0005623,GO:0005737,GO:0005829,GO:0009032,GO:0016740,GO:0016757,GO:0016758,GO:0016763,GO:0044424,GO:0044444,GO:0044464	2.4.2.2	ko:K00756	ko00240,ko01100,map00240,map01100	-	R01570,R01876,R02296,R02484	RC00063	ko00000,ko00001,ko01000	-	-	iHN637.CLJU_RS08925	Glycos_trans_3N,Glycos_transf_3,PYNP_C
102_S11_02031_1	913848.AELK01000255_gene1078	6.5e-301	830.0	COG0531@1|root,COG0531@2|Bacteria,1TPJH@1239|Firmicutes,4HC13@91061|Bacilli,3F4AR@33958|Lactobacillaceae	1239|Firmicutes	E	amino acid	ybeC	GO:0003333,GO:0003674,GO:0005215,GO:0005342,GO:0005575,GO:0005623,GO:0005886,GO:0005887,GO:0006810,GO:0006811,GO:0006820,GO:0006865,GO:0008150,GO:0008509,GO:0008514,GO:0015075,GO:0015171,GO:0015179,GO:0015291,GO:0015297,GO:0015318,GO:0015711,GO:0015807,GO:0015849,GO:0016020,GO:0016021,GO:0022804,GO:0022857,GO:0031224,GO:0031226,GO:0034220,GO:0044425,GO:0044459,GO:0044464,GO:0046942,GO:0046943,GO:…	-	-	-	-	-	-	-	-	-	-	AA_permease_2
102_S11_01001_1	913848.AELK01000030_gene311	4.14e-64	199.0	COG1939@1|root,COG1939@2|Bacteria,1VA5V@1239|Firmicutes,4HIM3@91061|Bacilli,3F6HS@33958|Lactobacillaceae	1239|Firmicutes	J	Involved in correct processing of both the 5' and 3' ends of 23S rRNA precursor. Processes 30S rRNA precursor transcript even in absence of ribonuclease 3 (Rnc)	mrnC	GO:0003674,GO:0003824,GO:0004518,GO:0004540,GO:0006139,GO:0006364,GO:0006396,GO:0006725,GO:0006807,GO:0008150,GO:0008152,GO:0009987,GO:0010467,GO:0016070,GO:0016072,GO:0016787,GO:0016788,GO:0022613,GO:0034470,GO:0034641,GO:0034660,GO:0042254,GO:0043170,GO:0044085,GO:0044237,GO:0044238,GO:0046483,GO:0071704,GO:0071840,GO:0090304,GO:0090305,GO:0090501,GO:0140098,GO:1901360	-	ko:K11145	-	-	-	-	ko00000,ko01000,ko03009	-	-	-	Ribonuclease_3
102_S11_01706_1	913848.AELK01000084_gene446	5.69e-121	352.0	COG2966@1|root,COG2966@2|Bacteria,1TSE8@1239|Firmicutes,4HBW1@91061|Bacilli,3F4XE@33958|Lactobacillaceae	1239|Firmicutes	S	Putative threonine/serine exporter	-	-	-	-	-	-	-	-	-	-	-	-	ThrE
102_S11_01935_1	913848.AELK01000180_gene946	2.3e-46	155.0	COG0589@1|root,COG0589@2|Bacteria,1VEJR@1239|Firmicutes,4HNHG@91061|Bacilli,3F4Z0@33958|Lactobacillaceae	1239|Firmicutes	T	universal stress protein	uspA3	-	-	-	-	-	-	-	-	-	-	-	Usp
102_S11_01157_1	1423775.BAMN01000013_gene737	1.98e-119	346.0	COG1814@1|root,COG1814@2|Bacteria,1V26W@1239|Firmicutes,4HGMW@91061|Bacilli,3F3TU@33958|Lactobacillaceae	1239|Firmicutes	S	membrane	-	-	-	-	-	-	-	-	-	-	-	-	VIT1
102_S11_02576_1	913848.AELK01000230_gene1995	8.24e-221	613.0	COG0006@1|root,COG0006@2|Bacteria,1TQ6R@1239|Firmicutes,4HA5I@91061|Bacilli,3F3X5@33958|Lactobacillaceae	1239|Firmicutes	E	Creatinase/Prolidase N-terminal domain	pepQ	-	3.4.13.9	ko:K01271	-	-	-	-	ko00000,ko01000,ko01002	-	-	-	Creatinase_N,Peptidase_M24
102_S11_01984_1	913848.AELK01000085_gene460	1.36e-83	249.0	COG0589@1|root,COG0589@2|Bacteria,1VEJR@1239|Firmicutes,4HNHG@91061|Bacilli,3F4Z0@33958|Lactobacillaceae	1239|Firmicutes	T	universal stress protein	uspA	-	-	-	-	-	-	-	-	-	-	-	Usp
102_S11_00133_1	913848.AELK01000194_gene122	1.23e-25	97.4	29PY5@1|root,30AWK@2|Bacteria,1U774@1239|Firmicutes,4IH1Y@91061|Bacilli,3F926@33958|Lactobacillaceae	1239|Firmicutes	-	-	-	-	-	-	-	-	-	-	-	-	-	-	-
102_S11_00207_1	913848.AELK01000006_gene2437	1.96e-115	333.0	COG0740@1|root,COG0740@2|Bacteria,1TQ91@1239|Firmicutes,4HA8J@91061|Bacilli,3F3M0@33958|Lactobacillaceae	1239|Firmicutes	O	Cleaves peptides in various proteins in a process that requires ATP hydrolysis. Has a chymotrypsin-like activity. Plays a major role in the degradation of misfolded proteins	clpP	GO:0003674,GO:0003824,GO:0004176,GO:0005488,GO:0005515,GO:0006355,GO:0006508,GO:0006515,GO:0006807,GO:0008150,GO:0008152,GO:0008233,GO:0009056,GO:0009057,GO:0009889,GO:0009890,GO:0009892,GO:0009987,GO:0010468,GO:0010556,GO:0010558,GO:0010605,GO:0010629,GO:0016462,GO:0016787,GO:0016817,GO:0016818,GO:0016887,GO:0017111,GO:0019219,GO:0019222,GO:0019538,GO:0030163,GO:0031323,GO:0031324,GO:0031326,GO:…	3.4.21.92	ko:K01358	ko04112,ko04212,map04112,map04212	-	-	-	ko00000,ko00001,ko01000,ko01002	-	-	-	CLP_protease
102_S11_01475_1	913848.AELK01000024_gene690	1.26e-99	292.0	COG1704@1|root,COG1704@2|Bacteria,1V3Z0@1239|Firmicutes,4HH6H@91061|Bacilli,3F4TF@33958|Lactobacillaceae	1239|Firmicutes	S	LemA family	lemA	-	-	ko:K03744	-	-	-	-	ko00000	-	-	-	LemA
102_S11_00509_1	913848.AELK01000050_gene2596	3.1e-152	436.0	COG0540@1|root,COG0540@2|Bacteria,1TQ96@1239|Firmicutes,4H9M6@91061|Bacilli,3F4BQ@33958|Lactobacillaceae	1239|Firmicutes	F	Belongs to the ATCase OTCase family	pyrB	GO:0003674,GO:0003824,GO:0004070,GO:0005575,GO:0005622,GO:0005623,GO:0005737,GO:0006139,GO:0006220,GO:0006221,GO:0006725,GO:0006753,GO:0006793,GO:0006796,GO:0006807,GO:0008150,GO:0008152,GO:0009058,GO:0009117,GO:0009165,GO:0009218,GO:0009220,GO:0009259,GO:0009260,GO:0009987,GO:0016740,GO:0016741,GO:0016743,GO:0018130,GO:0019438,GO:0019637,GO:0019693,GO:0034641,GO:0034654,GO:0044237,GO:0044238,GO:…	2.1.3.2	ko:K00609	ko00240,ko00250,ko01100,map00240,map00250,map01100	M00051	R01397	RC00064,RC02850	ko00000,ko00001,ko00002,ko01000	-	-	iYO844.BSU15490	OTCace,OTCace_N
102_S11_01096_1	913848.AELK01000042_gene1464	4.08e-225	627.0	COG0772@1|root,COG0772@2|Bacteria,1TPGH@1239|Firmicutes,4HAV4@91061|Bacilli,3F4J4@33958|Lactobacillaceae	1239|Firmicutes	D	Belongs to the SEDS family	rodA	-	-	ko:K05837	-	-	-	-	ko00000,ko03036	-	-	-	FTSW_RODA_SPOVE
102_S11_00703_1	585501.HMPREF6123_0218	7.93e-122	367.0	COG1301@1|root,COG1301@2|Bacteria,1TPME@1239|Firmicutes,247UX@186801|Clostridia,2PRXF@265975|Oribacterium	1239|Firmicutes	C	Belongs to the dicarboxylate amino acid cation symporter (DAACS) (TC 2.A.23) family	-	-	-	ko:K03309,ko:K11102	-	-	-	-	ko00000,ko02000	2.A.23,2.A.23.1.1,2.A.23.1.2	-	-	SDF
102_S11_00510_1	913848.AELK01000050_gene2595	5.92e-246	682.0	COG2233@1|root,COG2233@2|Bacteria,1TQKX@1239|Firmicutes,4HAEU@91061|Bacilli,3F3UJ@33958|Lactobacillaceae	1239|Firmicutes	F	Permease	pyrP	-	-	ko:K02824	-	-	-	-	ko00000,ko02000	2.A.40.1.1,2.A.40.1.2	-	-	Xan_ur_permease
102_S11_01987_1	1266845.Q783_01600	6.32e-62	195.0	COG0386@1|root,COG0386@2|Bacteria,1V3M3@1239|Firmicutes,4HH5Q@91061|Bacilli,27GID@186828|Carnobacteriaceae	1239|Firmicutes	O	Glutathione peroxidase	gpo	-	1.11.1.9	ko:K00432	ko00480,ko00590,ko04918,map00480,map00590,map04918	-	R00274,R07034,R07035	RC00011,RC00982	ko00000,ko00001,ko01000	-	-	-	GSHPx
102_S11_00490_1	913848.AELK01000051_gene324	0.0	1160.0	COG0187@1|root,COG0187@2|Bacteria,1TQCF@1239|Firmicutes,4H9UC@91061|Bacilli,3F430@33958|Lactobacillaceae	1239|Firmicutes	L	Topoisomerase IV is essential for chromosome segregation. It relaxes supercoiled DNA. Performs the decatenation events required during the replication of a circular DNA molecule	parE	GO:0003674,GO:0003824,GO:0003916,GO:0003918,GO:0005575,GO:0006139,GO:0006259,GO:0006265,GO:0006725,GO:0006807,GO:0006996,GO:0007059,GO:0008094,GO:0008150,GO:0008152,GO:0009295,GO:0009987,GO:0016043,GO:0016462,GO:0016787,GO:0016817,GO:0016818,GO:0016853,GO:0016887,GO:0017111,GO:0034641,GO:0042623,GO:0043170,GO:0044237,GO:0044238,GO:0044260,GO:0046483,GO:0051276,GO:0061505,GO:0071103,GO:0071704,GO:…	-	ko:K02622	-	-	-	-	ko00000,ko01000,ko02048,ko03032,ko03036	-	-	-	DNA_gyraseB,DNA_gyraseB_C,HATPase_c,Toprim
102_S11_00643_1	1423807.BACO01000036_gene1005	1.42e-180	534.0	COG1807@1|root,COG1807@2|Bacteria,1UYWB@1239|Firmicutes,4HTZD@91061|Bacilli,3F5AG@33958|Lactobacillaceae	1239|Firmicutes	M	4-amino-4-deoxy-L-arabinose transferase and related glycosyltransferases of PMT family	-	-	-	-	-	-	-	-	-	-	-	-	PMT_2
102_S11_00467_1	913848.AELK01000054_gene2317	1.46e-171	492.0	COG0617@1|root,COG0617@2|Bacteria,1TQ2A@1239|Firmicutes,4HB2W@91061|Bacilli,3F3VH@33958|Lactobacillaceae	1239|Firmicutes	J	Catalyzes the addition and repair of the essential 3'- terminal CCA sequence in tRNAs without using a nucleic acid template. Adds these three nucleotides in the order of C, C, and A to the tRNA nucleotide-73, using CTP and ATP as substrates and producing inorganic pyrophosphate	cca	-	2.7.7.19,2.7.7.72	ko:K00970,ko:K00974	ko03013,ko03018,map03013,map03018	-	R09382,R09383,R09384,R09386	RC00078	ko00000,ko00001,ko01000,ko03016,ko03019	-	-	-	HD,PolyA_pol,PolyA_pol_RNAbd,tRNA_NucTran2_2
102_S11_00525_1	913848.AELK01000186_gene601	1.18e-86	259.0	COG4474@1|root,COG4474@2|Bacteria,1V6SM@1239|Firmicutes,4HJGM@91061|Bacilli,3F4MR@33958|Lactobacillaceae	1239|Firmicutes	S	Belongs to the UPF0398 family	ypsA	-	-	-	-	-	-	-	-	-	-	-	DUF1273
102_S11_00220_1	913848.AELK01000006_gene2423	1.32e-166	474.0	COG0240@1|root,COG0240@2|Bacteria,1TQ5P@1239|Firmicutes,4HAXW@91061|Bacilli,3F4C8@33958|Lactobacillaceae	1239|Firmicutes	I	Glycerol-3-phosphate dehydrogenase	gpsA	GO:0003674,GO:0003824,GO:0008150,GO:0008152,GO:0016491,GO:0016614,GO:0016616,GO:0047952,GO:0055114	1.1.1.94	ko:K00057	ko00564,ko01110,map00564,map01110	-	R00842,R00844	RC00029	ko00000,ko00001,ko01000	-	-	-	NAD_Gly3P_dh_C,NAD_Gly3P_dh_N
102_S11_00526_1	913848.AELK01000186_gene600	5.36e-119	343.0	COG3331@1|root,COG3331@2|Bacteria,1V3S4@1239|Firmicutes,4HGZ7@91061|Bacilli,3F4DG@33958|Lactobacillaceae	1239|Firmicutes	L	Endonuclease that resolves Holliday junction intermediates in genetic recombination. Cleaves mobile four-strand junctions by introducing symmetrical nicks in paired strands. Promotes annealing of linear ssDNA with homologous dsDNA. Required for DNA repair, homologous recombination and chromosome segregation	recU	GO:0006139,GO:0006259,GO:0006281,GO:0006725,GO:0006807,GO:0006950,GO:0006974,GO:0008150,GO:0008152,GO:0009987,GO:0033554,GO:0034641,GO:0043170,GO:0044237,GO:0044238,GO:0044260,GO:0046483,GO:0050896,GO:0051716,GO:0071704,GO:0090304,GO:1901360	-	ko:K03700	-	-	-	-	ko00000,ko03400	-	-	-	RecU
102_S11_00352_1	913848.AELK01000179_gene2110	1.41e-168	483.0	COG1323@1|root,COG1323@2|Bacteria,1TPP2@1239|Firmicutes,4HAZJ@91061|Bacilli,3F3QC@33958|Lactobacillaceae	1239|Firmicutes	S	Belongs to the UPF0348 family	ylbM	-	-	-	-	-	-	-	-	-	-	-	HIGH_NTase1
102_S11_01780_1	913848.AELK01000018_gene784	9.12e-184	517.0	COG2984@1|root,COG2984@2|Bacteria,1TPB0@1239|Firmicutes,4HESK@91061|Bacilli,3F462@33958|Lactobacillaceae	1239|Firmicutes	S	ABC transporter	ABC-SBP	-	-	ko:K01989	-	M00247	-	-	ko00000,ko00002,ko02000	-	-	-	ABC_sub_bind
102_S11_00560_1	913848.AELK01000035_gene1803	8.24e-148	419.0	COG1126@1|root,COG1126@2|Bacteria,1TNYD@1239|Firmicutes,4H9WY@91061|Bacilli,3F3QQ@33958|Lactobacillaceae	1239|Firmicutes	E	ABC transporter, ATP-binding protein	glnQ	-	3.6.3.21	ko:K02028	-	M00236	-	-	ko00000,ko00002,ko01000,ko02000	3.A.1.3	-	-	ABC_tran
102_S11_00610_1	913848.AELK01000040_gene1497	0.0	1603.0	COG0060@1|root,COG0060@2|Bacteria,1TPS7@1239|Firmicutes,4HAWB@91061|Bacilli,3F3X4@33958|Lactobacillaceae	1239|Firmicutes	J	amino acids such as valine, to avoid such errors it has two additional distinct tRNA(Ile)-dependent editing activities. One activity is designated as 'pretransfer' editing and involves the hydrolysis of activated Val-AMP. The other activity is designated 'posttransfer' editing and involves deacylation of mischarged Val-tRNA(Ile)	ileS	-	6.1.1.5	ko:K01870	ko00970,map00970	M00359,M00360	R03656	RC00055,RC00523	ko00000,ko00001,ko00002,ko01000,ko01007,ko03016	-	-	-	Anticodon_1,tRNA-synt_1,zf-FPG_IleRS
102_S11_00121_1	1423734.JCM14202_1117	1.46e-40	137.0	COG1733@1|root,COG1733@2|Bacteria,1VA9M@1239|Firmicutes,4HH0A@91061|Bacilli,3F7S1@33958|Lactobacillaceae	1239|Firmicutes	K	Transcriptional regulator, HxlR family	ydeP	-	-	-	-	-	-	-	-	-	-	-	HxlR
102_S11_01932_1	913848.AELK01000182_gene919	6.51e-123	354.0	COG0036@1|root,COG0036@2|Bacteria,1TQK8@1239|Firmicutes,4H9RW@91061|Bacilli,3F4KX@33958|Lactobacillaceae	1239|Firmicutes	G	Belongs to the ribulose-phosphate 3-epimerase family	rpe	GO:0003674,GO:0003824,GO:0004750,GO:0005488,GO:0005575,GO:0005622,GO:0005623,GO:0005737,GO:0005829,GO:0005975,GO:0005996,GO:0006081,GO:0006098,GO:0006139,GO:0006725,GO:0006732,GO:0006733,GO:0006739,GO:0006753,GO:0006793,GO:0006796,GO:0006807,GO:0008150,GO:0008152,GO:0009052,GO:0009056,GO:0009117,GO:0009987,GO:0016052,GO:0016853,GO:0016854,GO:0016857,GO:0019321,GO:0019323,GO:0019362,GO:0019637,GO:…	5.1.3.1	ko:K01783	ko00030,ko00040,ko00710,ko01100,ko01110,ko01120,ko01130,ko01200,ko01230,map00030,map00040,map00710,map01100,map01110,map01120,map01130,map01200,map01230	M00004,M00007	R01529	RC00540	ko00000,ko00001,ko00002,ko01000	-	-	-	Ribul_P_3_epim
102_S11_01926_1	913848.AELK01000182_gene913	0.0	1077.0	COG1198@1|root,COG1198@2|Bacteria,1TNYB@1239|Firmicutes,4H9WW@91061|Bacilli,3F3N8@33958|Lactobacillaceae	1239|Firmicutes	L	Involved in the restart of stalled replication forks. Recognizes and binds the arrested nascent DNA chain at stalled replication forks. It can open the DNA duplex, via its helicase activity, and promote assembly of the primosome and loading of the major replicative helicase DnaB onto DNA	priA	GO:0003674,GO:0003678,GO:0003824,GO:0004003,GO:0004386,GO:0006139,GO:0006259,GO:0006260,GO:0006261,GO:0006268,GO:0006270,GO:0006281,GO:0006302,GO:0006310,GO:0006725,GO:0006807,GO:0006950,GO:0006974,GO:0006996,GO:0008026,GO:0008094,GO:0008150,GO:0008152,GO:0009058,GO:0009059,GO:0009987,GO:0016043,GO:0016462,GO:0016787,GO:0016817,GO:0016818,GO:0016887,GO:0017111,GO:0032392,GO:0032508,GO:0033554,GO:…	-	ko:K04066	ko03440,map03440	-	-	-	ko00000,ko00001,ko01000,ko03400	-	-	-	DEAD,Helicase_C,ResIII
102_S11_00537_1	913848.AELK01000186_gene588	3.65e-147	426.0	COG1304@1|root,COG1304@2|Bacteria,1TQZ3@1239|Firmicutes,4HAMV@91061|Bacilli,3F3UY@33958|Lactobacillaceae	1239|Firmicutes	C	Involved in the biosynthesis of isoprenoids. Catalyzes the 1,3-allylic rearrangement of the homoallylic substrate isopentenyl (IPP) to its allylic isomer, dimethylallyl diphosphate (DMAPP)	fni	GO:0003674,GO:0003824,GO:0004452,GO:0006629,GO:0006720,GO:0008150,GO:0008152,GO:0008299,GO:0008610,GO:0009058,GO:0009987,GO:0016853,GO:0016860,GO:0016863,GO:0044237,GO:0044238,GO:0044249,GO:0044255,GO:0071704,GO:1901576	5.3.3.2	ko:K01823	ko00900,ko01100,ko01110,ko01130,map00900,map01100,map01110,map01130	M00095,M00096,M00364,M00365,M00366,M00367	R01123	RC00455	ko00000,ko00001,ko00002,ko01000	-	-	-	FMN_dh
102_S11_00574_1	913848.AELK01000036_gene1585	1.38e-34	120.0	COG0268@1|root,COG0268@2|Bacteria,1VEGX@1239|Firmicutes,4HNJS@91061|Bacilli,3F7D8@33958|Lactobacillaceae	1239|Firmicutes	J	Binds directly to 16S ribosomal RNA	rpsT	-	-	ko:K02968	ko03010,map03010	M00178	-	-	br01610,ko00000,ko00001,ko00002,ko03011	-	-	-	Ribosomal_S20p
102_S11_00549_1	913848.AELK01000065_gene1314	0.0	931.0	COG0608@1|root,COG0608@2|Bacteria,1TPXE@1239|Firmicutes,4H9UP@91061|Bacilli,3F42C@33958|Lactobacillaceae	1239|Firmicutes	L	Single-stranded-DNA-specific exonuclease RecJ	recJ	-	-	ko:K07462	ko03410,ko03430,ko03440,map03410,map03430,map03440	-	-	-	ko00000,ko00001,ko01000,ko03400	-	-	-	DHH,DHHA1,ssDNA-exonuc_C
102_S11_00373_1	913848.AELK01000178_gene2077	8.96e-286	815.0	COG1674@1|root,COG1674@2|Bacteria,1TPJR@1239|Firmicutes,4HA1S@91061|Bacilli,3F441@33958|Lactobacillaceae	1239|Firmicutes	D	Belongs to the FtsK SpoIIIE SftA family	sftA	-	-	ko:K03466	-	-	-	-	ko00000,ko03036	3.A.12	-	-	FtsK_SpoIIIE,Ftsk_gamma
102_S11_01707_1	913848.AELK01000084_gene445	3.63e-73	222.0	COG3610@1|root,COG3610@2|Bacteria,1V6P0@1239|Firmicutes,4HJ1Y@91061|Bacilli,3F63I@33958|Lactobacillaceae	1239|Firmicutes	S	Threonine/Serine exporter, ThrE	-	-	-	-	-	-	-	-	-	-	-	-	ThrE_2
102_S11_01201_1	1400520.LFAB_14845	2e-68	223.0	COG2755@1|root,COG2755@2|Bacteria,1TSSA@1239|Firmicutes,4IPPG@91061|Bacilli,3FBDC@33958|Lactobacillaceae	1239|Firmicutes	E	GDSL-like Lipase/Acylhydrolase family	-	-	-	-	-	-	-	-	-	-	-	-	Lipase_GDSL_2
102_S11_01580_1	1123284.KB899049_gene1835	2.27e-103	300.0	COG1854@1|root,COG1854@2|Bacteria,1V1V3@1239|Firmicutes,4HFR0@91061|Bacilli	1239|Firmicutes	H	Involved in the synthesis of autoinducer 2 (AI-2) which is secreted by bacteria and is used to communicate both the cell density and the metabolic potential of the environment. The regulation of gene expression in response to changes in cell density is called quorum sensing. Catalyzes the transformation of S-ribosylhomocysteine (RHC) to homocysteine (HC) and 4,5- dihydroxy-2,3-pentadione (DPD)	luxS	-	4.4.1.21	ko:K07173	ko00270,ko01100,ko01230,ko02024,ko02026,ko05111,map00270,map01100,map01230,map02024,map02026,map05111	M00609	R01291	RC00069,RC01929	ko00000,ko00001,ko00002,ko01000	-	-	-	LuxS
102_S11_02525_1	913848.AELK01000066_gene1244	1e-145	414.0	COG0745@1|root,COG0745@2|Bacteria,1TQUQ@1239|Firmicutes,4HAXP@91061|Bacilli,3F3QZ@33958|Lactobacillaceae	1239|Firmicutes	K	response regulator	yclJ	-	-	ko:K02483	-	-	-	-	ko00000,ko02022	-	-	-	Response_reg,Trans_reg_C
102_S11_01322_1	1552123.EP57_05785	1.93e-142	410.0	COG0583@1|root,COG0583@2|Bacteria,1V3CB@1239|Firmicutes,4HFT4@91061|Bacilli,26K43@186820|Listeriaceae	1239|Firmicutes	K	Transcriptional regulator	rlrA	-	-	-	-	-	-	-	-	-	-	-	HTH_1,LysR_substrate
102_S11_00147_1	913848.AELK01000194_gene111	6.93e-299	819.0	COG0065@1|root,COG0065@2|Bacteria,1TPE5@1239|Firmicutes,4HAWA@91061|Bacilli,3F4KF@33958|Lactobacillaceae	1239|Firmicutes	E	Catalyzes the isomerization between 2-isopropylmalate and 3-isopropylmalate, via the formation of 2-isopropylmaleate	leuC	-	4.2.1.33,4.2.1.35	ko:K01703	ko00290,ko00660,ko00966,ko01100,ko01110,ko01210,ko01230,map00290,map00660,map00966,map01100,map01110,map01210,map01230	M00432,M00535	R03896,R03898,R03968,R04001,R08620,R08624,R08628,R08634,R08641,R08645,R10170	RC00497,RC00976,RC00977,RC01041,RC01046,RC03072	br01601,ko00000,ko00001,ko00002,ko01000	-	-	iSB619.SA_RS10700	Aconitase
102_S11_00791_1	1069534.LRC_01340	2.15e-162	462.0	COG0463@1|root,COG0463@2|Bacteria,1TPR3@1239|Firmicutes,4HC2Z@91061|Bacilli,3F3X7@33958|Lactobacillaceae	1239|Firmicutes	M	Glycosyl transferase family 2	ykoT	-	-	-	-	-	-	-	-	-	-	-	Glycos_transf_2
102_S11_00884_1	913848.AELK01000210_gene2686	6.91e-96	283.0	COG1461@1|root,COG1461@2|Bacteria,1V4FH@1239|Firmicutes,4HGZY@91061|Bacilli,3F5VS@33958|Lactobacillaceae	1239|Firmicutes	S	Dak2	dhaL	GO:0000166,GO:0000287,GO:0003674,GO:0003824,GO:0005488,GO:0005524,GO:0006793,GO:0006796,GO:0008144,GO:0008150,GO:0008152,GO:0009987,GO:0016301,GO:0016310,GO:0016740,GO:0016772,GO:0016773,GO:0017076,GO:0030554,GO:0032553,GO:0032555,GO:0032559,GO:0035639,GO:0036094,GO:0043167,GO:0043168,GO:0043169,GO:0044237,GO:0046872,GO:0047324,GO:0097159,GO:0097367,GO:1901265,GO:1901363	2.7.1.121	ko:K05879	ko00561,ko01100,map00561,map01100	-	R01012	RC00015,RC00017	ko00000,ko00001,ko01000	-	-	-	Dak2
102_S11_01569_1	913848.AELK01000097_gene2360	4.44e-82	248.0	COG0629@1|root,COG0629@2|Bacteria,1V3WT@1239|Firmicutes,4HH8I@91061|Bacilli,3F66N@33958|Lactobacillaceae	1239|Firmicutes	L	Plays an important role in DNA replication, recombination and repair. Binds to ssDNA and to an array of partner proteins to recruit them to their sites of action during DNA metabolism	ssb	-	-	ko:K03111	ko03030,ko03430,ko03440,map03030,map03430,map03440	-	-	-	ko00000,ko00001,ko03029,ko03032,ko03400	-	-	-	SSB
102_S11_01513_1	913848.AELK01000018_gene773	6.31e-81	243.0	COG3444@1|root,COG3444@2|Bacteria,1V3X7@1239|Firmicutes,4HH17@91061|Bacilli,3FC7Q@33958|Lactobacillaceae	1239|Firmicutes	G	PTS system sorbose subfamily IIB component	manX	-	2.7.1.191,2.7.1.202	ko:K02769,ko:K02793,ko:K02794	ko00051,ko00520,ko01100,ko01120,ko02060,map00051,map00520,map01100,map01120,map02060	M00273,M00276	R02630,R03232	RC00017,RC03206	ko00000,ko00001,ko00002,ko01000,ko02000	4.A.2.1,4.A.6.1	-	-	PTSIIB_sorb
102_S11_02038_1	913848.AELK01000210_gene2670	0.0	1392.0	COG0458@1|root,COG0458@2|Bacteria,1TPID@1239|Firmicutes,4HAEY@91061|Bacilli,3F3MD@33958|Lactobacillaceae	1239|Firmicutes	F	Carbamoyl-phosphate synthase	carB	GO:0000050,GO:0003674,GO:0003824,GO:0004087,GO:0004088,GO:0005575,GO:0005622,GO:0005623,GO:0005737,GO:0006082,GO:0006520,GO:0006525,GO:0006526,GO:0006807,GO:0008150,GO:0008152,GO:0008652,GO:0009058,GO:0009064,GO:0009084,GO:0009987,GO:0016053,GO:0016874,GO:0016879,GO:0016884,GO:0019627,GO:0019752,GO:0034641,GO:0043436,GO:0043603,GO:0043604,GO:0044237,GO:0044238,GO:0044249,GO:0044271,GO:0044281,GO:…	6.3.5.5	ko:K01955	ko00240,ko00250,ko01100,map00240,map00250,map01100	M00051	R00256,R00575,R01395,R10948,R10949	RC00002,RC00010,RC00043,RC02750,RC02798,RC03314	ko00000,ko00001,ko00002,ko01000	-	-	-	CPSase_L_D2,CPSase_L_D3,MGS
102_S11_00117_1	913848.AELK01000194_gene137	9.64e-126	363.0	COG0357@1|root,COG0357@2|Bacteria,1TPBT@1239|Firmicutes,4HAAZ@91061|Bacilli,3F3ZX@33958|Lactobacillaceae	1239|Firmicutes	J	Specifically methylates the N7 position of a guanine in 16S rRNA	rsmG	GO:0000154,GO:0001510,GO:0003674,GO:0003824,GO:0005575,GO:0005622,GO:0005623,GO:0005737,GO:0005829,GO:0006139,GO:0006364,GO:0006396,GO:0006725,GO:0006807,GO:0008150,GO:0008152,GO:0008168,GO:0008170,GO:0008173,GO:0008649,GO:0008757,GO:0009451,GO:0009987,GO:0010467,GO:0016070,GO:0016072,GO:0016435,GO:0016740,GO:0016741,GO:0022613,GO:0031167,GO:0032259,GO:0034470,GO:0034641,GO:0034660,GO:0036265,GO:…	2.1.1.170	ko:K03501	-	-	-	-	ko00000,ko01000,ko03009,ko03036	-	-	-	GidB
102_S11_01743_1	913848.AELK01000168_gene1171	7e-189	527.0	COG1210@1|root,COG1210@2|Bacteria,1TQ24@1239|Firmicutes,4HATY@91061|Bacilli,3F45A@33958|Lactobacillaceae	1239|Firmicutes	M	UTP-glucose-1-phosphate uridylyltransferase	galU	-	2.7.7.9	ko:K00963	ko00040,ko00052,ko00500,ko00520,ko01100,ko01130,map00040,map00052,map00500,map00520,map01100,map01130	M00129,M00361,M00362,M00549	R00289	RC00002	ko00000,ko00001,ko00002,ko01000	-	-	-	NTP_transferase
102_S11_01585_1	913848.AELK01000125_gene1768	3.01e-124	369.0	COG0294@1|root,COG0294@2|Bacteria,1TPKT@1239|Firmicutes,4H9SY@91061|Bacilli,3F4SS@33958|Lactobacillaceae	1239|Firmicutes	H	dihydropteroate synthase	folP	GO:0003674,GO:0003824,GO:0004156,GO:0005575,GO:0005622,GO:0005623,GO:0005737,GO:0005829,GO:0006082,GO:0006575,GO:0006725,GO:0006732,GO:0006760,GO:0006807,GO:0008150,GO:0008152,GO:0009058,GO:0009108,GO:0009396,GO:0009987,GO:0016053,GO:0016740,GO:0016765,GO:0018130,GO:0019438,GO:0019752,GO:0034641,GO:0042398,GO:0042558,GO:0042559,GO:0043436,GO:0043603,GO:0043604,GO:0044237,GO:0044249,GO:0044271,GO:…	2.5.1.15	ko:K00796	ko00790,ko01100,map00790,map01100	M00126,M00841	R03066,R03067	RC00121,RC00842	ko00000,ko00001,ko00002,ko01000	-	-	iHN637.CLJU_RS03115	Pterin_bind
102_S11_01998_1	1122147.AUEH01000002_gene1257	7.59e-159	459.0	COG0468@1|root,COG0468@2|Bacteria,1TPD5@1239|Firmicutes,4HAG5@91061|Bacilli,3F3KU@33958|Lactobacillaceae	1239|Firmicutes	L	Can catalyze the hydrolysis of ATP in the presence of single-stranded DNA, the ATP-dependent uptake of single-stranded DNA by duplex DNA, and the ATP-dependent hybridization of homologous single-stranded DNAs. It interacts with LexA causing its activation and leading to its autocatalytic cleavage	recA	GO:0005575,GO:0005622,GO:0005623,GO:0005737,GO:0005829,GO:0006950,GO:0006974,GO:0007154,GO:0008150,GO:0009292,GO:0009294,GO:0009432,GO:0009605,GO:0009987,GO:0009991,GO:0030420,GO:0031668,GO:0033554,GO:0044424,GO:0044444,GO:0044464,GO:0044764,GO:0050896,GO:0051704,GO:0051716,GO:0071496	-	ko:K03553	ko03440,map03440	M00729	-	-	ko00000,ko00001,ko00002,ko03400	-	-	-	RecA
102_S11_00714_1	1291743.LOSG293_250120	3.56e-48	169.0	29P2E@1|root,30A0K@2|Bacteria,1U618@1239|Firmicutes,4IFQ2@91061|Bacilli,3F6TN@33958|Lactobacillaceae	1239|Firmicutes	-	-	-	-	-	-	-	-	-	-	-	-	-	-	-
102_S11_01718_1	913848.AELK01000084_gene435	5.7e-61	192.0	COG0440@1|root,COG0440@2|Bacteria,1V2AJ@1239|Firmicutes,4HHJ2@91061|Bacilli,3FAFH@33958|Lactobacillaceae	1239|Firmicutes	E	ACT domain	ilvN	GO:0003674,GO:0003824,GO:0003984,GO:0005575,GO:0005622,GO:0005623,GO:0005737,GO:0005829,GO:0005948,GO:0006082,GO:0006520,GO:0006549,GO:0006573,GO:0006807,GO:0008150,GO:0008152,GO:0008652,GO:0009058,GO:0009081,GO:0009082,GO:0009097,GO:0009099,GO:0009987,GO:0016053,GO:0016740,GO:0016744,GO:0019752,GO:0032991,GO:0043436,GO:0044237,GO:0044238,GO:0044249,GO:0044281,GO:0044283,GO:0044424,GO:0044444,GO:…	2.2.1.6	ko:K01653,ko:K16785	ko00290,ko00650,ko00660,ko00770,ko01100,ko01110,ko01130,ko01210,ko01230,ko02010,map00290,map00650,map00660,map00770,map01100,map01110,map01130,map01210,map01230,map02010	M00019,M00570,M00582	R00006,R00014,R00226,R03050,R04672,R04673,R08648	RC00027,RC00106,RC01192,RC02744,RC02893	ko00000,ko00001,ko00002,ko01000,ko02000	3.A.1.25,3.A.1.28,3.A.1.29,3.A.1.30,3.A.1.31,3.A.1.32,3.A.1.33,3.A.1.35	-	iHN637.CLJU_RS10025	ACT,ACT_5,ALS_ss_C
102_S11_01032_1	913848.AELK01000235_gene1123	1.88e-148	422.0	COG0619@1|root,COG0619@2|Bacteria,1TQ0E@1239|Firmicutes,4H9VT@91061|Bacilli,3F3UW@33958|Lactobacillaceae	1239|Firmicutes	U	Transmembrane (T) component of an energy-coupling factor (ECF) ABC-transporter complex. Unlike classic ABC transporters this ECF transporter provides the energy necessary to transport a number of different substrates	ecfT	GO:0003674,GO:0005215,GO:0005575,GO:0005623,GO:0005886,GO:0006810,GO:0006811,GO:0006820,GO:0006855,GO:0008150,GO:0008509,GO:0008514,GO:0015075,GO:0015238,GO:0015711,GO:0015893,GO:0016020,GO:0022857,GO:0032217,GO:0032218,GO:0034220,GO:0035461,GO:0042221,GO:0042493,GO:0044464,GO:0050896,GO:0051179,GO:0051180,GO:0051234,GO:0055085,GO:0071702,GO:0071705,GO:0071944,GO:0090482,GO:0098656	-	ko:K16785	ko02010,map02010	M00582	-	-	ko00000,ko00001,ko00002,ko02000	3.A.1.25,3.A.1.28,3.A.1.29,3.A.1.30,3.A.1.31,3.A.1.32,3.A.1.33,3.A.1.35	-	-	CbiQ
102_S11_01099_1	913848.AELK01000042_gene1461	2.36e-153	435.0	COG1464@1|root,COG1464@2|Bacteria,1TQAS@1239|Firmicutes,4HBK0@91061|Bacilli,3FC6J@33958|Lactobacillaceae	1239|Firmicutes	M	Belongs to the nlpA lipoprotein family	metQ	-	-	ko:K02072,ko:K02073	ko02010,map02010	M00238	-	-	ko00000,ko00001,ko00002,ko02000	3.A.1.24	-	-	Lipoprotein_9
102_S11_01515_1	913848.AELK01000018_gene771	5.71e-146	416.0	COG3715@1|root,COG3715@2|Bacteria,1TPKK@1239|Firmicutes,4H9QI@91061|Bacilli,3F3V5@33958|Lactobacillaceae	1239|Firmicutes	G	PTS system	manY	-	-	ko:K02746,ko:K02795	ko00051,ko00052,ko00520,ko01100,ko02060,map00051,map00052,map00520,map01100,map02060	M00276,M00277	R02630,R08366	RC00017,RC03206	ko00000,ko00001,ko00002,ko02000	4.A.6.1,4.A.6.1.4	-	-	EII-Sor
102_S11_00827_1	220668.lp_1312	2.11e-205	587.0	COG0438@1|root,COG0438@2|Bacteria,1UZU7@1239|Firmicutes,4H9N9@91061|Bacilli,3FC17@33958|Lactobacillaceae	1239|Firmicutes	M	Glycosyl transferases group 1	tagE3	-	2.4.1.52	ko:K00712	-	-	-	-	ko00000,ko01000,ko01003	-	GT4	-	Glycos_transf_1
102_S11_00800_1	913848.AELK01000045_gene2513	6.25e-228	640.0	COG2244@1|root,COG2244@2|Bacteria,1TP7R@1239|Firmicutes,4HC84@91061|Bacilli,3F48Q@33958|Lactobacillaceae	1239|Firmicutes	S	Membrane protein involved in the export of O-antigen and teichoic acid	rfbX	-	-	ko:K03328	-	-	-	-	ko00000	2.A.66.2	-	-	Polysacc_synt,Polysacc_synt_C
102_S11_00932_1	1158614.I592_01437	2.4e-101	300.0	COG3010@1|root,COG3010@2|Bacteria,1UHR0@1239|Firmicutes,4HBR7@91061|Bacilli,4AZJX@81852|Enterococcaceae	1239|Firmicutes	G	Converts N-acetylmannosamine-6-phosphate (ManNAc-6-P) to N-acetylglucosamine-6-phosphate (GlcNAc-6-P)	-	-	-	-	-	-	-	-	-	-	-	-	-
102_S11_01233_1	1074451.CRL705_1892	1.02e-233	648.0	COG1454@1|root,COG1454@2|Bacteria,1TPB4@1239|Firmicutes,4HAPA@91061|Bacilli,3F4SZ@33958|Lactobacillaceae	1239|Firmicutes	C	Dehydrogenase	dhaT	-	1.1.1.1,1.1.1.202	ko:K00086,ko:K13954	ko00010,ko00071,ko00350,ko00561,ko00625,ko00626,ko00640,ko01100,ko01110,ko01120,ko01130,ko01220,map00010,map00071,map00350,map00561,map00625,map00626,map00640,map01100,map01110,map01120,map01130,map01220	-	R00623,R00754,R02377,R03119,R04880,R05233,R05234,R06917,R06927	RC00050,RC00087,RC00088,RC00099,RC00116,RC00649	ko00000,ko00001,ko01000	-	-	-	Fe-ADH
102_S11_01412_1	913848.AELK01000194_gene149	2.18e-43	144.0	2CICD@1|root,3462T@2|Bacteria,1VZWZ@1239|Firmicutes,4HY4B@91061|Bacilli,3F6T8@33958|Lactobacillaceae	1239|Firmicutes	-	-	-	-	-	-	-	-	-	-	-	-	-	-	-
102_S11_02050_1	913848.AELK01000189_gene539	1.92e-79	243.0	COG1279@1|root,COG1279@2|Bacteria,1V1Q2@1239|Firmicutes,4HFYS@91061|Bacilli,3F5RR@33958|Lactobacillaceae	1239|Firmicutes	S	LysE type translocator	argO	GO:0003333,GO:0003674,GO:0005215,GO:0005342,GO:0005575,GO:0005623,GO:0005886,GO:0006810,GO:0006811,GO:0006812,GO:0006820,GO:0006865,GO:0008150,GO:0008324,GO:0008509,GO:0008514,GO:0015075,GO:0015171,GO:0015174,GO:0015181,GO:0015318,GO:0015711,GO:0015802,GO:0015807,GO:0015809,GO:0015849,GO:0015893,GO:0016020,GO:0022857,GO:0034220,GO:0042221,GO:0042493,GO:0044464,GO:0046942,GO:0046943,GO:0050896,GO:…	-	ko:K06895	-	-	-	-	ko00000,ko02000	2.A.75.1	-	-	LysE
102_S11_01878_1	913848.AELK01000014_gene866	2.44e-99	293.0	COG4769@1|root,COG4769@2|Bacteria,1V1M0@1239|Firmicutes,4HG1H@91061|Bacilli,3F3R8@33958|Lactobacillaceae	1239|Firmicutes	S	Heptaprenyl diphosphate synthase component I	hepA	-	2.5.1.30	ko:K00805	ko00900,ko01110,map00900,map01110	-	R09247	RC00279	ko00000,ko00001,ko01000,ko01006	-	-	-	Hpre_diP_synt_I
102_S11_01576_1	913848.AELK01000125_gene1758	7.8e-121	353.0	COG1897@1|root,COG1897@2|Bacteria,1TQVR@1239|Firmicutes,4H9W4@91061|Bacilli,3F5CA@33958|Lactobacillaceae	1239|Firmicutes	E	Transfers an acetyl group from acetyl-CoA to	metAA	-	2.3.1.46	ko:K00651	ko00270,ko00920,ko01100,ko01110,ko01230,map00270,map00920,map01100,map01110,map01230	M00017	R01777	RC00004,RC00041	ko00000,ko00001,ko00002,ko01000	-	-	-	HTS
102_S11_02299_1	913848.AELK01000182_gene911	1.85e-39	132.0	COG1758@1|root,COG1758@2|Bacteria,1VK74@1239|Firmicutes,4HNHS@91061|Bacilli,3F81N@33958|Lactobacillaceae	1239|Firmicutes	K	Promotes RNA polymerase assembly. Latches the N- and C- terminal regions of the beta' subunit thereby facilitating its interaction with the beta and alpha subunits	rpoZ	-	2.7.7.6	ko:K03060	ko00230,ko00240,ko01100,ko03020,map00230,map00240,map01100,map03020	M00183	R00435,R00441,R00442,R00443	RC02795	br01611,ko00000,ko00001,ko00002,ko01000,ko03021,ko03400	-	-	-	RNA_pol_Rpb6
102_S11_01079_1	913848.AELK01000042_gene1481	2.41e-181	512.0	COG0009@1|root,COG0009@2|Bacteria,1TP1I@1239|Firmicutes,4HA7W@91061|Bacilli,3F3T1@33958|Lactobacillaceae	1239|Firmicutes	J	Required for the formation of a threonylcarbamoyl group on adenosine at position 37 (t(6)A37) in tRNAs that read codons beginning with adenine	ywlC	GO:0000049,GO:0000166,GO:0002949,GO:0003674,GO:0003676,GO:0003723,GO:0003824,GO:0005488,GO:0005524,GO:0005575,GO:0005622,GO:0005623,GO:0005737,GO:0006139,GO:0006396,GO:0006399,GO:0006400,GO:0006450,GO:0006725,GO:0006807,GO:0008033,GO:0008144,GO:0008150,GO:0008152,GO:0009451,GO:0009987,GO:0010467,GO:0016070,GO:0016740,GO:0016772,GO:0016779,GO:0017076,GO:0030554,GO:0032553,GO:0032555,GO:0032559,GO:…	2.7.7.87	ko:K07566	-	-	R10463	RC00745	ko00000,ko01000,ko03009,ko03016	-	-	-	SUA5,Sua5_yciO_yrdC
102_S11_01066_1	913848.AELK01000236_gene1613	1.4e-90	265.0	COG0048@1|root,COG0048@2|Bacteria,1V1FJ@1239|Firmicutes,4HFMZ@91061|Bacilli,3F64B@33958|Lactobacillaceae	1239|Firmicutes	J	Interacts with and stabilizes bases of the 16S rRNA that are involved in tRNA selection in the A site and with the mRNA backbone. Located at the interface of the 30S and 50S subunits, it traverses the body of the 30S subunit contacting proteins on the other side and probably holding the rRNA structure together. The combined cluster of proteins S8, S12 and S17 appears to hold together the shoulder…	rpsL	GO:0003674,GO:0003735,GO:0005198,GO:0005575,GO:0005622,GO:0005623,GO:0005737,GO:0005840,GO:0006412,GO:0006518,GO:0006807,GO:0008150,GO:0008152,GO:0009058,GO:0009059,GO:0009987,GO:0010467,GO:0019538,GO:0032991,GO:0034641,GO:0034645,GO:0043043,GO:0043170,GO:0043226,GO:0043228,GO:0043229,GO:0043232,GO:0043603,GO:0043604,GO:0044237,GO:0044238,GO:0044249,GO:0044260,GO:0044267,GO:0044271,GO:0044424,GO:…	-	ko:K02950	ko03010,map03010	M00178,M00179	-	-	br01610,ko00000,ko00001,ko00002,ko03011	-	-	-	Ribosom_S12_S23
102_S11_01193_1	1400520.LFAB_01725	2.26e-312	867.0	COG1263@1|root,COG1264@1|root,COG2190@1|root,COG1263@2|Bacteria,COG1264@2|Bacteria,COG2190@2|Bacteria,1TP5X@1239|Firmicutes,4HA0I@91061|Bacilli,3F458@33958|Lactobacillaceae	1239|Firmicutes	G	phosphotransferase system	bglP	-	-	ko:K02755,ko:K02756,ko:K02757	ko02060,map02060	M00271	-	-	ko00000,ko00001,ko00002,ko01000,ko02000	4.A.1.2.11,4.A.1.2.2,4.A.1.2.5,4.A.1.2.6	-	-	PTS_EIIA_1,PTS_EIIB,PTS_EIIC
102_S11_01858_1	913848.AELK01000031_gene1831	1.34e-84	253.0	COG0590@1|root,COG0590@2|Bacteria,1V3HZ@1239|Firmicutes,4HH7S@91061|Bacilli,3F6IS@33958|Lactobacillaceae	1239|Firmicutes	F	Catalyzes the deamination of adenosine to inosine at the wobble position 34 of tRNA(Arg2)	tadA	GO:0002097,GO:0002100,GO:0006139,GO:0006382,GO:0006396,GO:0006399,GO:0006400,GO:0006725,GO:0006807,GO:0008033,GO:0008150,GO:0008152,GO:0009451,GO:0009987,GO:0010467,GO:0016070,GO:0016553,GO:0034470,GO:0034641,GO:0034660,GO:0043170,GO:0043412,GO:0044237,GO:0044238,GO:0046483,GO:0071704,GO:0090304,GO:1901360	3.5.4.33	ko:K11991	-	-	R10223	RC00477	ko00000,ko01000,ko03016	-	-	-	MafB19-deam
102_S11_01056_1	913848.AELK01000235_gene1147	9.49e-65	198.0	COG0091@1|root,COG0091@2|Bacteria,1V6PU@1239|Firmicutes,4HIK2@91061|Bacilli,3F6K6@33958|Lactobacillaceae	1239|Firmicutes	J	The globular domain of the protein is located near the polypeptide exit tunnel on the outside of the subunit, while an extended beta-hairpin is found that lines the wall of the exit tunnel in the center of the 70S ribosome	rplV	GO:0003674,GO:0003735,GO:0005198,GO:0005575,GO:0005622,GO:0005623,GO:0005737,GO:0005829,GO:0005840,GO:0015934,GO:0022625,GO:0022626,GO:0032991,GO:0043226,GO:0043228,GO:0043229,GO:0043232,GO:0044391,GO:0044422,GO:0044424,GO:0044444,GO:0044445,GO:0044446,GO:0044464,GO:1990904	-	ko:K02890	ko03010,map03010	M00178,M00179	-	-	br01610,ko00000,ko00001,ko00002,ko03011	-	-	-	Ribosomal_L22
102_S11_01854_1	1074451.CRL705_818	5.94e-38	130.0	COG0718@1|root,COG0718@2|Bacteria,1VA1S@1239|Firmicutes,4HKH3@91061|Bacilli,3F7F3@33958|Lactobacillaceae	1239|Firmicutes	S	Binds to DNA and alters its conformation. May be involved in regulation of gene expression, nucleoid organization and DNA protection	yaaK	-	-	ko:K09747	-	-	-	-	ko00000	-	-	-	YbaB_DNA_bd
102_S11_00249_1	913848.AELK01000004_gene1206	8.92e-232	647.0	COG0612@1|root,COG0612@2|Bacteria,1TP5I@1239|Firmicutes,4H9YG@91061|Bacilli,3F4MU@33958|Lactobacillaceae	1239|Firmicutes	S	Peptidase M16	ymfH	-	-	-	-	-	-	-	-	-	-	-	Peptidase_M16,Peptidase_M16_C
102_S11_01547_1	1267003.KB911432_gene1447	4.06e-153	435.0	COG1968@1|root,COG1968@2|Bacteria,1TPFA@1239|Firmicutes,4HB0M@91061|Bacilli,3F510@33958|Lactobacillaceae	1239|Firmicutes	V	Catalyzes the dephosphorylation of undecaprenyl diphosphate (UPP). Confers resistance to bacitracin	uppP	-	3.6.1.27	ko:K06153	ko00550,map00550	-	R05627	RC00002	ko00000,ko00001,ko01000,ko01011	-	-	-	BacA
102_S11_00141_1	913848.AELK01000086_gene333	2.57e-231	647.0	COG0446@1|root,COG0446@2|Bacteria,1TPWW@1239|Firmicutes,4H9U7@91061|Bacilli,3F449@33958|Lactobacillaceae	1239|Firmicutes	C	NADH oxidase	nox	-	-	-	-	-	-	-	-	-	-	-	Pyr_redox_2,Pyr_redox_dim
102_S11_01750_1	913848.AELK01000167_gene1393	2.59e-179	513.0	COG0513@1|root,COG0513@2|Bacteria,1TQ9R@1239|Firmicutes,4HANR@91061|Bacilli,3F4K8@33958|Lactobacillaceae	1239|Firmicutes	L	DEAD DEAH box helicase	yfmL	GO:0003674,GO:0003724,GO:0003824,GO:0004004,GO:0004386,GO:0005575,GO:0005622,GO:0005623,GO:0005737,GO:0006139,GO:0006725,GO:0006807,GO:0008026,GO:0008150,GO:0008152,GO:0008186,GO:0009987,GO:0010501,GO:0016070,GO:0016462,GO:0016787,GO:0016817,GO:0016818,GO:0016887,GO:0017111,GO:0034641,GO:0042623,GO:0043170,GO:0044237,GO:0044238,GO:0044424,GO:0044464,GO:0046483,GO:0070035,GO:0071704,GO:0090304,GO:…	-	-	-	-	-	-	-	-	-	-	DEAD,Helicase_C
102_S11_02353_1	913848.AELK01000061_gene2228	2.4e-206	575.0	COG1420@1|root,COG1420@2|Bacteria,1TQP7@1239|Firmicutes,4HAX5@91061|Bacilli,3F3ST@33958|Lactobacillaceae	1239|Firmicutes	K	Negative regulator of class I heat shock genes (grpE- dnaK-dnaJ and groELS operons). Prevents heat-shock induction of these operons	hrcA	GO:0006355,GO:0008150,GO:0009889,GO:0009890,GO:0009892,GO:0010468,GO:0010556,GO:0010558,GO:0010605,GO:0010629,GO:0019219,GO:0019222,GO:0031323,GO:0031324,GO:0031326,GO:0031327,GO:0045892,GO:0045934,GO:0048519,GO:0048523,GO:0050789,GO:0050794,GO:0051171,GO:0051172,GO:0051252,GO:0051253,GO:0060255,GO:0065007,GO:0080090,GO:1902679,GO:1903506,GO:1903507,GO:2000112,GO:2000113,GO:2001141	-	ko:K03705	-	-	-	-	ko00000,ko03000	-	-	-	HrcA,HrcA_DNA-bdg
102_S11_01000_1	913848.AELK01000030_gene312	3.89e-152	431.0	COG0566@1|root,COG0566@2|Bacteria,1TP9G@1239|Firmicutes,4HBBI@91061|Bacilli,3F3TD@33958|Lactobacillaceae	1239|Firmicutes	J	Belongs to the class IV-like SAM-binding methyltransferase superfamily. RNA methyltransferase TrmH family	rlmB	GO:0000154,GO:0000451,GO:0000453,GO:0001510,GO:0003674,GO:0003824,GO:0005575,GO:0005622,GO:0005623,GO:0005737,GO:0005829,GO:0006139,GO:0006364,GO:0006396,GO:0006725,GO:0006807,GO:0008150,GO:0008152,GO:0008168,GO:0008171,GO:0008173,GO:0008649,GO:0008757,GO:0009451,GO:0009987,GO:0010467,GO:0016070,GO:0016072,GO:0016435,GO:0016740,GO:0016741,GO:0022613,GO:0031167,GO:0032259,GO:0034470,GO:0034641,GO:…	2.1.1.185	ko:K03218	-	-	-	-	ko00000,ko01000,ko03009	-	-	-	SpoU_methylase,SpoU_sub_bind
102_S11_00664_1	913848.AELK01000094_gene721	4.85e-114	334.0	COG5438@1|root,COG5438@2|Bacteria,1TSWX@1239|Firmicutes,4HBKX@91061|Bacilli,3F3S6@33958|Lactobacillaceae	1239|Firmicutes	S	overlaps another CDS with the same product name	yibF	-	-	-	-	-	-	-	-	-	-	-	YibE_F
102_S11_00018_1	913848.AELK01000205_gene2653	5.66e-121	350.0	COG2049@1|root,COG2049@2|Bacteria,1TTBZ@1239|Firmicutes,4HHJJ@91061|Bacilli,3F64P@33958|Lactobacillaceae	1239|Firmicutes	E	Allophanate hydrolase subunit 1	kipI	-	-	ko:K06351	-	-	-	-	ko00000	-	-	-	CT_C_D
102_S11_01567_1	1423747.BAMJ01000006_gene592	0.0	1202.0	COG0188@1|root,COG0188@2|Bacteria,1TP2Z@1239|Firmicutes,4HAHY@91061|Bacilli,3F3YM@33958|Lactobacillaceae	1239|Firmicutes	L	A type II topoisomerase that negatively supercoils closed circular double-stranded (ds) DNA in an ATP-dependent manner to modulate DNA topology and maintain chromosomes in an underwound state. Negative supercoiling favors strand separation, and DNA replication, transcription, recombination and repair, all of which involve strand separation. Also able to catalyze the interconversion of other topol…	gyrA	-	5.99.1.3	ko:K02469	-	-	-	-	ko00000,ko01000,ko03032,ko03400	-	-	-	DNA_gyraseA_C,DNA_topoisoIV
102_S11_01089_1	913848.AELK01000042_gene1471	1.16e-75	228.0	COG0355@1|root,COG0355@2|Bacteria,1VA89@1239|Firmicutes,4HKHS@91061|Bacilli,3F6I6@33958|Lactobacillaceae	1239|Firmicutes	C	Produces ATP from ADP in the presence of a proton gradient across the membrane	atpC	GO:0005575,GO:0005622,GO:0005623,GO:0005886,GO:0006139,GO:0006163,GO:0006164,GO:0006725,GO:0006753,GO:0006754,GO:0006793,GO:0006796,GO:0006807,GO:0006810,GO:0006811,GO:0006812,GO:0008150,GO:0008152,GO:0009058,GO:0009117,GO:0009123,GO:0009124,GO:0009126,GO:0009127,GO:0009141,GO:0009142,GO:0009144,GO:0009145,GO:0009150,GO:0009152,GO:0009156,GO:0009161,GO:0009165,GO:0009167,GO:0009168,GO:0009199,GO:…	-	ko:K02114	ko00190,ko00195,ko01100,map00190,map00195,map01100	M00157	-	-	ko00000,ko00001,ko00002,ko00194	3.A.2.1	-	-	ATP-synt_DE,ATP-synt_DE_N
102_S11_01483_1	1423747.BAMJ01000040_gene2004	8.17e-18	77.8	2DSSN@1|root,33HA2@2|Bacteria,1VPG4@1239|Firmicutes,4HRXH@91061|Bacilli,3F7XK@33958|Lactobacillaceae	1239|Firmicutes	-	-	-	-	-	ko:K07723	-	-	-	-	ko00000,ko02048,ko03000	-	-	-	-
102_S11_01055_1	913848.AELK01000235_gene1146	5.1e-149	423.0	COG0092@1|root,COG0092@2|Bacteria,1TPCP@1239|Firmicutes,4HAUR@91061|Bacilli,3F3Q8@33958|Lactobacillaceae	1239|Firmicutes	J	Binds the lower part of the 30S subunit head. Binds mRNA in the 70S ribosome, positioning it for translation	rpsC	GO:0002181,GO:0003674,GO:0003735,GO:0005198,GO:0005575,GO:0005622,GO:0005623,GO:0005737,GO:0005829,GO:0005840,GO:0006412,GO:0006518,GO:0006807,GO:0008150,GO:0008152,GO:0009058,GO:0009059,GO:0009987,GO:0010467,GO:0015935,GO:0019538,GO:0022626,GO:0022627,GO:0032991,GO:0034641,GO:0034645,GO:0043043,GO:0043170,GO:0043226,GO:0043228,GO:0043229,GO:0043232,GO:0043603,GO:0043604,GO:0044237,GO:0044238,GO:…	-	ko:K02982	ko03010,map03010	M00178,M00179	-	-	br01610,ko00000,ko00001,ko00002,ko03011	-	-	-	KH_2,Ribosomal_S3_C
102_S11_00765_1	913848.AELK01000059_gene2542	1.57e-197	561.0	COG1114@1|root,COG1114@2|Bacteria,1TQIS@1239|Firmicutes,4HAKA@91061|Bacilli,3F3KC@33958|Lactobacillaceae	1239|Firmicutes	U	Component of the transport system for branched-chain amino acids	brnQ	GO:0003333,GO:0003674,GO:0005215,GO:0005304,GO:0005342,GO:0005575,GO:0005623,GO:0005886,GO:0006810,GO:0006811,GO:0006812,GO:0006820,GO:0006855,GO:0006865,GO:0008150,GO:0008324,GO:0008509,GO:0008514,GO:0015075,GO:0015171,GO:0015175,GO:0015179,GO:0015188,GO:0015190,GO:0015238,GO:0015318,GO:0015658,GO:0015711,GO:0015803,GO:0015804,GO:0015807,GO:0015818,GO:0015820,GO:0015829,GO:0015849,GO:0015893,GO:…	-	ko:K03311	-	-	-	-	ko00000	2.A.26	-	iSB619.SA_RS01075	Branch_AA_trans
102_S11_00120_1	1291743.LOSG293_300120	3.28e-140	407.0	COG0604@1|root,COG0604@2|Bacteria,1TRNC@1239|Firmicutes,4HATC@91061|Bacilli,3F48F@33958|Lactobacillaceae	1239|Firmicutes	C	Belongs to the zinc-containing alcohol dehydrogenase family. Quinone oxidoreductase subfamily	qor	-	1.1.1.1,1.6.5.5	ko:K00001,ko:K00344	ko00010,ko00071,ko00350,ko00625,ko00626,ko00830,ko00980,ko00982,ko01100,ko01110,ko01120,ko01130,ko01220,map00010,map00071,map00350,map00625,map00626,map00830,map00980,map00982,map01100,map01110,map01120,map01130,map01220	-	R00623,R00754,R02124,R04805,R04880,R05233,R05234,R06917,R06927,R07105,R08281,R08306,R08310	RC00050,RC00087,RC00088,RC00099,RC00116,RC00649,RC01734,RC02273	ko00000,ko00001,ko01000	-	-	-	ADH_N,ADH_zinc_N,ADH_zinc_N_2
102_S11_01076_1	913848.AELK01000042_gene1484	1.1e-119	343.0	COG1435@1|root,COG1435@2|Bacteria,1TRVM@1239|Firmicutes,4HA4A@91061|Bacilli,3F4UE@33958|Lactobacillaceae	1239|Firmicutes	F	thymidine kinase	tdk	GO:0003674,GO:0003824,GO:0004797,GO:0005575,GO:0005622,GO:0005623,GO:0005737,GO:0005829,GO:0006139,GO:0006213,GO:0006259,GO:0006725,GO:0006753,GO:0006793,GO:0006796,GO:0006807,GO:0008150,GO:0008152,GO:0009058,GO:0009116,GO:0009117,GO:0009120,GO:0009123,GO:0009124,GO:0009157,GO:0009162,GO:0009165,GO:0009987,GO:0016301,GO:0016310,GO:0016740,GO:0016772,GO:0018130,GO:0019136,GO:0019205,GO:0019206,GO:…	2.7.1.21	ko:K00857	ko00240,ko00983,ko01100,map00240,map00983,map01100	-	R01567,R02099,R08233	RC00002,RC00017	ko00000,ko00001,ko01000	-	-	-	TK
102_S11_00385_1	913848.AELK01000178_gene2065	4.46e-42	140.0	COG4392@1|root,COG4392@2|Bacteria,1VH9Q@1239|Firmicutes,4HNDZ@91061|Bacilli,3F7IU@33958|Lactobacillaceae	1239|Firmicutes	S	Branched-chain amino acid transport protein (AzlD)	azlD	-	-	-	-	-	-	-	-	-	-	-	AzlD
102_S11_00861_1	1461580.CCAS010000025_gene2515	3.1e-129	385.0	COG0477@1|root,COG2814@2|Bacteria,1UY3H@1239|Firmicutes,4HDV2@91061|Bacilli,1ZD6M@1386|Bacillus	1239|Firmicutes	EGP	Mycoplasma MFS transporter	-	-	-	-	-	-	-	-	-	-	-	-	MFS_1
102_S11_00603_1	913848.AELK01000039_gene1579	3.54e-116	338.0	COG0775@1|root,COG0775@2|Bacteria,1U7WK@1239|Firmicutes,4HB8K@91061|Bacilli,3F4HE@33958|Lactobacillaceae	1239|Firmicutes	E	Catalyzes the irreversible cleavage of the glycosidic bond in both 5'-methylthioadenosine (MTA) and S- adenosylhomocysteine (SAH AdoHcy) to adenine and the corresponding thioribose, 5'-methylthioribose and S-ribosylhomocysteine, respectively	mtnN	-	3.2.2.9	ko:K01243	ko00270,ko01100,ko01230,map00270,map01100,map01230	M00034,M00609	R00194,R01401	RC00063,RC00318	ko00000,ko00001,ko00002,ko01000	-	-	-	PNP_UDP_1
102_S11_01739_1	913848.AELK01000168_gene1175	2.93e-125	356.0	COG3557@1|root,COG3557@2|Bacteria,1TRX8@1239|Firmicutes,4H9NM@91061|Bacilli,3F48S@33958|Lactobacillaceae	1239|Firmicutes	J	Belongs to the UPF0374 family	ygaC	-	-	ko:K07586	-	-	-	-	ko00000	-	-	-	DUF402
102_S11_01174_1	913848.AELK01000199_gene230	9.34e-93	275.0	COG0681@1|root,COG0681@2|Bacteria,1V7H9@1239|Firmicutes,4HIQ4@91061|Bacilli,3F4SM@33958|Lactobacillaceae	1239|Firmicutes	U	Belongs to the peptidase S26 family	lepB	-	3.4.21.89	ko:K03100	ko02024,ko03060,map02024,map03060	-	-	-	ko00000,ko00001,ko01000,ko01002	-	-	-	Peptidase_S24
102_S11_00001_1	543734.LCABL_25780	8.02e-119	345.0	COG4221@1|root,COG4221@2|Bacteria,1TRHF@1239|Firmicutes,4HBXH@91061|Bacilli,3F468@33958|Lactobacillaceae	1239|Firmicutes	S	Belongs to the short-chain dehydrogenases reductases (SDR) family	-	-	-	-	-	-	-	-	-	-	-	-	adh_short
102_S11_01181_1	1122147.AUEH01000016_gene2342	8.68e-19	78.6	29A0B@1|root,2ZX1X@2|Bacteria,1W51D@1239|Firmicutes,4I0QW@91061|Bacilli,3F8Q7@33958|Lactobacillaceae	1239|Firmicutes	-	-	-	-	-	-	-	-	-	-	-	-	-	-	-
102_S11_02032_1	913848.AELK01000255_gene1077	3.94e-128	374.0	COG0697@1|root,COG0697@2|Bacteria,1TR6G@1239|Firmicutes,4HAMD@91061|Bacilli,3F423@33958|Lactobacillaceae	1239|Firmicutes	EG	EamA-like transporter family	ydeD	-	-	-	-	-	-	-	-	-	-	-	EamA
102_S11_01107_1	913848.AELK01000041_gene1555	6.78e-106	317.0	COG0169@1|root,COG0169@2|Bacteria,1TQRY@1239|Firmicutes,4HD4R@91061|Bacilli,3F4WM@33958|Lactobacillaceae	1239|Firmicutes	E	Involved in the biosynthesis of the chorismate, which leads to the biosynthesis of aromatic amino acids. Catalyzes the reversible NADPH linked reduction of 3-dehydroshikimate (DHSA) to yield shikimate (SA)	aroE	GO:0000166,GO:0003674,GO:0003824,GO:0004764,GO:0005488,GO:0005575,GO:0005622,GO:0005623,GO:0005737,GO:0005829,GO:0006082,GO:0008150,GO:0008152,GO:0009058,GO:0009423,GO:0009987,GO:0016053,GO:0016491,GO:0016614,GO:0016616,GO:0019632,GO:0019752,GO:0032787,GO:0036094,GO:0043436,GO:0043648,GO:0043650,GO:0044237,GO:0044249,GO:0044281,GO:0044283,GO:0044424,GO:0044444,GO:0044464,GO:0046394,GO:0046417,GO:…	1.1.1.25	ko:K00014	ko00400,ko01100,ko01110,ko01130,ko01230,map00400,map01100,map01110,map01130,map01230	M00022	R02413	RC00206	ko00000,ko00001,ko00002,ko01000	-	-	-	Shikimate_DH,Shikimate_dh_N
102_S11_00862_1	1423747.BAMJ01000013_gene1054	4.69e-219	622.0	COG0038@1|root,COG0569@1|root,COG0038@2|Bacteria,COG0569@2|Bacteria,1TPX0@1239|Firmicutes,4HD2H@91061|Bacilli,3F3MU@33958|Lactobacillaceae	1239|Firmicutes	P	chloride	clcA	-	-	ko:K03281	-	-	-	-	ko00000	2.A.49	-	-	TrkA_C,Voltage_CLC
102_S11_00724_1	913848.AELK01000201_gene263	3.9e-221	613.0	COG2055@1|root,COG2055@2|Bacteria,1TR0Z@1239|Firmicutes,4HB6X@91061|Bacilli,3F4JZ@33958|Lactobacillaceae	1239|Firmicutes	C	Belongs to the LDH2 MDH2 oxidoreductase family	mdh	-	-	-	-	-	-	-	-	-	-	-	Ldh_2
102_S11_00582_1	913848.AELK01000037_gene1592	4.55e-41	138.0	COG4471@1|root,COG4471@2|Bacteria,1VF52@1239|Firmicutes,4HNTH@91061|Bacilli,3F70V@33958|Lactobacillaceae	1239|Firmicutes	S	Uncharacterized protein conserved in bacteria (DUF2129)	ylbG	-	-	-	-	-	-	-	-	-	-	-	DUF2129
102_S11_00552_1	913848.AELK01000065_gene1317	4.37e-163	463.0	COG1234@1|root,COG1234@2|Bacteria,1TRGP@1239|Firmicutes,4HABM@91061|Bacilli,3F4F1@33958|Lactobacillaceae	1239|Firmicutes	J	Zinc phosphodiesterase, which displays some tRNA 3'- processing endonuclease activity. Probably involved in tRNA maturation, by removing a 3'-trailer from precursor tRNA	rnz	GO:0003674,GO:0003824,GO:0004518,GO:0004519,GO:0004521,GO:0004540,GO:0005488,GO:0005515,GO:0006139,GO:0006396,GO:0006399,GO:0006725,GO:0006807,GO:0008033,GO:0008150,GO:0008152,GO:0009987,GO:0010467,GO:0016070,GO:0016787,GO:0016788,GO:0016891,GO:0016893,GO:0031123,GO:0034414,GO:0034470,GO:0034641,GO:0034660,GO:0042779,GO:0042780,GO:0042781,GO:0042802,GO:0043170,GO:0043628,GO:0044237,GO:0044238,GO:…	3.1.26.11	ko:K00784	ko03013,map03013	-	-	-	ko00000,ko00001,ko01000,ko03016	-	-	-	Lactamase_B,Lactamase_B_2
102_S11_00711_1	1136177.KCA1_2784	7.57e-45	147.0	COG4367@1|root,COG4367@2|Bacteria,1VGC1@1239|Firmicutes,4HQJ6@91061|Bacilli,3F89N@33958|Lactobacillaceae	1239|Firmicutes	S	Uncharacterized protein conserved in bacteria (DUF2316)	-	-	-	-	-	-	-	-	-	-	-	-	DUF2316
102_S11_00917_1	913848.AELK01000120_gene74	7.05e-26	96.7	290AM@1|root,2ZN07@2|Bacteria,1W23H@1239|Firmicutes,4I028@91061|Bacilli,3F8TR@33958|Lactobacillaceae	1239|Firmicutes	-	-	-	-	-	-	-	-	-	-	-	-	-	-	-
102_S11_00144_1	1158612.I580_01705	7.95e-80	246.0	COG4106@1|root,COG4106@2|Bacteria,1V188@1239|Firmicutes,4HENY@91061|Bacilli,4B13R@81852|Enterococcaceae	1239|Firmicutes	S	DREV methyltransferase	-	-	-	-	-	-	-	-	-	-	-	-	Methyltransf_11,Methyltransf_23,Methyltransf_25,Methyltransf_31
102_S11_01093_1	913848.AELK01000042_gene1467	7.75e-24	91.3	2EK0E@1|root,33DQZ@2|Bacteria,1VMAH@1239|Firmicutes,4I4NP@91061|Bacilli,3F8Q0@33958|Lactobacillaceae	1239|Firmicutes	S	DNA-directed RNA polymerase subunit beta	epuA	-	-	-	-	-	-	-	-	-	-	-	EpuA
102_S11_00641_1	1114972.AUAW01000014_gene1090	3.07e-161	466.0	COG0477@1|root,COG2814@2|Bacteria,1V5AN@1239|Firmicutes,4HJBN@91061|Bacilli,3F5X6@33958|Lactobacillaceae	1239|Firmicutes	EGP	Transmembrane secretion effector	-	-	-	-	-	-	-	-	-	-	-	-	MFS_1,MFS_3
102_S11_01837_1	913848.AELK01000061_gene2249	2.52e-202	564.0	COG1052@1|root,COG1052@2|Bacteria,1TSZ6@1239|Firmicutes,4HCIS@91061|Bacilli,3F4US@33958|Lactobacillaceae	1239|Firmicutes	CH	Belongs to the D-isomer specific 2-hydroxyacid dehydrogenase family	ldhD	-	1.1.1.28	ko:K03778	ko00620,ko01120,map00620,map01120	-	R00704	RC00044	ko00000,ko00001,ko01000	-	-	-	2-Hacid_dh,2-Hacid_dh_C
102_S11_01495_1	913848.AELK01000247_gene2145	3.3e-286	800.0	COG0475@1|root,COG0569@1|root,COG0475@2|Bacteria,COG0569@2|Bacteria,1TS32@1239|Firmicutes,4H9Q5@91061|Bacilli,3F4AZ@33958|Lactobacillaceae	1239|Firmicutes	P	TrkA C-terminal domain protein	yjbQ	-	-	ko:K03455,ko:K03499	-	-	-	-	ko00000,ko02000	2.A.37,2.A.38.1,2.A.38.4	-	-	Na_H_Exchanger,TrkA_C,TrkA_N
102_S11_00388_1	913848.AELK01000178_gene2062	5.3e-145	425.0	COG0420@1|root,COG0420@2|Bacteria,1TWMI@1239|Firmicutes,4HCA0@91061|Bacilli,3F3PX@33958|Lactobacillaceae	1239|Firmicutes	L	Ser Thr phosphatase family protein	yhaO	-	-	ko:K03547	-	-	-	-	ko00000,ko03400	-	-	-	Metallophos,Metallophos_2
102_S11_01018_1	913848.AELK01000030_gene296	2.45e-35	125.0	COG0511@1|root,COG0511@2|Bacteria,1W5SI@1239|Firmicutes,4I105@91061|Bacilli,3F6T1@33958|Lactobacillaceae	1239|Firmicutes	I	Biotin-requiring enzyme	accB1	-	-	ko:K02160	ko00061,ko00620,ko00640,ko00720,ko01100,ko01110,ko01120,ko01130,ko01200,ko01212,map00061,map00620,map00640,map00720,map01100,map01110,map01120,map01130,map01200,map01212	M00082,M00376	R00742	RC00040,RC00367	ko00000,ko00001,ko00002	-	-	-	Biotin_lipoyl
102_S11_01534_1	913848.AELK01000162_gene1444	0.0	983.0	COG0272@1|root,COG0272@2|Bacteria,1TPQ3@1239|Firmicutes,4HA1D@91061|Bacilli,3F43C@33958|Lactobacillaceae	1239|Firmicutes	L	DNA ligase that catalyzes the formation of phosphodiester linkages between 5'-phosphoryl and 3'-hydroxyl groups in double-stranded DNA using NAD as a coenzyme and as the energy source for the reaction. It is essential for DNA replication and repair of damaged DNA	ligA	GO:0003674,GO:0003824,GO:0003909,GO:0003911,GO:0005575,GO:0005622,GO:0005623,GO:0005737,GO:0005829,GO:0006139,GO:0006259,GO:0006266,GO:0006281,GO:0006284,GO:0006288,GO:0006725,GO:0006807,GO:0006950,GO:0006974,GO:0008150,GO:0008152,GO:0009987,GO:0016874,GO:0016886,GO:0033554,GO:0034641,GO:0043170,GO:0044237,GO:0044238,GO:0044260,GO:0044424,GO:0044444,GO:0044464,GO:0046483,GO:0050896,GO:0051103,GO:…	6.5.1.2	ko:K01972	ko03030,ko03410,ko03420,ko03430,map03030,map03410,map03420,map03430	-	R00382	RC00005	ko00000,ko00001,ko01000,ko03032,ko03400	-	-	-	BRCT,DNA_ligase_OB,DNA_ligase_ZBD,DNA_ligase_aden,HHH_2,HHH_5
102_S11_01593_1	913848.AELK01000125_gene1776	7.1e-67	203.0	COG3118@1|root,COG3118@2|Bacteria,1VA3Y@1239|Firmicutes,4HKKX@91061|Bacilli,3F6Y3@33958|Lactobacillaceae	1239|Firmicutes	O	Belongs to the thioredoxin family	trxA	GO:0003674,GO:0003824,GO:0004791,GO:0005575,GO:0005622,GO:0005623,GO:0005737,GO:0005829,GO:0006950,GO:0006979,GO:0008150,GO:0008152,GO:0009636,GO:0009987,GO:0015035,GO:0015036,GO:0016209,GO:0016491,GO:0016651,GO:0016667,GO:0016668,GO:0016671,GO:0019725,GO:0033554,GO:0034599,GO:0042221,GO:0042592,GO:0044424,GO:0044444,GO:0044464,GO:0045454,GO:0047134,GO:0050789,GO:0050794,GO:0050896,GO:0051716,GO:…	-	ko:K03671	ko04621,ko05418,map04621,map05418	-	-	-	ko00000,ko00001,ko03110	-	-	-	Thioredoxin
102_S11_01478_1	913848.AELK01000024_gene688	1.32e-128	379.0	COG1181@1|root,COG1181@2|Bacteria,1TP2Y@1239|Firmicutes,4H9KB@91061|Bacilli,3F41Z@33958|Lactobacillaceae	1239|Firmicutes	F	Belongs to the D-alanine--D-alanine ligase family	ddl	-	6.3.2.4	ko:K01921	ko00473,ko00550,ko01100,ko01502,map00473,map00550,map01100,map01502	-	R01150	RC00064,RC00141	ko00000,ko00001,ko01000,ko01011	-	-	-	Dala_Dala_lig_C,Dala_Dala_lig_N
102_S11_00663_1	913848.AELK01000094_gene722	5.14e-135	396.0	COG5438@1|root,COG5438@2|Bacteria,1TPEV@1239|Firmicutes,4HCP3@91061|Bacilli,3F3M9@33958|Lactobacillaceae	1239|Firmicutes	S	overlaps another CDS with the same product name	yibE	-	-	-	-	-	-	-	-	-	-	-	YibE_F
102_S11_01454_1	913848.AELK01000192_gene522	4.54e-163	463.0	COG0583@1|root,COG0583@2|Bacteria,1U35Y@1239|Firmicutes,4HCXK@91061|Bacilli,3FBI9@33958|Lactobacillaceae	1239|Firmicutes	K	LysR substrate binding domain	-	-	-	-	-	-	-	-	-	-	-	-	HTH_1,LysR_substrate
102_S11_01300_1	1423806.JCM15457_668	3.33e-96	284.0	COG1611@1|root,COG1611@2|Bacteria,1UKED@1239|Firmicutes,4HE2X@91061|Bacilli,3F5U4@33958|Lactobacillaceae	1239|Firmicutes	S	Belongs to the LOG family	-	-	3.2.2.10	ko:K06966	ko00230,ko00240,map00230,map00240	-	R00182,R00510	RC00063,RC00318	ko00000,ko00001,ko01000	-	-	-	Lysine_decarbox
102_S11_00725_1	913848.AELK01000054_gene2320	1.52e-110	327.0	COG4974@1|root,COG4974@2|Bacteria,1UFH8@1239|Firmicutes,4IES1@91061|Bacilli,3F3KV@33958|Lactobacillaceae	1239|Firmicutes	L	Phage integrase, N-terminal SAM-like domain	-	-	-	-	-	-	-	-	-	-	-	-	Phage_int_SAM_1,Phage_int_SAM_4
102_S11_01740_1	913848.AELK01000168_gene1174	2.78e-102	305.0	COG2137@1|root,COG2137@2|Bacteria,1V72V@1239|Firmicutes,4HJ7R@91061|Bacilli,3F4BY@33958|Lactobacillaceae	1239|Firmicutes	S	Regulatory protein RecX	recX	-	-	ko:K03565	-	-	-	-	ko00000,ko03400	-	-	-	RecX
102_S11_01546_1	1074451.CRL705_71	6.31e-29	105.0	29P85@1|root,30A67@2|Bacteria,1U690@1239|Firmicutes,4IG05@91061|Bacilli,3F7C2@33958|Lactobacillaceae	1239|Firmicutes	-	-	-	-	-	-	-	-	-	-	-	-	-	-	-
102_S11_01128_1	913848.AELK01000016_gene746	0.0	927.0	COG3590@1|root,COG3590@2|Bacteria,1TQTA@1239|Firmicutes,4HDSF@91061|Bacilli,3F4CX@33958|Lactobacillaceae	1239|Firmicutes	O	Peptidase family M13	pepO	-	-	ko:K07386	-	-	-	-	ko00000,ko01000,ko01002	-	-	-	Peptidase_M13,Peptidase_M13_N
102_S11_02295_1	913848.AELK01000182_gene907	1.56e-285	795.0	COG0497@1|root,COG0497@2|Bacteria,1TP99@1239|Firmicutes,4H9ZR@91061|Bacilli,3F43U@33958|Lactobacillaceae	1239|Firmicutes	L	May be involved in recombinational repair of damaged DNA	recN	GO:0005575,GO:0005622,GO:0005623,GO:0006139,GO:0006259,GO:0006281,GO:0006302,GO:0006725,GO:0006807,GO:0006950,GO:0006974,GO:0008150,GO:0008152,GO:0009295,GO:0009987,GO:0033554,GO:0034641,GO:0043170,GO:0043226,GO:0043228,GO:0043229,GO:0043232,GO:0043590,GO:0044237,GO:0044238,GO:0044260,GO:0044424,GO:0044464,GO:0046483,GO:0050896,GO:0051716,GO:0071704,GO:0090304,GO:1901360	-	ko:K03631	-	-	-	-	ko00000,ko03400	-	-	-	AAA_23,SMC_N
102_S11_00875_1	1136177.KCA1_2257	3.32e-66	207.0	COG0494@1|root,COG0494@2|Bacteria,1VXC7@1239|Firmicutes,4HX58@91061|Bacilli,3F45R@33958|Lactobacillaceae	1239|Firmicutes	L	Belongs to the Nudix hydrolase family	-	-	3.6.1.13	ko:K01515	ko00230,map00230	-	R01054	RC00002	ko00000,ko00001,ko01000	-	-	-	NUDIX
102_S11_01794_1	913848.AELK01000244_gene1350	5.27e-23	92.4	29P48@1|root,30A2F@2|Bacteria,1U63N@1239|Firmicutes,4IFT3@91061|Bacilli,3F6YP@33958|Lactobacillaceae	1239|Firmicutes	-	-	-	-	-	-	-	-	-	-	-	-	-	-	-
102_S11_02192_1	1074451.CRL705_460	1.33e-61	193.0	COG1393@1|root,COG1393@2|Bacteria,1V3QC@1239|Firmicutes,4HH0I@91061|Bacilli,3F6HJ@33958|Lactobacillaceae	1239|Firmicutes	K	Interferes with activator-stimulated transcription by interaction with the RNA polymerase alpha-CTD. May function to globally reduce transcription of genes involved in growth- and development-promoting processes and to increase transcription of genes involved in thiol homeostasis, during periods of extreme stress	spxA	-	-	ko:K16509	-	-	-	-	ko00000	-	-	-	ArsC
102_S11_01522_1	913848.AELK01000163_gene1438	4e-177	501.0	COG1294@1|root,COG1294@2|Bacteria,1TRYV@1239|Firmicutes,4H9KF@91061|Bacilli,3F40S@33958|Lactobacillaceae	1239|Firmicutes	C	Cytochrome d ubiquinol oxidase subunit II	cydB	-	1.10.3.14	ko:K00426	ko00190,ko01100,ko02020,map00190,map01100,map02020	M00153	R11325	RC00061	ko00000,ko00001,ko00002,ko01000	3.D.4.3	-	iYO844.BSU38750	Cyt_bd_oxida_II
102_S11_02250_1	913848.AELK01000255_gene1060	3.59e-186	520.0	COG0191@1|root,COG0191@2|Bacteria,1TQ01@1239|Firmicutes,4H9ZU@91061|Bacilli,3F4EF@33958|Lactobacillaceae	1239|Firmicutes	G	Fructose-1,6-bisphosphate aldolase, class II	fba	-	4.1.2.13,4.1.2.29	ko:K01624,ko:K03339	ko00010,ko00030,ko00051,ko00562,ko00680,ko00710,ko01100,ko01110,ko01120,ko01130,ko01200,ko01230,map00010,map00030,map00051,map00562,map00680,map00710,map01100,map01110,map01120,map01130,map01200,map01230	M00001,M00003,M00165,M00167,M00344,M00345	R01068,R01070,R01829,R02568,R05378	RC00438,RC00439,RC00603,RC00604,RC00721	ko00000,ko00001,ko00002,ko01000	-	-	-	F_bP_aldolase
102_S11_00633_1	525367.HMPREF0556_11906	8.81e-168	483.0	COG0108@1|root,COG0807@1|root,COG0108@2|Bacteria,COG0807@2|Bacteria,1TPH9@1239|Firmicutes,4H9PW@91061|Bacilli	1239|Firmicutes	H	Catalyzes the conversion of D-ribulose 5-phosphate to formate and 3,4-dihydroxy-2-butanone 4-phosphate	ribA	-	3.5.4.25,4.1.99.12	ko:K02858,ko:K14652	ko00740,ko00790,ko01100,ko01110,map00740,map00790,map01100,map01110	M00125,M00840	R00425,R07281	RC00293,RC01792,RC01815,RC02504	ko00000,ko00001,ko00002,ko01000	-	-	iSB619.SA_RS08945	DHBP_synthase,GTP_cyclohydro2
102_S11_01116_1	913848.AELK01000041_gene1546	5.31e-133	388.0	29SNM@1|root,30DU7@2|Bacteria,1V3Z9@1239|Firmicutes,4HHKX@91061|Bacilli,3F3VM@33958|Lactobacillaceae	1239|Firmicutes	S	Protein of unknown function (DUF2785)	-	-	-	-	-	-	-	-	-	-	-	-	DUF2785
102_S11_02194_1	913848.AELK01000028_gene388	4.75e-88	276.0	COG4469@1|root,COG4469@2|Bacteria,1TRGD@1239|Firmicutes,4HFP5@91061|Bacilli,3F4BZ@33958|Lactobacillaceae	1239|Firmicutes	S	Competence protein	coiA	-	-	ko:K06198	-	-	-	-	ko00000	-	-	-	CoiA
102_S11_01712_1	913848.AELK01000084_gene440	1.54e-199	563.0	COG0477@1|root,COG2814@2|Bacteria,1TRDJ@1239|Firmicutes,4H9Q9@91061|Bacilli,3F3T5@33958|Lactobacillaceae	1239|Firmicutes	EGP	Transporter, major facilitator family protein	mdtG2	-	-	ko:K08161	-	-	-	-	ko00000,ko02000	2.A.1.2.20	-	-	MFS_1,Sugar_tr
102_S11_01487_1	913848.AELK01000191_gene526	0.0	1211.0	COG0574@1|root,COG1080@1|root,COG0574@2|Bacteria,COG1080@2|Bacteria,1TPK8@1239|Firmicutes,4HBU2@91061|Bacilli,3FBUR@33958|Lactobacillaceae	1239|Firmicutes	G	Belongs to the PEP-utilizing enzyme family	ppdK	-	2.7.9.1	ko:K01006	ko00620,ko00710,ko00720,ko01100,ko01120,ko01200,map00620,map00710,map00720,map01100,map01120,map01200	M00169,M00171,M00172,M00173	R00206	RC00002,RC00015	ko00000,ko00001,ko00002,ko01000	-	-	-	PEP-utilizers,PEP-utilizers_C,PPDK_N
102_S11_01553_1	913848.AELK01000097_gene2341	3.21e-53	179.0	2C9UQ@1|root,32RPZ@2|Bacteria,1VDDQ@1239|Firmicutes,4HNJB@91061|Bacilli,3F5X9@33958|Lactobacillaceae	1239|Firmicutes	S	Domain of unknown function (DUF4811)	-	-	-	-	-	-	-	-	-	-	-	-	DUF4811
102_S11_00534_1	913848.AELK01000186_gene591	2.77e-153	439.0	COG1577@1|root,COG1577@2|Bacteria,1TT5C@1239|Firmicutes,4HAQQ@91061|Bacilli,3F3TW@33958|Lactobacillaceae	1239|Firmicutes	I	mevalonate kinase	mvk	-	2.7.1.36	ko:K00869	ko00900,ko01100,ko01110,ko01130,ko04146,map00900,map01100,map01110,map01130,map04146	M00095	R02245	RC00002,RC00017	ko00000,ko00001,ko00002,ko01000	-	-	-	GHMP_kinases_C,GHMP_kinases_N
102_S11_00865_1	913848.AELK01000201_gene265	1.78e-110	327.0	COG1284@1|root,COG1284@2|Bacteria,1V071@1239|Firmicutes,4HFFS@91061|Bacilli,3FC4N@33958|Lactobacillaceae	1239|Firmicutes	S	Uncharacterised 5xTM membrane BCR, YitT family COG1284	-	-	-	-	-	-	-	-	-	-	-	-	DUF2179,YitT_membrane
102_S11_02238_1	1140002.I570_02316	2.52e-69	210.0	COG0335@1|root,COG0335@2|Bacteria,1V6FT@1239|Firmicutes,4HIK3@91061|Bacilli,4B2MH@81852|Enterococcaceae	1239|Firmicutes	J	This protein is located at the 30S-50S ribosomal subunit interface and may play a role in the structure and function of the aminoacyl-tRNA binding site	rplS	GO:0003674,GO:0003735,GO:0005198,GO:0005575,GO:0005622,GO:0005623,GO:0005737,GO:0005829,GO:0005840,GO:0015934,GO:0022625,GO:0022626,GO:0032991,GO:0043226,GO:0043228,GO:0043229,GO:0043232,GO:0044391,GO:0044422,GO:0044424,GO:0044444,GO:0044445,GO:0044446,GO:0044464,GO:1990904	-	ko:K02884	ko03010,map03010	M00178	-	-	br01610,ko00000,ko00001,ko00002,ko03011	-	-	-	Ribosomal_L19
102_S11_00247_1	913848.AELK01000004_gene1208	7.53e-89	276.0	COG1426@1|root,COG1426@2|Bacteria,1V1N7@1239|Firmicutes,4HKW3@91061|Bacilli,3F3SM@33958|Lactobacillaceae	1239|Firmicutes	S	Helix-turn-helix domain	ymfM	-	-	ko:K15539	-	-	-	-	ko00000	-	-	-	DUF4115,HTH_25
102_S11_01143_1	913848.AELK01000257_gene1017	0.0	2457.0	COG1924@1|root,COG3580@1|root,COG3581@1|root,COG1924@2|Bacteria,COG3580@2|Bacteria,COG3581@2|Bacteria,1TPU5@1239|Firmicutes,4HCZG@91061|Bacilli,3F4IZ@33958|Lactobacillaceae	1239|Firmicutes	I	CoA enzyme activase uncharacterised domain (DUF2229)	hgdC	-	-	-	-	-	-	-	-	-	-	-	BcrAD_BadFG,DUF2229,HGD-D
102_S11_00606_1	913848.AELK01000039_gene1582	4.5e-77	239.0	COG4915@1|root,COG4915@2|Bacteria,1VB0U@1239|Firmicutes,4HMAQ@91061|Bacilli,3F7AZ@33958|Lactobacillaceae	1239|Firmicutes	S	5-bromo-4-chloroindolyl phosphate hydrolysis protein	-	-	-	-	-	-	-	-	-	-	-	-	Halogen_Hydrol
102_S11_01010_1	913848.AELK01000030_gene303	4.49e-114	332.0	COG0588@1|root,COG0588@2|Bacteria,1V2UT@1239|Firmicutes,4HGRK@91061|Bacilli,3F443@33958|Lactobacillaceae	1239|Firmicutes	G	Catalyzes the interconversion of 2-phosphoglycerate and 3-phosphoglycerate	gpmA1	-	5.4.2.11	ko:K01834	ko00010,ko00260,ko00680,ko01100,ko01110,ko01120,ko01130,ko01200,ko01230,ko04922,ko05230,map00010,map00260,map00680,map01100,map01110,map01120,map01130,map01200,map01230,map04922,map05230	M00001,M00002,M00003	R01518	RC00536	ko00000,ko00001,ko00002,ko01000,ko04131,ko04147	-	-	-	His_Phos_1
102_S11_00618_1	913848.AELK01000040_gene1506	7.05e-100	301.0	COG1589@1|root,COG1589@2|Bacteria,1V6V5@1239|Firmicutes,4HDFD@91061|Bacilli,3F406@33958|Lactobacillaceae	1239|Firmicutes	D	Cell division protein that may be involved in stabilizing or promoting the assembly of the division complex	divIB	-	-	ko:K03589	ko04112,map04112	-	-	-	ko00000,ko00001,ko03036	-	-	-	FtsQ,POTRA_1
102_S11_01648_1	913848.AELK01000167_gene1378	3.46e-133	382.0	COG1126@1|root,COG1126@2|Bacteria,1TNYD@1239|Firmicutes,4HUHS@91061|Bacilli,3F4YF@33958|Lactobacillaceae	1239|Firmicutes	E	ABC transporter, ATP-binding protein	tcyC	-	-	ko:K10010	ko02010,map02010	M00234	-	-	ko00000,ko00001,ko00002,ko01000,ko02000	3.A.1.3.10,3.A.1.3.14	-	-	ABC_tran
102_S11_01980_1	913848.AELK01000085_gene455	8.31e-111	325.0	COG0084@1|root,COG0084@2|Bacteria,1V51S@1239|Firmicutes,4IFVV@91061|Bacilli,3F753@33958|Lactobacillaceae	1239|Firmicutes	L	TatD related DNase	-	-	-	ko:K03424	-	-	-	-	ko00000,ko01000	-	-	-	TatD_DNase
102_S11_01085_1	913848.AELK01000042_gene1475	8.41e-69	214.0	COG0712@1|root,COG0712@2|Bacteria,1VAG3@1239|Firmicutes,4HKFW@91061|Bacilli,3F5TZ@33958|Lactobacillaceae	1239|Firmicutes	C	F(1)F(0) ATP synthase produces ATP from ADP in the presence of a proton or sodium gradient. F-type ATPases consist of two structural domains, F(1) containing the extramembraneous catalytic core and F(0) containing the membrane proton channel, linked together by a central stalk and a peripheral stalk. During catalysis, ATP synthesis in the catalytic domain of F(1) is coupled via a rotary mechanism…	atpH	-	-	ko:K02113	ko00190,ko00195,ko01100,map00190,map00195,map01100	M00157	-	-	ko00000,ko00001,ko00002,ko00194	3.A.2.1	-	-	OSCP
102_S11_01489_1	913848.AELK01000192_gene475	1.26e-108	322.0	COG1806@1|root,COG1806@2|Bacteria,1TPG0@1239|Firmicutes,4HB0Q@91061|Bacilli,3F3WK@33958|Lactobacillaceae	1239|Firmicutes	F	Bifunctional serine threonine kinase and phosphorylase involved in the regulation of the pyruvate, phosphate dikinase (PPDK) by catalyzing its phosphorylation dephosphorylation	-	-	2.7.11.33,2.7.4.28	ko:K09773	-	-	-	-	ko00000,ko01000	-	-	-	Kinase-PPPase
102_S11_01047_1	913848.AELK01000235_gene1138	8.58e-85	250.0	COG0096@1|root,COG0096@2|Bacteria,1V3KK@1239|Firmicutes,4HH32@91061|Bacilli,3F64E@33958|Lactobacillaceae	1239|Firmicutes	J	One of the primary rRNA binding proteins, it binds directly to 16S rRNA central domain where it helps coordinate assembly of the platform of the 30S subunit	rpsH	GO:0003674,GO:0003735,GO:0005198,GO:0005575,GO:0005622,GO:0005623,GO:0005737,GO:0005829,GO:0005840,GO:0015935,GO:0022626,GO:0022627,GO:0032991,GO:0043226,GO:0043228,GO:0043229,GO:0043232,GO:0044391,GO:0044422,GO:0044424,GO:0044444,GO:0044445,GO:0044446,GO:0044464,GO:1990904	-	ko:K02994	ko03010,map03010	M00178,M00179	-	-	br01610,ko00000,ko00001,ko00002,ko03011	-	-	-	Ribosomal_S8
102_S11_00771_1	913848.AELK01000044_gene2529	7.41e-185	519.0	COG0252@1|root,COG0252@2|Bacteria,1TPP9@1239|Firmicutes,4H9YJ@91061|Bacilli,3F3XA@33958|Lactobacillaceae	1239|Firmicutes	EJ	Asparaginase	ansA	-	3.5.1.1	ko:K01424	ko00250,ko00460,ko01100,ko01110,map00250,map00460,map01100,map01110	-	R00485	RC00010,RC02798	ko00000,ko00001,ko01000	-	-	-	Asparaginase
102_S11_01842_1	913848.AELK01000061_gene2255	2.48e-23	91.3	COG4224@1|root,COG4224@2|Bacteria,1VEKJ@1239|Firmicutes,4HNIB@91061|Bacilli,3F87S@33958|Lactobacillaceae	1239|Firmicutes	S	UPF0291 protein	ynzC	-	-	-	-	-	-	-	-	-	-	-	DUF896
102_S11_01511_1	913848.AELK01000018_gene775	0.0	1354.0	COG1221@1|root,COG3933@1|root,COG1221@2|Bacteria,COG3933@2|Bacteria,1VSHE@1239|Firmicutes,4HB6T@91061|Bacilli,3F3N6@33958|Lactobacillaceae	1239|Firmicutes	K	Sigma-54 interaction domain	levR	-	-	-	-	-	-	-	-	-	-	-	EIIA-man,PRD,Sigma54_activat
102_S11_02145_1	913848.AELK01000254_gene1039	1.7e-148	424.0	COG1307@1|root,COG1307@2|Bacteria,1TYCV@1239|Firmicutes,4HD8F@91061|Bacilli,3F572@33958|Lactobacillaceae	1239|Firmicutes	S	Uncharacterised protein, DegV family COG1307	-	-	-	-	-	-	-	-	-	-	-	-	DegV
102_S11_00531_1	913848.AELK01000186_gene594	6.71e-211	591.0	COG0436@1|root,COG0436@2|Bacteria,1TP0J@1239|Firmicutes,4HA13@91061|Bacilli,3F3MX@33958|Lactobacillaceae	1239|Firmicutes	E	Aminotransferase	aspB	GO:0003674,GO:0003824,GO:0008483,GO:0016740,GO:0016769,GO:0047297	2.6.1.1,2.6.1.14	ko:K00812,ko:K10907,ko:K22457	ko00220,ko00250,ko00270,ko00330,ko00350,ko00360,ko00400,ko00401,ko00950,ko00960,ko01100,ko01110,ko01130,ko01210,ko01230,map00220,map00250,map00270,map00330,map00350,map00360,map00400,map00401,map00950,map00960,map01100,map01110,map01130,map01210,map01230	-	R00355,R00694,R00734,R00896,R01346,R02433,R02619,R05052	RC00006,RC00025	ko00000,ko00001,ko01000,ko01007	-	-	iHN637.CLJU_RS06550	Aminotran_1_2
102_S11_01039_1	913848.AELK01000235_gene1130	2.32e-43	141.0	COG0361@1|root,COG0361@2|Bacteria,1V9ZK@1239|Firmicutes,4HKF4@91061|Bacilli,3F7CW@33958|Lactobacillaceae	1239|Firmicutes	J	One of the essential components for the initiation of protein synthesis. Stabilizes the binding of IF-2 and IF-3 on the 30S subunit to which N-formylmethionyl-tRNA(fMet) subsequently binds. Helps modulate mRNA selection, yielding the 30S pre- initiation complex (PIC). Upon addition of the 50S ribosomal subunit IF-1, IF-2 and IF-3 are released leaving the mature 70S translation initation complex	infA	GO:0001871,GO:0003674,GO:0005488,GO:0005575,GO:0005622,GO:0005623,GO:0005737,GO:0005829,GO:0009986,GO:0030246,GO:0030247,GO:0043021,GO:0043022,GO:0044424,GO:0044444,GO:0044464,GO:0044877,GO:2001065	-	ko:K02518	-	-	-	-	ko00000,ko03012	-	-	-	eIF-1a
102_S11_02022_1	1122146.AUHP01000011_gene412	5.9e-37	127.0	2FCQV@1|root,344U2@2|Bacteria,1W026@1239|Firmicutes,4HZ7F@91061|Bacilli,3F7FM@33958|Lactobacillaceae	1239|Firmicutes	-	-	-	-	-	-	-	-	-	-	-	-	-	-	-
102_S11_01156_1	913848.AELK01000257_gene984	0.0	1399.0	COG3957@1|root,COG3957@2|Bacteria,1TR23@1239|Firmicutes,4HC2J@91061|Bacilli,3F3TZ@33958|Lactobacillaceae	1239|Firmicutes	G	Phosphoketolase	xfp	-	4.1.2.22,4.1.2.9	ko:K01621	ko00030,ko00710,ko01100,ko01120,map00030,map00710,map01100,map01120	-	R00761,R01621	RC00032,RC00226	ko00000,ko00001,ko01000	-	-	-	XFP,XFP_C,XFP_N
102_S11_00379_1	913848.AELK01000178_gene2071	6.05e-117	353.0	COG4473@1|root,COG4473@2|Bacteria,1V1VG@1239|Firmicutes,4HG1K@91061|Bacilli,3F4HH@33958|Lactobacillaceae	1239|Firmicutes	U	ABC transporter	ecsB	-	-	ko:K01992	-	M00254	-	-	ko00000,ko00002,ko02000	3.A.1	-	-	EcsB
102_S11_02201_1	913848.AELK01000067_gene1258	3.43e-112	326.0	COG3142@1|root,COG3142@2|Bacteria,1TQYI@1239|Firmicutes,4HE1E@91061|Bacilli,3F4NZ@33958|Lactobacillaceae	1239|Firmicutes	P	Participates in the control of copper homeostasis	cutC	-	-	ko:K06201	-	-	-	-	ko00000	-	-	-	CutC
102_S11_00627_1	913848.AELK01000040_gene1515	2.01e-128	376.0	COG0598@1|root,COG0598@2|Bacteria,1TPI8@1239|Firmicutes,4HE7S@91061|Bacilli,3F5FV@33958|Lactobacillaceae	1239|Firmicutes	P	CorA-like Mg2+ transporter protein	-	-	-	ko:K03284	-	-	-	-	ko00000,ko02000	1.A.35.1,1.A.35.3	-	-	CorA
102_S11_01432_1	1220589.CD32_22815	4.78e-30	110.0	COG2076@1|root,COG2076@2|Bacteria,1VEUF@1239|Firmicutes,4HM1T@91061|Bacilli,3IYKQ@400634|Lysinibacillus	1239|Firmicutes	U	COG2076 Membrane transporters of cations and cationic drugs	ebrA	GO:0005575,GO:0005623,GO:0005886,GO:0005887,GO:0006810,GO:0008150,GO:0016020,GO:0016021,GO:0031224,GO:0031226,GO:0044425,GO:0044459,GO:0044464,GO:0051179,GO:0051234,GO:0055085,GO:0071944	-	ko:K03297,ko:K11814	-	M00710	-	-	ko00000,ko00002,ko02000	2.A.7.1,2.A.7.1.6	-	-	Multi_Drug_Res
102_S11_00586_1	913848.AELK01000037_gene1596	1.01e-32	117.0	COG4838@1|root,COG4838@2|Bacteria,1VAXB@1239|Firmicutes,4HKIX@91061|Bacilli,3F862@33958|Lactobacillaceae	1239|Firmicutes	S	Belongs to the UPF0358 family	ylaN	-	-	-	-	-	-	-	-	-	-	-	DUF1507
102_S11_01886_1	911104.AEKT01000004_gene1293	2.9e-125	365.0	COG0313@1|root,COG0313@2|Bacteria,1TP6U@1239|Firmicutes,4HAH8@91061|Bacilli,4AWUP@81850|Leuconostocaceae	1239|Firmicutes	H	Catalyzes the 2'-O-methylation of the ribose of cytidine 1402 (C1402) in 16S rRNA	rsmI	GO:0000154,GO:0000451,GO:0000453,GO:0001510,GO:0006139,GO:0006364,GO:0006396,GO:0006725,GO:0006807,GO:0008150,GO:0008152,GO:0009451,GO:0009987,GO:0010467,GO:0016070,GO:0016072,GO:0022613,GO:0031167,GO:0032259,GO:0034470,GO:0034641,GO:0034660,GO:0042254,GO:0043170,GO:0043412,GO:0043414,GO:0044085,GO:0044237,GO:0044238,GO:0044260,GO:0046483,GO:0071704,GO:0071840,GO:0090304,GO:1901360	2.1.1.198	ko:K07056	-	-	-	-	ko00000,ko01000,ko03009	-	-	-	TP_methylase
102_S11_01806_1	913848.AELK01000024_gene705	3.79e-255	708.0	COG1207@1|root,COG1207@2|Bacteria,1TP88@1239|Firmicutes,4H9V5@91061|Bacilli,3F4I3@33958|Lactobacillaceae	1239|Firmicutes	M	Catalyzes the last two sequential reactions in the de novo biosynthetic pathway for UDP-N-acetylglucosamine (UDP- GlcNAc). The C-terminal domain catalyzes the transfer of acetyl group from acetyl coenzyme A to glucosamine-1-phosphate (GlcN-1-P) to produce N-acetylglucosamine-1-phosphate (GlcNAc-1-P), which is converted into UDP-GlcNAc by the transfer of uridine 5- monophosphate (from uridine 5-tr…	glmU	GO:0000270,GO:0000271,GO:0003674,GO:0003824,GO:0003977,GO:0005975,GO:0005976,GO:0006022,GO:0006023,GO:0006024,GO:0006629,GO:0006807,GO:0008150,GO:0008152,GO:0008610,GO:0008653,GO:0009058,GO:0009059,GO:0009103,GO:0009252,GO:0009273,GO:0009987,GO:0016051,GO:0016740,GO:0016772,GO:0016779,GO:0030203,GO:0033692,GO:0034637,GO:0034645,GO:0042546,GO:0043170,GO:0044036,GO:0044038,GO:0044085,GO:0044237,GO:…	2.3.1.157,2.7.7.23	ko:K04042	ko00520,ko01100,ko01130,map00520,map01100,map01130	M00362	R00416,R05332	RC00002,RC00004,RC00166	ko00000,ko00001,ko00002,ko01000	-	-	-	Hexapep,Hexapep_2,NTP_transf_3,NTP_transferase
102_S11_00676_1	1122149.BACN01000064_gene482	2.74e-45	150.0	COG1764@1|root,COG1764@2|Bacteria,1V7KG@1239|Firmicutes,4HIVZ@91061|Bacilli	1239|Firmicutes	O	OsmC-like protein	ohr2	-	-	-	-	-	-	-	-	-	-	-	OsmC
102_S11_01114_1	913848.AELK01000041_gene1548	7.91e-216	605.0	COG0014@1|root,COG0014@2|Bacteria,1TQ9V@1239|Firmicutes,4HB7B@91061|Bacilli,3F3W7@33958|Lactobacillaceae	1239|Firmicutes	E	Catalyzes the NADPH-dependent reduction of L-glutamate 5-phosphate into L-glutamate 5-semialdehyde and phosphate. The product spontaneously undergoes cyclization to form 1-pyrroline-5- carboxylate	proA	GO:0003674,GO:0003824,GO:0004350,GO:0008150,GO:0008152,GO:0016491,GO:0016620,GO:0016903,GO:0055114	1.2.1.41	ko:K00147	ko00330,ko00332,ko01100,ko01110,ko01130,ko01230,map00330,map00332,map01100,map01110,map01130,map01230	M00015	R03313	RC00684	ko00000,ko00001,ko00002,ko01000	-	-	iYO844.BSU13130	Aldedh
102_S11_00451_1	913848.AELK01000170_gene1652	4.55e-240	665.0	COG0192@1|root,COG0192@2|Bacteria,1TPCV@1239|Firmicutes,4HB33@91061|Bacilli,3F3T0@33958|Lactobacillaceae	1239|Firmicutes	H	Catalyzes the formation of S-adenosylmethionine (AdoMet) from methionine and ATP. The overall synthetic reaction is composed of two sequential steps, AdoMet formation and the subsequent tripolyphosphate hydrolysis which occurs prior to release of AdoMet from the enzyme	metK	GO:0003674,GO:0003824,GO:0004478,GO:0005575,GO:0005622,GO:0005623,GO:0005737,GO:0005829,GO:0016740,GO:0016765,GO:0044424,GO:0044444,GO:0044464	2.5.1.6	ko:K00789	ko00270,ko01100,ko01110,ko01230,map00270,map01100,map01110,map01230	M00034,M00035,M00368,M00609	R00177,R04771	RC00021,RC01211	ko00000,ko00001,ko00002,ko01000	-	-	-	S-AdoMet_synt_C,S-AdoMet_synt_M,S-AdoMet_synt_N
102_S11_02383_1	913848.AELK01000100_gene2184	3.88e-141	402.0	COG3022@1|root,COG3022@2|Bacteria,1TR33@1239|Firmicutes,4HFN2@91061|Bacilli,3F4KR@33958|Lactobacillaceae	1239|Firmicutes	S	Belongs to the UPF0246 family	XK27_08125	-	-	ko:K09861	-	-	-	-	ko00000	-	-	-	H2O2_YaaD
102_S11_02248_1	913848.AELK01000066_gene1237	1.41e-301	825.0	COG0166@1|root,COG0166@2|Bacteria,1TP29@1239|Firmicutes,4H9VI@91061|Bacilli,3F3XK@33958|Lactobacillaceae	1239|Firmicutes	G	Belongs to the GPI family	pgi	GO:0003674,GO:0003824,GO:0004347,GO:0005575,GO:0005622,GO:0005623,GO:0005737,GO:0005975,GO:0005996,GO:0006006,GO:0006082,GO:0006090,GO:0006091,GO:0006094,GO:0006096,GO:0006139,GO:0006163,GO:0006164,GO:0006165,GO:0006725,GO:0006732,GO:0006733,GO:0006753,GO:0006754,GO:0006757,GO:0006793,GO:0006796,GO:0006807,GO:0008150,GO:0008152,GO:0009056,GO:0009058,GO:0009108,GO:0009117,GO:0009123,GO:0009124,GO:…	5.3.1.9	ko:K01810	ko00010,ko00030,ko00500,ko00520,ko01100,ko01110,ko01120,ko01130,ko01200,map00010,map00030,map00500,map00520,map01100,map01110,map01120,map01130,map01200	M00001,M00004,M00114	R02739,R02740,R03321	RC00376,RC00563	ko00000,ko00001,ko00002,ko01000,ko04147	-	-	-	PGI
102_S11_00908_1	913848.AELK01000120_gene67	8.87e-122	351.0	COG0765@1|root,COG0765@2|Bacteria,1UJM4@1239|Firmicutes,4HBAS@91061|Bacilli,3F3WJ@33958|Lactobacillaceae	1239|Firmicutes	P	ABC transporter permease	glnP	GO:0003333,GO:0003674,GO:0005215,GO:0005342,GO:0005575,GO:0005623,GO:0005886,GO:0006810,GO:0006811,GO:0006820,GO:0006865,GO:0008150,GO:0008509,GO:0008514,GO:0015075,GO:0015171,GO:0015318,GO:0015711,GO:0015849,GO:0016020,GO:0022857,GO:0034220,GO:0044464,GO:0046942,GO:0046943,GO:0051179,GO:0051234,GO:0055085,GO:0071702,GO:0071705,GO:0071944,GO:0098656,GO:1903825,GO:1905039	-	ko:K10040	ko02010,map02010	M00228	-	-	ko00000,ko00001,ko00002,ko02000	3.A.1.3	-	-	BPD_transp_1
102_S11_02507_1	913848.AELK01000099_gene2289	1.16e-73	233.0	COG1275@1|root,COG1275@2|Bacteria,1UHCJ@1239|Firmicutes,4IS2U@91061|Bacilli,3FBRD@33958|Lactobacillaceae	1239|Firmicutes	P	Voltage-dependent anion channel	shetA	-	-	ko:K11041	ko05150,map05150	-	-	-	ko00000,ko00001,ko02042	2.A.16	-	-	SLAC1
102_S11_00920_1	913848.AELK01000121_gene51	2.35e-97	294.0	COG2240@1|root,COG2240@2|Bacteria,1TRCR@1239|Firmicutes,4HHME@91061|Bacilli,3F3V7@33958|Lactobacillaceae	1239|Firmicutes	H	Phosphomethylpyrimidine kinase	pdxK	-	2.7.1.35	ko:K00868	ko00750,ko01100,map00750,map01100	-	R00174,R01909,R02493	RC00002,RC00017	ko00000,ko00001,ko01000	-	-	-	Phos_pyr_kin
102_S11_01167_1	913848.AELK01000200_gene237	3.97e-106	313.0	COG0106@1|root,COG0106@2|Bacteria,1V1IR@1239|Firmicutes,4HACP@91061|Bacilli,3F5YT@33958|Lactobacillaceae	1239|Firmicutes	E	1-(5-phosphoribosyl)-5- (5-phosphoribosylamino)methylideneamino imidazole-4-carboxamide isomerase	hisA	GO:0000105,GO:0000162,GO:0003674,GO:0003824,GO:0003949,GO:0005575,GO:0005622,GO:0005623,GO:0005737,GO:0006082,GO:0006520,GO:0006547,GO:0006568,GO:0006576,GO:0006586,GO:0006725,GO:0006807,GO:0008150,GO:0008152,GO:0008652,GO:0009058,GO:0009072,GO:0009073,GO:0009308,GO:0009309,GO:0009987,GO:0016053,GO:0016853,GO:0016860,GO:0016861,GO:0018130,GO:0019438,GO:0019752,GO:0034641,GO:0042401,GO:0042430,GO:…	5.3.1.16	ko:K01814	ko00340,ko01100,ko01110,ko01230,map00340,map01100,map01110,map01230	M00026	R04640	RC00945	ko00000,ko00001,ko00002,ko01000	-	-	-	His_biosynth
102_S11_00118_1	913848.AELK01000194_gene136	1.12e-37	131.0	COG0454@1|root,COG0456@2|Bacteria,1VAYE@1239|Firmicutes,4HM99@91061|Bacilli,3F4YE@33958|Lactobacillaceae	1239|Firmicutes	K	Acetyltransferase (GNAT) domain	-	-	-	-	-	-	-	-	-	-	-	-	Acetyltransf_10
102_S11_02220_1	913848.AELK01000180_gene955	8.97e-126	360.0	COG2197@1|root,COG2197@2|Bacteria,1TQ1U@1239|Firmicutes,4HA4B@91061|Bacilli,3F4DN@33958|Lactobacillaceae	1239|Firmicutes	K	helix_turn_helix, Lux Regulon	vraR	-	-	ko:K07694,ko:K11618	ko02020,map02020	M00480,M00481,M00754	-	-	ko00000,ko00001,ko00002,ko02022	-	-	-	GerE,Response_reg
102_S11_01192_1	1400520.LFAB_01730	3.16e-314	860.0	COG2723@1|root,COG2723@2|Bacteria,1TP19@1239|Firmicutes,4HA1W@91061|Bacilli,3F3PQ@33958|Lactobacillaceae	1239|Firmicutes	G	Belongs to the glycosyl hydrolase 1 family	bglH	-	3.2.1.86	ko:K01223	ko00010,ko00500,map00010,map00500	-	R00839,R05133,R05134	RC00049,RC00171,RC00714	ko00000,ko00001,ko01000	-	GT1	-	Glyco_hydro_1
102_S11_02241_1	1231336.L248_0229	4.31e-28	115.0	2F31P@1|root,33VWT@2|Bacteria,1VWGD@1239|Firmicutes,4HWD9@91061|Bacilli,3F4CP@33958|Lactobacillaceae	1239|Firmicutes	-	-	-	-	-	-	-	-	-	-	-	-	-	-	-
102_S11_01160_1	913848.AELK01000200_gene243	3.21e-172	485.0	COG1446@1|root,COG1446@2|Bacteria,1TSWB@1239|Firmicutes,4HED0@91061|Bacilli,3F3SI@33958|Lactobacillaceae	1239|Firmicutes	E	Asparaginase	asnA2	-	3.4.19.5,3.5.1.1,3.5.1.26	ko:K01424,ko:K01444,ko:K13051	ko00250,ko00460,ko00511,ko01100,ko01110,ko04142,map00250,map00460,map00511,map01100,map01110,map04142	-	R00485	RC00010,RC02798	ko00000,ko00001,ko01000,ko01002	-	-	-	Asparaginase_2
102_S11_00597_1	913848.AELK01000039_gene1572	0.0	1236.0	COG0507@1|root,COG0507@2|Bacteria,1TPZH@1239|Firmicutes,4HATQ@91061|Bacilli,3F44X@33958|Lactobacillaceae	1239|Firmicutes	L	DNA-dependent ATPase and ATP-dependent 5'-3' DNA helicase. Has no activity on blunt DNA or DNA with 3'-overhangs, requires at least 10 bases of 5'-ssDNA for helicase activity	recD2	-	3.1.11.5	ko:K03581	ko03440,map03440	-	-	-	ko00000,ko00001,ko01000,ko03400	-	-	-	AAA_30,HHH_4,HHH_5,UvrD_C_2
102_S11_01477_1	913848.AELK01000024_gene689	5.23e-132	380.0	29SV9@1|root,30E1E@2|Bacteria,1V46E@1239|Firmicutes,4HI7R@91061|Bacilli,3F6E2@33958|Lactobacillaceae	1239|Firmicutes	-	-	-	-	-	-	-	-	-	-	-	-	-	-	-
102_S11_02542_1	913848.AELK01000041_gene1542	1.46e-101	295.0	COG0589@1|root,COG0589@2|Bacteria,1V3NY@1239|Firmicutes,4HIP3@91061|Bacilli,3F68T@33958|Lactobacillaceae	1239|Firmicutes	T	universal stress protein	uspA	-	-	-	-	-	-	-	-	-	-	-	Usp
102_S11_00607_1	913848.AELK01000039_gene1583	6.5e-189	535.0	COG3853@1|root,COG3853@2|Bacteria,1TQVX@1239|Firmicutes,4H9Z6@91061|Bacilli,3F5KJ@33958|Lactobacillaceae	1239|Firmicutes	P	Toxic anion resistance protein (TelA)	yaaN	-	-	-	-	-	-	-	-	-	-	-	TelA
102_S11_00190_1	913848.AELK01000028_gene403	1.06e-67	209.0	COG0802@1|root,COG0802@2|Bacteria,1V6CV@1239|Firmicutes,4HIIF@91061|Bacilli,3F3MR@33958|Lactobacillaceae	1239|Firmicutes	O	Hydrolase, P-loop family	ydiB	GO:0002949,GO:0006139,GO:0006396,GO:0006399,GO:0006400,GO:0006725,GO:0006807,GO:0008033,GO:0008150,GO:0008152,GO:0009451,GO:0009987,GO:0010467,GO:0016070,GO:0034470,GO:0034641,GO:0034660,GO:0043170,GO:0043412,GO:0044237,GO:0044238,GO:0046483,GO:0070525,GO:0071704,GO:0090304,GO:1901360	-	ko:K06925	-	-	-	-	ko00000,ko03016	-	-	-	TsaE
102_S11_00556_1	913848.AELK01000065_gene1323	1.36e-161	459.0	COG1105@1|root,COG1105@2|Bacteria,1TQ36@1239|Firmicutes,4HANU@91061|Bacilli,3F3SG@33958|Lactobacillaceae	1239|Firmicutes	H	Belongs to the carbohydrate kinase PfkB family. LacC subfamily	pfkB	GO:0003674,GO:0003824,GO:0005575,GO:0005622,GO:0005623,GO:0005737,GO:0005829,GO:0005975,GO:0006793,GO:0006796,GO:0008150,GO:0008152,GO:0009987,GO:0016301,GO:0016310,GO:0016740,GO:0016772,GO:0019200,GO:0044237,GO:0044238,GO:0044262,GO:0044424,GO:0044444,GO:0044464,GO:0046835,GO:0071704	2.7.1.56	ko:K00882	ko00051,map00051	-	R02071	RC00002,RC00017	ko00000,ko00001,ko01000	-	-	iYO844.BSU14390	PfkB
102_S11_00501_1	913848.AELK01000050_gene2604	4.92e-286	796.0	COG1293@1|root,COG1293@2|Bacteria,1TQ8A@1239|Firmicutes,4H9UF@91061|Bacilli,3F3PS@33958|Lactobacillaceae	1239|Firmicutes	K	Fibronectin-binding protein	FbpA	-	-	-	-	-	-	-	-	-	-	-	DUF814,FbpA
102_S11_02057_1	913848.AELK01000008_gene1106	1.15e-132	380.0	COG1794@1|root,COG1794@2|Bacteria,1V34N@1239|Firmicutes,4HG8W@91061|Bacilli,3F3XZ@33958|Lactobacillaceae	1239|Firmicutes	G	Belongs to the aspartate glutamate racemases family	racD	-	5.1.1.13	ko:K01779	ko00250,ko01054,map00250,map01054	-	R00491	RC00302	ko00000,ko00001,ko01000	-	-	-	Asp_Glu_race
102_S11_00449_1	913848.AELK01000170_gene1654	3.04e-57	187.0	COG0671@1|root,COG0671@2|Bacteria,1VF2U@1239|Firmicutes,4HNXR@91061|Bacilli,3F5CM@33958|Lactobacillaceae	1239|Firmicutes	I	Acid phosphatase homologues	yodM	-	3.6.1.27	ko:K19302	ko00550,map00550	-	R05627	RC00002	ko00000,ko00001,ko01000,ko01011	-	-	-	PAP2
102_S11_00021_1	1302286.BAOT01000026_gene1286	8.11e-55	183.0	2C9UQ@1|root,32RPZ@2|Bacteria,1VDDQ@1239|Firmicutes,4HNJB@91061|Bacilli,3F5X9@33958|Lactobacillaceae	1239|Firmicutes	S	Domain of unknown function (DUF4811)	-	-	-	-	-	-	-	-	-	-	-	-	DUF4811
102_S11_00768_1	1423743.JCM14108_1697	1.15e-71	218.0	COG0229@1|root,COG0229@2|Bacteria,1UPN0@1239|Firmicutes,4HGWN@91061|Bacilli,3F6H4@33958|Lactobacillaceae	1239|Firmicutes	O	peptide methionine sulfoxide reductase	msrB	-	1.8.4.11,1.8.4.12	ko:K07304,ko:K07305,ko:K12267	-	-	-	-	ko00000,ko01000	-	-	-	SelR
102_S11_00722_1	203123.OEOE_0700	5.54e-145	413.0	COG0596@1|root,COG0596@2|Bacteria,1VRHA@1239|Firmicutes	1239|Firmicutes	S	Alpha Beta	citR	-	-	-	-	-	-	-	-	-	-	-	Abhydrolase_1
102_S11_01558_1	913848.AELK01000097_gene2349	1.54e-98	295.0	COG1847@1|root,COG1847@2|Bacteria,1V3IN@1239|Firmicutes,4HHHU@91061|Bacilli,3F5WG@33958|Lactobacillaceae	1239|Firmicutes	S	R3H domain protein	jag	-	-	ko:K06346	-	-	-	-	ko00000	-	-	-	Jag_N,KH_4,R3H
102_S11_02496_1	913848.AELK01000230_gene1993	0.0	1117.0	COG0744@1|root,COG0744@2|Bacteria,1TPM5@1239|Firmicutes,4H9SA@91061|Bacilli,3F4ZE@33958|Lactobacillaceae	1239|Firmicutes	M	Penicillin binding protein transpeptidase domain	pbp1B	-	2.4.1.129,3.4.16.4	ko:K03693,ko:K05366,ko:K12551	ko00550,ko01100,ko01501,map00550,map01100,map01501	-	-	-	ko00000,ko00001,ko01000,ko01003,ko01011	-	GT51	-	Transgly,Transpeptidase
102_S11_00116_1	387344.LVIS_2065	4.23e-95	288.0	COG1475@1|root,COG1475@2|Bacteria,1TP0I@1239|Firmicutes,4HAC6@91061|Bacilli,3F4RU@33958|Lactobacillaceae	1239|Firmicutes	K	Belongs to the ParB family	noc	-	-	ko:K03497	-	-	-	-	ko00000,ko03000,ko03036,ko04812	-	-	-	ParBc
102_S11_01013_1	913848.AELK01000030_gene300	7.64e-39	131.0	294CX@1|root,2ZRSX@2|Bacteria,1W32Y@1239|Firmicutes,4I1C7@91061|Bacilli,3F85H@33958|Lactobacillaceae	1239|Firmicutes	-	-	-	-	-	-	-	-	-	-	-	-	-	-	-
102_S11_01234_1	913848.AELK01000259_gene977	1.83e-147	421.0	COG0702@1|root,COG0702@2|Bacteria,1TT90@1239|Firmicutes,4HC1K@91061|Bacilli,3F4UU@33958|Lactobacillaceae	1239|Firmicutes	GM	NmrA-like family	qorB	-	1.6.5.2	ko:K19267	ko00130,ko01110,map00130,map01110	-	R02964,R03643,R03816	RC00819	ko00000,ko00001,ko01000	-	-	-	NAD_binding_10,NmrA
102_S11_00613_1	913848.AELK01000040_gene1500	3.14e-25	97.4	COG0762@1|root,COG0762@2|Bacteria,1VEKA@1239|Firmicutes,4HNJR@91061|Bacilli,3F843@33958|Lactobacillaceae	1239|Firmicutes	S	YGGT family	ylmG	-	-	ko:K02221	-	-	-	-	ko00000,ko02044	-	-	-	YGGT
102_S11_01215_1	913848.AELK01000101_gene2037	2.52e-223	623.0	COG0577@1|root,COG0577@2|Bacteria,1TPUU@1239|Firmicutes,4HBY9@91061|Bacilli,3F5FN@33958|Lactobacillaceae	1239|Firmicutes	V	MacB-like periplasmic core domain	yknZ	-	-	ko:K02004	-	M00258	-	-	ko00000,ko00002,ko02000	3.A.1	-	-	FtsX,MacB_PCD
102_S11_01715_1	913848.AELK01000084_gene437	0.0	1015.0	COG0129@1|root,COG0129@2|Bacteria,1TP1R@1239|Firmicutes,4H9ZG@91061|Bacilli,3F45Q@33958|Lactobacillaceae	1239|Firmicutes	EG	Belongs to the IlvD Edd family	ilvD	-	4.2.1.9	ko:K01687,ko:K16786	ko00290,ko00770,ko01100,ko01110,ko01130,ko01210,ko01230,ko02010,map00290,map00770,map01100,map01110,map01130,map01210,map01230,map02010	M00019,M00570,M00582	R01209,R04441,R05070	RC00468,RC01714	ko00000,ko00001,ko00002,ko01000,ko02000	3.A.1.25,3.A.1.28,3.A.1.29,3.A.1.30,3.A.1.31,3.A.1.32,3.A.1.33,3.A.1.35	-	-	ILVD_EDD
102_S11_02555_1	1071400.LBUCD034_1876	1.24e-105	308.0	COG0652@1|root,COG0652@2|Bacteria,1TRHW@1239|Firmicutes,4H9V0@91061|Bacilli,3F3TI@33958|Lactobacillaceae	1239|Firmicutes	G	PPIases accelerate the folding of proteins. It catalyzes the cis-trans isomerization of proline imidic peptide bonds in oligopeptides	ppiB	-	5.2.1.8	ko:K03768	-	-	-	-	ko00000,ko01000,ko03110	-	-	-	Hydrolase_3,Pro_isomerase
102_S11_02016_1	913848.AELK01000072_gene2370	0.0	1507.0	COG1074@1|root,COG1074@2|Bacteria,1TQ35@1239|Firmicutes,4HA64@91061|Bacilli,3F3Z0@33958|Lactobacillaceae	1239|Firmicutes	L	ATP-dependent helicase nuclease subunit A	addA	GO:0003674,GO:0003824,GO:0004518,GO:0004527,GO:0006139,GO:0006259,GO:0006725,GO:0006807,GO:0008150,GO:0008152,GO:0009987,GO:0016787,GO:0016788,GO:0034641,GO:0043170,GO:0044237,GO:0044238,GO:0044260,GO:0046483,GO:0071704,GO:0090304,GO:0090305,GO:1901360	3.6.4.12	ko:K16898	-	-	-	-	ko00000,ko01000,ko03400	-	-	-	PDDEXK_1,UvrD-helicase,UvrD_C
102_S11_02265_1	913848.AELK01000060_gene2199	5.33e-56	180.0	2E0MY@1|root,32W75@2|Bacteria,1VFZQ@1239|Firmicutes,4HKWR@91061|Bacilli,3F6FP@33958|Lactobacillaceae	1239|Firmicutes	S	Protein of unknown function (DUF3013)	XK27_03960	-	-	-	-	-	-	-	-	-	-	-	DUF3013
102_S11_01502_1	913848.AELK01000246_gene1222	0.0	957.0	COG0519@1|root,COG0519@2|Bacteria,1TPG8@1239|Firmicutes,4HA7Q@91061|Bacilli,3F3NV@33958|Lactobacillaceae	1239|Firmicutes	F	Catalyzes the synthesis of GMP from XMP	guaA	GO:0003674,GO:0003824,GO:0003921,GO:0003922,GO:0006139,GO:0006163,GO:0006164,GO:0006177,GO:0006725,GO:0006753,GO:0006793,GO:0006796,GO:0006807,GO:0008150,GO:0008152,GO:0009058,GO:0009116,GO:0009117,GO:0009119,GO:0009123,GO:0009124,GO:0009126,GO:0009127,GO:0009150,GO:0009152,GO:0009156,GO:0009161,GO:0009163,GO:0009165,GO:0009167,GO:0009168,GO:0009259,GO:0009260,GO:0009987,GO:0016874,GO:0016879,GO:…	6.3.5.2	ko:K01951	ko00230,ko00983,ko01100,map00230,map00983,map01100	M00050	R01230,R01231,R08244	RC00010,RC00204	ko00000,ko00001,ko00002,ko01000,ko01002	-	-	-	GATase,GMP_synt_C,NAD_synthase
102_S11_00565_1	913848.AELK01000035_gene1810	1.09e-50	161.0	COG1694@1|root,COG1694@2|Bacteria,1VIQA@1239|Firmicutes,4HM6C@91061|Bacilli,3F6WJ@33958|Lactobacillaceae	1239|Firmicutes	S	mazG nucleotide pyrophosphohydrolase	-	-	-	-	-	-	-	-	-	-	-	-	MazG
102_S11_00130_1	913848.AELK01000194_gene127	1.55e-247	687.0	COG2252@1|root,COG2252@2|Bacteria,1TQC6@1239|Firmicutes,4HANG@91061|Bacilli,3F44D@33958|Lactobacillaceae	1239|Firmicutes	S	permease	pbuG	-	-	ko:K06901	-	-	-	-	ko00000,ko02000	2.A.1.40	-	-	Xan_ur_permease
102_S11_00755_1	913848.AELK01000058_gene2178	1.37e-142	407.0	COG1381@1|root,COG1381@2|Bacteria,1UZ19@1239|Firmicutes,4HAHI@91061|Bacilli,3F56P@33958|Lactobacillaceae	1239|Firmicutes	L	Involved in DNA repair and RecF pathway recombination	recO	GO:0005575,GO:0005622,GO:0005623,GO:0006139,GO:0006259,GO:0006281,GO:0006302,GO:0006725,GO:0006807,GO:0006950,GO:0006974,GO:0008150,GO:0008152,GO:0009295,GO:0009987,GO:0033554,GO:0034641,GO:0043170,GO:0043226,GO:0043228,GO:0043229,GO:0043232,GO:0043590,GO:0044237,GO:0044238,GO:0044260,GO:0044424,GO:0044464,GO:0046483,GO:0050896,GO:0051716,GO:0071704,GO:0090304,GO:1901360	-	ko:K03584	ko03440,map03440	-	-	-	ko00000,ko00001,ko03400	-	-	-	RecO_C,RecO_N
102_S11_01309_1	913848.AELK01000245_gene1334	0.0	1373.0	COG0308@1|root,COG0308@2|Bacteria,1TR43@1239|Firmicutes,4HA20@91061|Bacilli,3F3UH@33958|Lactobacillaceae	1239|Firmicutes	E	aminopeptidase	pepN	GO:0005575,GO:0005622,GO:0005623,GO:0005737,GO:0044424,GO:0044464	3.4.11.2	ko:K01256,ko:K08776	ko00480,ko01100,map00480,map01100	-	R00899,R04951	RC00096,RC00141	ko00000,ko00001,ko01000,ko01002	-	-	-	ERAP1_C,Peptidase_M1
102_S11_00375_1	1408226.T233_01173	1.04e-51	168.0	COG0589@1|root,COG0589@2|Bacteria,1V3NY@1239|Firmicutes,4HM96@91061|Bacilli,4B2R8@81852|Enterococcaceae	1239|Firmicutes	T	Universal stress protein	-	-	-	-	-	-	-	-	-	-	-	-	Usp
102_S11_02538_1	913848.AELK01000182_gene890	0.0	931.0	COG2936@1|root,COG2936@2|Bacteria,1TT78@1239|Firmicutes,4HBA0@91061|Bacilli,3F44E@33958|Lactobacillaceae	1239|Firmicutes	E	Removes N-terminal dipeptides sequentially from polypeptides having unsubstituted N-termini provided that the penultimate residue is proline	pepX	-	3.4.14.11	ko:K01281	-	-	-	-	ko00000,ko01000,ko01002	-	-	-	PepX_C,PepX_N,Peptidase_S15
102_S11_02222_1	913848.AELK01000181_gene957	0.0	1008.0	COG0768@1|root,COG0768@2|Bacteria,1TQHY@1239|Firmicutes,4HAFX@91061|Bacilli,3F3KH@33958|Lactobacillaceae	1239|Firmicutes	M	Penicillin-binding Protein	mrdA	-	3.4.16.4	ko:K00687,ko:K05515,ko:K12553,ko:K21465,ko:K21466	ko00550,ko01100,ko01501,map00550,map01100,map01501	-	-	-	ko00000,ko00001,ko01000,ko01011	-	-	-	PBP_dimer,Transpeptidase
102_S11_00717_1	1122149.BACN01000068_gene403	2.66e-77	236.0	COG1309@1|root,COG1309@2|Bacteria,1U794@1239|Firmicutes,4IH40@91061|Bacilli,3F954@33958|Lactobacillaceae	1239|Firmicutes	K	transcriptional regulator	-	-	-	-	-	-	-	-	-	-	-	-	TetR_N
102_S11_00523_1	913848.AELK01000186_gene603	4.86e-230	638.0	COG0116@1|root,COG0116@2|Bacteria,1TP0X@1239|Firmicutes,4HBKY@91061|Bacilli,3F3NZ@33958|Lactobacillaceae	1239|Firmicutes	L	Belongs to the methyltransferase superfamily	ypsC	GO:0000154,GO:0001510,GO:0003674,GO:0003824,GO:0005575,GO:0005622,GO:0005623,GO:0005737,GO:0005829,GO:0006139,GO:0006364,GO:0006396,GO:0006725,GO:0006807,GO:0008150,GO:0008152,GO:0008168,GO:0008170,GO:0008173,GO:0008649,GO:0008757,GO:0008990,GO:0009451,GO:0009987,GO:0010467,GO:0016070,GO:0016072,GO:0016435,GO:0016740,GO:0016741,GO:0022613,GO:0031167,GO:0032259,GO:0034470,GO:0034641,GO:0034660,GO:…	-	ko:K07444	-	-	-	-	ko00000,ko01000	-	-	-	THUMP,UPF0020
102_S11_00588_1	913848.AELK01000038_gene1564	3.73e-113	332.0	COG0483@1|root,COG0483@2|Bacteria,1TR4E@1239|Firmicutes,4HB92@91061|Bacilli,3F5BB@33958|Lactobacillaceae	1239|Firmicutes	G	Belongs to the inositol monophosphatase superfamily	suhB	GO:0003674,GO:0003824,GO:0005975,GO:0006020,GO:0006066,GO:0006793,GO:0006796,GO:0007154,GO:0007165,GO:0008150,GO:0008152,GO:0008934,GO:0009056,GO:0009987,GO:0016311,GO:0016787,GO:0016788,GO:0016791,GO:0019637,GO:0019751,GO:0023052,GO:0042578,GO:0043647,GO:0044237,GO:0044238,GO:0044262,GO:0044281,GO:0044282,GO:0046164,GO:0046174,GO:0046434,GO:0046838,GO:0046855,GO:0050789,GO:0050794,GO:0050896,GO:…	3.1.3.25	ko:K01092	ko00521,ko00562,ko01100,ko04070,map00521,map00562,map01100,map04070	M00131	R01185,R01186,R01187	RC00078	ko00000,ko00001,ko00002,ko01000	-	-	-	Inositol_P
102_S11_00638_1	913848.AELK01000189_gene535	8.34e-169	479.0	COG0462@1|root,COG0462@2|Bacteria,1TQ6Q@1239|Firmicutes,4HB61@91061|Bacilli,3F3V8@33958|Lactobacillaceae	1239|Firmicutes	F	Involved in the biosynthesis of the central metabolite phospho-alpha-D-ribosyl-1-pyrophosphate (PRPP) via the transfer of pyrophosphoryl group from ATP to 1-hydroxyl of ribose-5-phosphate (Rib-5-P)	prs	-	2.7.6.1	ko:K00948	ko00030,ko00230,ko01100,ko01110,ko01120,ko01130,ko01200,ko01230,map00030,map00230,map01100,map01110,map01120,map01130,map01200,map01230	M00005	R01049	RC00002,RC00078	ko00000,ko00001,ko00002,ko01000	-	-	-	Pribosyl_synth,Pribosyltran_N
102_S11_01906_1	913848.AELK01000044_gene2525	4.2e-195	547.0	COG0533@1|root,COG0533@2|Bacteria,1TQDR@1239|Firmicutes,4HANB@91061|Bacilli,3F4AX@33958|Lactobacillaceae	1239|Firmicutes	J	Required for the formation of a threonylcarbamoyl group on adenosine at position 37 (t(6)A37) in tRNAs that read codons beginning with adenine. Is involved in the transfer of the threonylcarbamoyl moiety of threonylcarbamoyl-AMP (TC-AMP) to the N6 group of A37, together with TsaE and TsaB. TsaD likely plays a direct catalytic role in this reaction	tsaD	GO:0000408,GO:0002949,GO:0005575,GO:0005622,GO:0005623,GO:0006139,GO:0006396,GO:0006399,GO:0006400,GO:0006725,GO:0006807,GO:0008033,GO:0008150,GO:0008152,GO:0009451,GO:0009987,GO:0010467,GO:0016070,GO:0032991,GO:0034470,GO:0034641,GO:0034660,GO:0043170,GO:0043412,GO:0044237,GO:0044238,GO:0044424,GO:0044464,GO:0046483,GO:0070525,GO:0071704,GO:0090304,GO:1901360	2.3.1.234	ko:K01409	-	-	R10648	RC00070,RC00416	ko00000,ko01000,ko03016	-	-	-	Peptidase_M22
102_S11_02251_1	1114972.AUAW01000001_gene1654	8.72e-99	302.0	COG0431@1|root,COG2461@1|root,COG0431@2|Bacteria,COG2461@2|Bacteria,1TPRA@1239|Firmicutes,4HDA5@91061|Bacilli,3F44U@33958|Lactobacillaceae	1239|Firmicutes	S	reductase	XK27_09615	-	1.5.1.36	ko:K19784,ko:K22393,ko:K22394	ko00740,ko01100,map00740,map01100	-	R05705,R09748,R09750	RC00126	ko00000,ko00001,ko01000	-	-	-	FMN_red,PAS_10
102_S11_01853_1	913848.AELK01000031_gene1834	7.78e-129	367.0	COG0353@1|root,COG0353@2|Bacteria,1TR87@1239|Firmicutes,4HAZR@91061|Bacilli,3F4JQ@33958|Lactobacillaceae	1239|Firmicutes	L	May play a role in DNA repair. It seems to be involved in an RecBC-independent recombinational process of DNA repair. It may act with RecF and RecO	recR	-	-	ko:K06187	ko03440,map03440	-	-	-	ko00000,ko00001,ko03400	-	-	-	RecR,Toprim_4
102_S11_01226_1	1114972.AUAW01000007_gene2604	1.07e-60	191.0	COG0789@1|root,COG0789@2|Bacteria,1VB69@1239|Firmicutes,4HKUK@91061|Bacilli,3F78C@33958|Lactobacillaceae	1239|Firmicutes	K	helix_turn_helix, mercury resistance	-	-	-	-	-	-	-	-	-	-	-	-	MerR_1
102_S11_01033_1	913848.AELK01000235_gene1124	6.29e-157	446.0	COG1122@1|root,COG1122@2|Bacteria,1TPH8@1239|Firmicutes,4HA7T@91061|Bacilli,3F48E@33958|Lactobacillaceae	1239|Firmicutes	P	ATP-binding (A) component of a common energy-coupling factor (ECF) ABC-transporter complex. Unlike classic ABC transporters this ECF transporter provides the energy necessary to transport a number of different substrates	ecfA2	GO:0003674,GO:0005215,GO:0005575,GO:0005623,GO:0005886,GO:0006810,GO:0006811,GO:0006820,GO:0006855,GO:0008150,GO:0008509,GO:0008514,GO:0015075,GO:0015238,GO:0015711,GO:0015893,GO:0016020,GO:0022857,GO:0032217,GO:0032218,GO:0034220,GO:0035461,GO:0042221,GO:0042493,GO:0044464,GO:0050896,GO:0051179,GO:0051180,GO:0051234,GO:0055085,GO:0071702,GO:0071705,GO:0071944,GO:0090482,GO:0098656	-	ko:K16787	ko02010,map02010	M00582	-	-	ko00000,ko00001,ko00002,ko01000,ko02000	3.A.1.25,3.A.1.28,3.A.1.29,3.A.1.30,3.A.1.31,3.A.1.32,3.A.1.33,3.A.1.35	-	-	ABC_tran
102_S11_00763_1	913848.AELK01000059_gene2541	1.56e-166	471.0	COG0648@1|root,COG0648@2|Bacteria,1TP1D@1239|Firmicutes,4HB4F@91061|Bacilli,3F42I@33958|Lactobacillaceae	1239|Firmicutes	L	Endonuclease IV plays a role in DNA repair. It cleaves phosphodiester bonds at apurinic or apyrimidinic sites (AP sites) to produce new 5'-ends that are base-free deoxyribose 5-phosphate residues. It preferentially attacks modified AP sites created by bleomycin and neocarzinostatin	nfo	GO:0003674,GO:0003824,GO:0003906,GO:0006139,GO:0006259,GO:0006281,GO:0006284,GO:0006725,GO:0006807,GO:0006950,GO:0006974,GO:0008081,GO:0008150,GO:0008152,GO:0009987,GO:0016787,GO:0016788,GO:0033554,GO:0034641,GO:0042578,GO:0043170,GO:0044237,GO:0044238,GO:0044260,GO:0046483,GO:0050896,GO:0051716,GO:0071704,GO:0090304,GO:0140097,GO:1901360	3.1.21.2	ko:K01151	ko03410,map03410	-	-	-	ko00000,ko00001,ko01000,ko03400	-	-	-	AP_endonuc_2
102_S11_01876_1	913848.AELK01000014_gene868	0.0	1049.0	COG1252@1|root,COG1252@2|Bacteria,1TR6X@1239|Firmicutes,4HA14@91061|Bacilli,3F4N1@33958|Lactobacillaceae	1239|Firmicutes	C	NADH dehydrogenase	ndh	-	1.6.99.3	ko:K03885	ko00190,map00190	-	-	-	ko00000,ko00001,ko01000	-	-	-	DoxD,DoxX,Pyr_redox_2
102_S11_00684_1	913848.AELK01000204_gene2660	1.19e-228	637.0	COG1125@1|root,COG1125@2|Bacteria,1TPV8@1239|Firmicutes,4H9SI@91061|Bacilli,3F55H@33958|Lactobacillaceae	1239|Firmicutes	E	ABC transporter, ATP-binding protein	opuCA	-	-	ko:K05847	ko02010,map02010	M00209	-	-	ko00000,ko00001,ko00002,ko02000	3.A.1.12	-	iSB619.SA_RS12845,iYO844.BSU33730	ABC_tran,CBS
102_S11_00553_1	913848.AELK01000065_gene1320	3.61e-275	773.0	COG1835@1|root,COG1835@2|Bacteria,1TPTG@1239|Firmicutes,4HB7R@91061|Bacilli,3F3WT@33958|Lactobacillaceae	1239|Firmicutes	I	Acyltransferase	oatA	GO:0000271,GO:0005575,GO:0005623,GO:0005886,GO:0005975,GO:0005976,GO:0006629,GO:0008150,GO:0008152,GO:0008610,GO:0008653,GO:0009058,GO:0009059,GO:0009103,GO:0009987,GO:0016020,GO:0016051,GO:0033692,GO:0034637,GO:0034645,GO:0043170,GO:0044237,GO:0044238,GO:0044249,GO:0044255,GO:0044260,GO:0044262,GO:0044264,GO:0044464,GO:0071704,GO:0071944,GO:1901135,GO:1901137,GO:1901576,GO:1903509	-	-	-	-	-	-	-	-	-	-	Acyl_transf_3
102_S11_01031_1	913848.AELK01000235_gene1122	1.18e-137	394.0	COG0101@1|root,COG0101@2|Bacteria,1TQUY@1239|Firmicutes,4HCFI@91061|Bacilli,3F4KC@33958|Lactobacillaceae	1239|Firmicutes	J	Formation of pseudouridine at positions 38, 39 and 40 in the anticodon stem and loop of transfer RNAs	truA	GO:0001522,GO:0003674,GO:0003824,GO:0006139,GO:0006396,GO:0006399,GO:0006400,GO:0006725,GO:0006807,GO:0008033,GO:0008150,GO:0008152,GO:0009451,GO:0009982,GO:0009987,GO:0010467,GO:0016070,GO:0016853,GO:0016866,GO:0031119,GO:0034470,GO:0034641,GO:0034660,GO:0043170,GO:0043412,GO:0044237,GO:0044238,GO:0046483,GO:0071704,GO:0090304,GO:1901360	5.4.99.12	ko:K06173	-	-	-	-	ko00000,ko01000,ko03016	-	-	-	PseudoU_synth_1
102_S11_02554_1	913848.AELK01000227_gene672	6.49e-53	169.0	COG1098@1|root,COG1098@2|Bacteria,1VASQ@1239|Firmicutes,4HKSW@91061|Bacilli,3F6AN@33958|Lactobacillaceae	1239|Firmicutes	J	general stress protein	yugI	-	-	ko:K07570	-	-	-	-	ko00000	-	-	-	S1
102_S11_02218_1	913848.AELK01000180_gene953	2.37e-100	298.0	COG4758@1|root,COG4758@2|Bacteria,1V3D0@1239|Firmicutes,4HDIA@91061|Bacilli,3F5S1@33958|Lactobacillaceae	1239|Firmicutes	S	Cell wall-active antibiotics response 4TMS YvqF	yvqF	-	-	ko:K11622	ko02020,map02020	-	-	-	ko00000,ko00001	-	-	-	DUF2154
102_S11_01985_1	1136177.KCA1_0604	5.32e-77	237.0	COG2323@1|root,COG2323@2|Bacteria,1TPNF@1239|Firmicutes,4HF15@91061|Bacilli,3F4F3@33958|Lactobacillaceae	1239|Firmicutes	S	Protein of unknown function (DUF421)	yviA	-	-	-	-	-	-	-	-	-	-	-	DUF421
102_S11_00723_1	1400520.LFAB_03625	3.12e-188	540.0	COG0477@1|root,COG2814@2|Bacteria,1UYQB@1239|Firmicutes,4HE3Y@91061|Bacilli,3F3NG@33958|Lactobacillaceae	1239|Firmicutes	EGP	Major Facilitator	-	-	-	-	-	-	-	-	-	-	-	-	MFS_1
102_S11_02390_1	913848.AELK01000231_gene1992	1.92e-43	147.0	2CCJZ@1|root,303JM@2|Bacteria,1U58T@1239|Firmicutes,4IF00@91061|Bacilli,3F565@33958|Lactobacillaceae	1239|Firmicutes	-	-	-	-	-	-	-	-	-	-	-	-	-	-	-
102_S11_00514_1	913848.AELK01000050_gene2591	6.72e-104	305.0	COG1573@1|root,COG1573@2|Bacteria,1V4M9@1239|Firmicutes,4HHJN@91061|Bacilli,3F4GW@33958|Lactobacillaceae	1239|Firmicutes	L	Uracil-DNA glycosylase	ung2	-	3.2.2.27	ko:K21929	ko03410,map03410	-	-	-	ko00000,ko00001,ko01000,ko03400	-	-	-	UDG
102_S11_00678_1	1423747.BAMJ01000003_gene316	1.71e-164	469.0	COG0095@1|root,COG0095@2|Bacteria,1TQ5U@1239|Firmicutes,4H9P6@91061|Bacilli,3F4UZ@33958|Lactobacillaceae	1239|Firmicutes	H	Lipoate-protein ligase	lplA	-	6.3.1.20	ko:K03800	ko00785,ko01100,map00785,map01100	-	R07770,R07771,R11143	RC00043,RC00070,RC00090,RC00992,RC02896	ko00000,ko00001,ko01000	-	-	-	BPL_LplA_LipB,Lip_prot_lig_C
102_S11_00216_1	913848.AELK01000006_gene2427	1.41e-126	362.0	COG1896@1|root,COG1896@2|Bacteria,1TSDU@1239|Firmicutes,4HA8H@91061|Bacilli,3F4RZ@33958|Lactobacillaceae	1239|Firmicutes	S	HD containing hydrolase-like enzyme	yfbR	-	-	ko:K07023	-	-	-	-	ko00000	-	-	-	HD_2
102_S11_01881_1	913848.AELK01000031_gene1836	2.62e-114	332.0	COG0125@1|root,COG0125@2|Bacteria,1V1HE@1239|Firmicutes,4HGWR@91061|Bacilli,3F4JR@33958|Lactobacillaceae	1239|Firmicutes	F	Phosphorylation of dTMP to form dTDP in both de novo and salvage pathways of dTTP synthesis	tmk	GO:0003674,GO:0003824,GO:0004798,GO:0005575,GO:0005622,GO:0005623,GO:0005737,GO:0006139,GO:0006220,GO:0006221,GO:0006227,GO:0006233,GO:0006235,GO:0006725,GO:0006753,GO:0006793,GO:0006796,GO:0006807,GO:0008150,GO:0008152,GO:0009041,GO:0009058,GO:0009117,GO:0009123,GO:0009132,GO:0009133,GO:0009138,GO:0009139,GO:0009141,GO:0009142,GO:0009147,GO:0009148,GO:0009165,GO:0009186,GO:0009189,GO:0009196,GO:…	2.7.4.9	ko:K00943	ko00240,ko01100,map00240,map01100	M00053	R02094,R02098	RC00002	ko00000,ko00001,ko00002,ko01000	-	-	iSB619.SA_RS02535	Thymidylate_kin
102_S11_01789_1	913848.AELK01000244_gene1355	2.56e-114	340.0	296WI@1|root,2ZU5A@2|Bacteria,1VT7R@1239|Firmicutes,4HVBN@91061|Bacilli,3F4R1@33958|Lactobacillaceae	1239|Firmicutes	-	-	-	-	-	-	-	-	-	-	-	-	-	-	-
102_S11_00491_1	913848.AELK01000051_gene323	0.0	1243.0	COG0188@1|root,COG0188@2|Bacteria,1TRE7@1239|Firmicutes,4HAQB@91061|Bacilli,3F3MJ@33958|Lactobacillaceae	1239|Firmicutes	L	Topoisomerase IV is essential for chromosome segregation. It relaxes supercoiled DNA. Performs the decatenation events required during the replication of a circular DNA molecule	parC	-	5.99.1.3	ko:K02469,ko:K02621	-	-	-	-	ko00000,ko01000,ko02048,ko03032,ko03036,ko03400	-	-	-	DNA_gyraseA_C,DNA_topoisoIV
102_S11_01036_1	913848.AELK01000235_gene1127	1.14e-205	571.0	COG0202@1|root,COG0202@2|Bacteria,1TPR8@1239|Firmicutes,4H9R1@91061|Bacilli,3F3W6@33958|Lactobacillaceae	1239|Firmicutes	K	DNA-dependent RNA polymerase catalyzes the transcription of DNA into RNA using the four ribonucleoside triphosphates as substrates	rpoA	GO:0003674,GO:0003824,GO:0003899,GO:0005575,GO:0005622,GO:0005623,GO:0005737,GO:0006139,GO:0006351,GO:0006354,GO:0006725,GO:0006807,GO:0008150,GO:0008152,GO:0009058,GO:0009059,GO:0009987,GO:0010467,GO:0016070,GO:0016740,GO:0016772,GO:0016779,GO:0018130,GO:0019438,GO:0032774,GO:0034062,GO:0034641,GO:0034645,GO:0034654,GO:0043170,GO:0044237,GO:0044238,GO:0044249,GO:0044260,GO:0044271,GO:0044424,GO:…	2.7.7.6	ko:K03040	ko00230,ko00240,ko01100,ko03020,map00230,map00240,map01100,map03020	M00183	R00435,R00441,R00442,R00443	RC02795	br01611,ko00000,ko00001,ko00002,ko01000,ko03021,ko03400	-	-	-	RNA_pol_A_CTD,RNA_pol_A_bac,RNA_pol_L
102_S11_01723_1	913848.AELK01000084_gene430	1.61e-230	636.0	COG0115@1|root,COG0115@2|Bacteria,1TQQI@1239|Firmicutes,4HASX@91061|Bacilli,3F4BD@33958|Lactobacillaceae	1239|Firmicutes	E	Branched-chain amino acid aminotransferase	ilvE	-	2.6.1.42,4.1.3.38	ko:K00826,ko:K02619	ko00270,ko00280,ko00290,ko00770,ko00790,ko01100,ko01110,ko01130,ko01210,ko01230,map00270,map00280,map00290,map00770,map00790,map01100,map01110,map01130,map01210,map01230	M00019,M00036,M00119,M00570	R01090,R01214,R02199,R05553,R10991	RC00006,RC00036,RC01843,RC02148	ko00000,ko00001,ko00002,ko01000,ko01007	-	-	iYO844.BSU38550	Aminotran_4
102_S11_01651_1	913848.AELK01000166_gene1413	6.25e-265	737.0	COG0248@1|root,COG0248@2|Bacteria,1VT8Q@1239|Firmicutes,4HB84@91061|Bacilli,3F49N@33958|Lactobacillaceae	1239|Firmicutes	FP	exopolyphosphatase	ppx3	-	3.6.1.11,3.6.1.40	ko:K01524	ko00230,map00230	-	R03409	RC00002	ko00000,ko00001,ko01000	-	-	-	HD,Ppx-GppA
102_S11_00219_1	913848.AELK01000006_gene2424	5.27e-76	228.0	COG0457@1|root,COG0457@2|Bacteria,1U528@1239|Firmicutes,4IFYQ@91061|Bacilli,3F79Y@33958|Lactobacillaceae	1239|Firmicutes	S	Tetratricopeptide repeat	-	-	-	-	-	-	-	-	-	-	-	-	-
102_S11_01480_1	913848.AELK01000024_gene686	1.09e-275	766.0	COG0513@1|root,COG0513@2|Bacteria,1TPAP@1239|Firmicutes,4HAB3@91061|Bacilli,3F46Q@33958|Lactobacillaceae	1239|Firmicutes	F	DEAD-box RNA helicase possibly involved in RNA degradation. Unwinds dsRNA in both 5'- and 3'-directions, has RNA- dependent ATPase activity	cshA	GO:0000166,GO:0003674,GO:0003676,GO:0003723,GO:0003724,GO:0003824,GO:0004004,GO:0004386,GO:0005488,GO:0005524,GO:0005575,GO:0005622,GO:0005623,GO:0005737,GO:0005886,GO:0006139,GO:0006725,GO:0006807,GO:0006950,GO:0008026,GO:0008144,GO:0008150,GO:0008152,GO:0008186,GO:0009266,GO:0009295,GO:0009409,GO:0009628,GO:0009987,GO:0010501,GO:0016020,GO:0016070,GO:0016462,GO:0016787,GO:0016817,GO:0016818,GO:…	3.6.4.13	ko:K05592	ko03018,map03018	-	-	-	ko00000,ko00001,ko01000,ko03009,ko03019	-	-	-	DEAD,DbpA,Helicase_C
102_S11_01303_1	913848.AELK01000184_gene664	1.04e-81	252.0	29NT4@1|root,309R6@2|Bacteria,1U5IX@1239|Firmicutes,4HZ1H@91061|Bacilli,3F624@33958|Lactobacillaceae	1239|Firmicutes	-	-	-	-	-	-	-	-	-	-	-	-	-	-	-
102_S11_00125_1	1133569.AHYZ01000080_gene1908	6.37e-182	520.0	COG0538@1|root,COG0538@2|Bacteria,1UHPE@1239|Firmicutes,4H9US@91061|Bacilli,3F4G4@33958|Lactobacillaceae	1239|Firmicutes	C	Isocitrate/isopropylmalate dehydrogenase	icd	-	1.1.1.42	ko:K00031	ko00020,ko00480,ko00720,ko01100,ko01110,ko01120,ko01130,ko01200,ko01210,ko01230,ko04146,map00020,map00480,map00720,map01100,map01110,map01120,map01130,map01200,map01210,map01230,map04146	M00009,M00010,M00173,M00740	R00267,R00268,R01899	RC00001,RC00084,RC00114,RC00626,RC02801	br01601,ko00000,ko00001,ko00002,ko01000	-	-	-	Iso_dh
102_S11_01497_1	913848.AELK01000247_gene2143	0.0	1174.0	COG3973@1|root,COG3973@2|Bacteria,1TP39@1239|Firmicutes,4H9Y5@91061|Bacilli,3F486@33958|Lactobacillaceae	1239|Firmicutes	L	DNA helicase	helD	-	3.6.4.12	ko:K03657	ko03420,ko03430,map03420,map03430	-	-	-	ko00000,ko00001,ko01000,ko03400	-	-	-	AAA_19,UvrD-helicase,UvrD_C,UvrD_C_2
102_S11_00146_1	913848.AELK01000194_gene112	4.57e-123	352.0	COG0066@1|root,COG0066@2|Bacteria,1V1I6@1239|Firmicutes,4HFTY@91061|Bacilli,3F47W@33958|Lactobacillaceae	1239|Firmicutes	E	Catalyzes the isomerization between 2-isopropylmalate and 3-isopropylmalate, via the formation of 2-isopropylmaleate	leuD	-	4.2.1.33,4.2.1.35	ko:K01704	ko00290,ko00660,ko01100,ko01110,ko01210,ko01230,map00290,map00660,map01100,map01110,map01210,map01230	M00432,M00535	R03896,R03898,R03968,R04001,R10170	RC00976,RC00977,RC01041,RC01046,RC03072	br01601,ko00000,ko00001,ko00002,ko01000	-	-	-	Aconitase_C
102_S11_02214_1	913848.AELK01000180_gene949	0.0	1081.0	COG0072@1|root,COG0072@2|Bacteria,1TP98@1239|Firmicutes,4HAQ9@91061|Bacilli,3F3V3@33958|Lactobacillaceae	1239|Firmicutes	J	Belongs to the phenylalanyl-tRNA synthetase beta subunit family. Type 1 subfamily	pheT	GO:0005575,GO:0005622,GO:0005623,GO:0005737,GO:0006082,GO:0006139,GO:0006399,GO:0006412,GO:0006418,GO:0006432,GO:0006518,GO:0006520,GO:0006725,GO:0006807,GO:0008150,GO:0008152,GO:0009058,GO:0009059,GO:0009328,GO:0009987,GO:0010467,GO:0016070,GO:0019538,GO:0019752,GO:0032991,GO:0034641,GO:0034645,GO:0034660,GO:0043038,GO:0043039,GO:0043043,GO:0043170,GO:0043436,GO:0043603,GO:0043604,GO:0044237,GO:…	6.1.1.20	ko:K01890	ko00970,map00970	M00359,M00360	R03660	RC00055,RC00523	ko00000,ko00001,ko00002,ko01000,ko01007,ko03016	-	-	-	B3_4,B5,FDX-ACB,tRNA_bind
102_S11_01538_1	913848.AELK01000161_gene1428	8.22e-307	840.0	COG0064@1|root,COG0064@2|Bacteria,1TPG3@1239|Firmicutes,4HAFB@91061|Bacilli,3F44H@33958|Lactobacillaceae	1239|Firmicutes	J	Allows the formation of correctly charged Asn-tRNA(Asn) or Gln-tRNA(Gln) through the transamidation of misacylated Asp- tRNA(Asn) or Glu-tRNA(Gln) in organisms which lack either or both of asparaginyl-tRNA or glutaminyl-tRNA synthetases. The reaction takes place in the presence of glutamine and ATP through an activated phospho-Asp-tRNA(Asn) or phospho-Glu-tRNA(Gln)	gatB	GO:0003674,GO:0003824,GO:0006082,GO:0006139,GO:0006399,GO:0006520,GO:0006725,GO:0006807,GO:0008150,GO:0008152,GO:0009987,GO:0016070,GO:0016874,GO:0016879,GO:0016884,GO:0019752,GO:0034641,GO:0034660,GO:0043038,GO:0043039,GO:0043170,GO:0043436,GO:0044237,GO:0044238,GO:0044281,GO:0046483,GO:0050567,GO:0070681,GO:0071704,GO:0090304,GO:0140098,GO:0140101,GO:1901360,GO:1901564	6.3.5.6,6.3.5.7	ko:K02434	ko00970,ko01100,map00970,map01100	-	R03905,R04212	RC00010	ko00000,ko00001,ko01000,ko03029	-	-	-	GatB_N,GatB_Yqey
102_S11_01757_1	913848.AELK01000161_gene1426	1.17e-244	681.0	COG2265@1|root,COG2265@2|Bacteria,1TP4H@1239|Firmicutes,4HA6M@91061|Bacilli,3F41R@33958|Lactobacillaceae	1239|Firmicutes	J	Belongs to the class I-like SAM-binding methyltransferase superfamily. RNA M5U methyltransferase family	rumA	GO:0000154,GO:0001510,GO:0003674,GO:0003824,GO:0006139,GO:0006364,GO:0006396,GO:0006725,GO:0006807,GO:0008150,GO:0008152,GO:0008168,GO:0008169,GO:0008173,GO:0008649,GO:0008757,GO:0009451,GO:0009987,GO:0010467,GO:0016070,GO:0016072,GO:0016436,GO:0016740,GO:0016741,GO:0022613,GO:0031167,GO:0032259,GO:0034470,GO:0034641,GO:0034660,GO:0042254,GO:0043170,GO:0043412,GO:0043414,GO:0044085,GO:0044237,GO:…	2.1.1.190	ko:K03215	-	-	-	-	ko00000,ko01000,ko03009	-	-	-	TRAM,tRNA_U5-meth_tr
102_S11_00466_1	913848.AELK01000054_gene2318	2.59e-144	412.0	COG0289@1|root,COG0289@2|Bacteria,1TR9D@1239|Firmicutes,4HA5X@91061|Bacilli,3F3MA@33958|Lactobacillaceae	1239|Firmicutes	E	Catalyzes the conversion of 4-hydroxy- tetrahydrodipicolinate (HTPA) to tetrahydrodipicolinate	dapB	GO:0003674,GO:0003824,GO:0005575,GO:0005622,GO:0005623,GO:0005737,GO:0005829,GO:0006082,GO:0006520,GO:0006807,GO:0008150,GO:0008152,GO:0008652,GO:0008839,GO:0009058,GO:0009987,GO:0016053,GO:0016491,GO:0016627,GO:0016628,GO:0019752,GO:0019877,GO:0043436,GO:0043648,GO:0043650,GO:0044237,GO:0044238,GO:0044249,GO:0044281,GO:0044283,GO:0044424,GO:0044444,GO:0044464,GO:0046394,GO:0046451,GO:0055114,GO:…	1.17.1.8	ko:K00215	ko00261,ko00300,ko01100,ko01110,ko01120,ko01130,ko01230,map00261,map00300,map01100,map01110,map01120,map01130,map01230	M00016,M00525,M00526,M00527	R04198,R04199	RC00478	ko00000,ko00001,ko00002,ko01000	-	-	iYO844.BSU22490	DapB_C,DapB_N
102_S11_01638_1	907931.AEIZ01000026_gene1852	3.89e-88	269.0	COG3327@1|root,COG3327@2|Bacteria,1VFW2@1239|Firmicutes,4HQ4X@91061|Bacilli	1239|Firmicutes	K	PaaX-like protein C-terminal domain	-	-	-	ko:K02616	-	-	-	-	ko00000,ko03000	-	-	-	PaaX_C
102_S11_02138_1	913848.AELK01000194_gene107	1.47e-31	112.0	2900D@1|root,2ZMQP@2|Bacteria,1W1YJ@1239|Firmicutes,4I01F@91061|Bacilli,3F8BQ@33958|Lactobacillaceae	1239|Firmicutes	-	-	-	-	-	-	-	-	-	-	-	-	-	-	-
102_S11_02342_1	334390.LAF_0818	9.11e-107	314.0	COG0765@1|root,COG0765@2|Bacteria,1UZ2C@1239|Firmicutes,4HF77@91061|Bacilli,3F7IY@33958|Lactobacillaceae	1239|Firmicutes	U	ABC transporter, permease protein	-	-	-	ko:K02029,ko:K16959	ko02010,map02010	M00236,M00585	-	-	ko00000,ko00001,ko00002,ko02000	3.A.1.3,3.A.1.3.13	-	-	BPD_transp_1
102_S11_00234_1	913848.AELK01000005_gene1189	3.62e-117	340.0	COG0745@1|root,COG0745@2|Bacteria,1TPWS@1239|Firmicutes,4H9KP@91061|Bacilli,3FC91@33958|Lactobacillaceae	1239|Firmicutes	K	response regulator	phoP	-	-	ko:K02483,ko:K07658,ko:K07668	ko02020,map02020	M00434,M00459	-	-	ko00000,ko00001,ko00002,ko02022	-	-	-	Response_reg,Trans_reg_C
102_S11_01012_1	913848.AELK01000030_gene301	1.45e-181	510.0	COG0679@1|root,COG0679@2|Bacteria,1UY4N@1239|Firmicutes,4HB48@91061|Bacilli,3FCFH@33958|Lactobacillaceae	1239|Firmicutes	S	Transporter, auxin efflux carrier (AEC) family protein	mleP2	-	-	ko:K07088	-	-	-	-	ko00000	-	-	-	Mem_trans
102_S11_00857_1	1114972.AUAW01000020_gene1225	0.0	941.0	COG2217@1|root,COG2217@2|Bacteria,1TP5S@1239|Firmicutes,4HAI0@91061|Bacilli,3F4IX@33958|Lactobacillaceae	1239|Firmicutes	P	P-type ATPase	copB	-	3.6.3.3,3.6.3.4,3.6.3.5	ko:K01533,ko:K01534	-	-	R00086	RC00002	ko00000,ko01000	3.A.3.5,3.A.3.6	-	-	E1-E2_ATPase,Hydrolase
102_S11_01904_1	1423734.JCM14202_1818	3.2e-64	202.0	COG0454@1|root,COG0456@2|Bacteria,1V6KU@1239|Firmicutes,4HIKU@91061|Bacilli,3F522@33958|Lactobacillaceae	1239|Firmicutes	K	Ribosomal-protein-alanine acetyltransferase	rimI	-	2.3.1.128	ko:K03789	-	-	-	-	ko00000,ko01000,ko03009	-	-	-	Acetyltransf_1
102_S11_01295_1	913848.AELK01000119_gene83	7.6e-83	249.0	COG1670@1|root,COG1670@2|Bacteria,1V49W@1239|Firmicutes,4HHAP@91061|Bacilli,3F5A6@33958|Lactobacillaceae	1239|Firmicutes	J	Acetyltransferase (GNAT) domain	yjcK	-	2.3.1.128	ko:K03790	-	-	-	-	ko00000,ko01000,ko03009	-	-	-	Acetyltransf_3
102_S11_00646_1	1423807.BACO01000036_gene1008	1.4e-99	295.0	COG0586@1|root,COG0586@2|Bacteria,1UZ4P@1239|Firmicutes,4HG3F@91061|Bacilli,3F4KG@33958|Lactobacillaceae	1239|Firmicutes	S	SNARE-like domain protein	dedA	-	-	ko:K03975	-	-	-	-	ko00000	-	-	-	SNARE_assoc
102_S11_00113_1	913848.AELK01000194_gene140	4.61e-33	114.0	COG4481@1|root,COG4481@2|Bacteria,1VEQ7@1239|Firmicutes,4HNHU@91061|Bacilli,3F823@33958|Lactobacillaceae	1239|Firmicutes	S	Bacterial protein of unknown function (DUF951)	yyzM	-	-	-	-	-	-	-	-	-	-	-	DUF951
102_S11_01503_1	1423734.JCM14202_447	5.21e-76	234.0	COG0500@1|root,COG2226@2|Bacteria,1UHIX@1239|Firmicutes,4HFT8@91061|Bacilli,3F695@33958|Lactobacillaceae	1239|Firmicutes	Q	Methyltransferase domain	-	-	-	-	-	-	-	-	-	-	-	-	Methyltransf_11,Methyltransf_25
102_S11_01939_1	913848.AELK01000182_gene928	1.07e-187	528.0	COG0416@1|root,COG0416@2|Bacteria,1TPXS@1239|Firmicutes,4HA0R@91061|Bacilli,3F4N9@33958|Lactobacillaceae	1239|Firmicutes	I	Catalyzes the reversible formation of acyl-phosphate (acyl-PO(4)) from acyl- acyl-carrier-protein (acyl-ACP). This enzyme utilizes acyl-ACP as fatty acyl donor, but not acyl-CoA	plsX	GO:0005575,GO:0005622,GO:0005623,GO:0005737,GO:0044424,GO:0044464	2.3.1.15	ko:K03621	ko00561,ko00564,ko01100,ko01110,map00561,map00564,map01100,map01110	M00089	R00851,R09380	RC00004,RC00039,RC00041	ko00000,ko00001,ko00002,ko01000,ko01004	-	-	-	FA_synthesis
102_S11_00551_1	1449342.JQMR01000001_gene381	3.69e-90	275.0	COG0300@1|root,COG0300@2|Bacteria,1TSJ3@1239|Firmicutes,4HDU5@91061|Bacilli,27G07@186828|Carnobacteriaceae	1239|Firmicutes	S	Enoyl-(Acyl carrier protein) reductase	yqjQ	-	-	ko:K07124	-	-	-	-	ko00000	-	-	-	adh_short
102_S11_01284_1	862514.HMPREF0623_1445	9.85e-27	103.0	COG2893@1|root,COG2893@2|Bacteria,1VC2D@1239|Firmicutes	1239|Firmicutes	G	PTS system	-	-	-	ko:K02744	ko00052,ko02060,map00052,map02060	M00277,M00287	R08366,R08367	RC00017,RC03206	ko00000,ko00001,ko00002,ko01000,ko02000	4.A.6.1.4,4.A.6.1.5	-	-	EIIA-man
102_S11_00728_1	913848.AELK01000056_gene2124	1.21e-274	756.0	COG1160@1|root,COG1160@2|Bacteria,1TPNM@1239|Firmicutes,4HAJ6@91061|Bacilli,3F4V0@33958|Lactobacillaceae	1239|Firmicutes	S	GTPase that plays an essential role in the late steps of ribosome biogenesis	der	-	-	ko:K03977	-	-	-	-	ko00000,ko03009	-	-	-	KH_dom-like,MMR_HSR1
102_S11_00481_1	913848.AELK01000052_gene2578	1.23e-117	343.0	COG0164@1|root,COG0164@2|Bacteria,1V1D6@1239|Firmicutes,4HB7M@91061|Bacilli,3F3JC@33958|Lactobacillaceae	1239|Firmicutes	L	Endonuclease that specifically degrades the RNA of RNA- DNA hybrids	rnhB	GO:0003674,GO:0003824,GO:0004518,GO:0004519,GO:0004521,GO:0004523,GO:0004540,GO:0005575,GO:0005622,GO:0005623,GO:0006139,GO:0006259,GO:0006260,GO:0006261,GO:0006271,GO:0006273,GO:0006281,GO:0006298,GO:0006401,GO:0006725,GO:0006807,GO:0006950,GO:0006974,GO:0008150,GO:0008152,GO:0009056,GO:0009057,GO:0009058,GO:0009059,GO:0009987,GO:0016070,GO:0016787,GO:0016788,GO:0016891,GO:0016893,GO:0019439,GO:…	3.1.26.4	ko:K03470	ko03030,map03030	-	-	-	ko00000,ko00001,ko01000,ko03032	-	-	-	RNase_HII
102_S11_01875_1	913848.AELK01000014_gene870	2.37e-149	429.0	COG1575@1|root,COG1575@2|Bacteria,1TSZV@1239|Firmicutes,4HA68@91061|Bacilli,3F3JM@33958|Lactobacillaceae	1239|Firmicutes	H	1,4-dihydroxy-2-naphthoate	menA	-	2.5.1.74	ko:K02548	ko00130,ko01100,ko01110,map00130,map01100,map01110	M00116	R05617,R06858,R10757	RC02935,RC02936,RC03264	ko00000,ko00001,ko00002,ko01000,ko01006	-	-	-	UbiA
102_S11_01038_1	1423734.JCM14202_1972	3.61e-65	200.0	COG0099@1|root,COG0099@2|Bacteria,1V3JH@1239|Firmicutes,4HGX6@91061|Bacilli,3F6GN@33958|Lactobacillaceae	1239|Firmicutes	J	Located at the top of the head of the 30S subunit, it contacts several helices of the 16S rRNA. In the 70S ribosome it contacts the 23S rRNA (bridge B1a) and protein L5 of the 50S subunit (bridge B1b), connecting the 2 subunits	rpsM	GO:0003674,GO:0003735,GO:0005198,GO:0005575,GO:0005622,GO:0005623,GO:0005737,GO:0005829,GO:0005840,GO:0006412,GO:0006518,GO:0006807,GO:0008150,GO:0008152,GO:0009058,GO:0009059,GO:0009987,GO:0010467,GO:0015935,GO:0019538,GO:0022613,GO:0032991,GO:0034641,GO:0034645,GO:0042254,GO:0043043,GO:0043170,GO:0043226,GO:0043228,GO:0043229,GO:0043232,GO:0043603,GO:0043604,GO:0044085,GO:0044237,GO:0044238,GO:…	-	ko:K02952	ko03010,map03010	M00178,M00179	-	-	br01610,ko00000,ko00001,ko00002,ko03011	-	-	-	Ribosomal_S13
102_S11_01150_1	1127131.WEISSC39_09390	6.07e-21	84.7	COG1983@1|root,COG1983@2|Bacteria,1VKBQ@1239|Firmicutes,4HRGW@91061|Bacilli,4AY3F@81850|Leuconostocaceae	1239|Firmicutes	KT	Transcriptional regulator	pspC	-	-	ko:K03973	-	-	-	-	ko00000,ko02048,ko03000	-	-	-	PspC
102_S11_01568_1	913848.AELK01000097_gene2359	1.58e-51	164.0	COG0360@1|root,COG0360@2|Bacteria,1VA18@1239|Firmicutes,4HKHD@91061|Bacilli,3F6ZY@33958|Lactobacillaceae	1239|Firmicutes	J	Binds together with S18 to 16S ribosomal RNA	rpsF	GO:0003674,GO:0003676,GO:0003723,GO:0003735,GO:0005198,GO:0005488,GO:0005575,GO:0005622,GO:0005623,GO:0005737,GO:0005829,GO:0005840,GO:0015935,GO:0019843,GO:0022626,GO:0022627,GO:0032991,GO:0043226,GO:0043228,GO:0043229,GO:0043232,GO:0044391,GO:0044422,GO:0044424,GO:0044444,GO:0044445,GO:0044446,GO:0044464,GO:0070181,GO:0097159,GO:1901363,GO:1990904	-	ko:K02990	ko03010,map03010	M00178	-	-	br01610,ko00000,ko00001,ko00002,ko03011,ko03029	-	-	-	Ribosomal_S6
102_S11_01815_1	913848.AELK01000024_gene696	0.0	937.0	COG0504@1|root,COG0504@2|Bacteria,1TP34@1239|Firmicutes,4H9X6@91061|Bacilli,3F42X@33958|Lactobacillaceae	1239|Firmicutes	F	Catalyzes the ATP-dependent amination of UTP to CTP with either L-glutamine or ammonia as the source of nitrogen. Regulates intracellular CTP levels through interactions with the four ribonucleotide triphosphates	pyrG	-	6.3.4.2	ko:K01937	ko00240,ko01100,map00240,map01100	M00052	R00571,R00573	RC00010,RC00074	ko00000,ko00001,ko00002,ko01000	-	-	iHN637.CLJU_RS01075	CTP_synth_N,GATase
102_S11_00129_1	913848.AELK01000194_gene129	2.56e-83	254.0	COG3338@1|root,COG3338@2|Bacteria,1V16J@1239|Firmicutes,4HA62@91061|Bacilli,3F7DZ@33958|Lactobacillaceae	1239|Firmicutes	P	Eukaryotic-type carbonic anhydrase	cah	-	4.2.1.1	ko:K01674	ko00910,map00910	-	R00132,R10092	RC02807	ko00000,ko00001,ko01000	-	-	-	Carb_anhydrase
102_S11_01070_1	1232449.BAHV02000018_gene1627	8.08e-17	82.8	COG1309@1|root,COG1309@2|Bacteria,1V6CF@1239|Firmicutes,25BKD@186801|Clostridia,26CPB@186813|unclassified Clostridiales	1239|Firmicutes	K	Bacterial regulatory proteins, tetR family	-	-	-	-	-	-	-	-	-	-	-	-	TetR_N
102_S11_02536_1	913848.AELK01000172_gene1679	7.22e-38	132.0	COG0589@1|root,COG0589@2|Bacteria,1UG0Z@1239|Firmicutes,4IF22@91061|Bacilli,3F5E2@33958|Lactobacillaceae	1239|Firmicutes	T	Universal stress protein family	-	-	-	-	-	-	-	-	-	-	-	-	Usp
102_S11_01084_1	913848.AELK01000042_gene1476	2.14e-49	164.0	COG0711@1|root,COG0711@2|Bacteria,1VB85@1239|Firmicutes,4HM64@91061|Bacilli,3F5M8@33958|Lactobacillaceae	1239|Firmicutes	C	Component of the F(0) channel, it forms part of the peripheral stalk, linking F(1) to F(0)	atpF	-	-	ko:K02109	ko00190,ko00195,ko01100,map00190,map00195,map01100	M00157	-	-	ko00000,ko00001,ko00002,ko00194	3.A.2.1	-	iHN637.CLJU_RS01170,iYO844.BSU36850	ATP-synt_B
102_S11_00926_1	913848.AELK01000121_gene57	8.02e-273	753.0	COG0531@1|root,COG0531@2|Bacteria,1TQ4K@1239|Firmicutes,4HA66@91061|Bacilli,3F3QY@33958|Lactobacillaceae	1239|Firmicutes	E	Amino Acid	yhdG	-	-	ko:K03294	-	-	-	-	ko00000	2.A.3.2	-	-	AA_permease_2
102_S11_00930_1	913848.AELK01000001_gene27	4.42e-49	162.0	COG1546@1|root,COG1546@2|Bacteria,1TQ1N@1239|Firmicutes,4HATN@91061|Bacilli,3F7CG@33958|Lactobacillaceae	1239|Firmicutes	S	Competence-damaged protein	cinA	-	3.5.1.42	ko:K03742,ko:K03743	ko00760,map00760	-	R02322	RC00100	ko00000,ko00001,ko01000	-	-	-	CinA,MoCF_biosynth
102_S11_01490_1	913848.AELK01000014_gene859	1.04e-108	318.0	COG0406@1|root,COG0406@2|Bacteria,1TQWQ@1239|Firmicutes,4HF2N@91061|Bacilli,3F524@33958|Lactobacillaceae	1239|Firmicutes	G	Phosphoglycerate mutase family	pgm3	-	-	-	-	-	-	-	-	-	-	-	His_Phos_1
102_S11_01516_1	913848.AELK01000018_gene770	5.3e-197	548.0	COG3716@1|root,COG3716@2|Bacteria,1TQA3@1239|Firmicutes,4HA3K@91061|Bacilli,3F3KR@33958|Lactobacillaceae	1239|Firmicutes	G	system, mannose fructose sorbose family IID component	manN	-	-	ko:K02796	ko00051,ko00520,ko01100,ko02060,map00051,map00520,map01100,map02060	M00276	R02630	RC00017,RC03206	ko00000,ko00001,ko00002,ko02000	4.A.6.1	-	-	EIID-AGA
102_S11_00737_1	913848.AELK01000056_gene2133	4.57e-94	283.0	COG1354@1|root,COG1354@2|Bacteria,1TRW3@1239|Firmicutes,4HA6Q@91061|Bacilli,3FCCZ@33958|Lactobacillaceae	1239|Firmicutes	D	Participates in chromosomal partition during cell division. May act via the formation of a condensin-like complex containing Smc and ScpB that pull DNA away from mid-cell into both cell halves	scpA	GO:0003674,GO:0005488,GO:0005515,GO:0042802	-	ko:K05896	-	-	-	-	ko00000,ko03036	-	-	-	SMC_ScpA
102_S11_00958_1	1122149.BACN01000016_gene608	2.86e-57	183.0	COG4876@1|root,COG4876@2|Bacteria,1V4YD@1239|Firmicutes,4HM8N@91061|Bacilli,3F8DY@33958|Lactobacillaceae	1239|Firmicutes	S	Protein conserved in bacteria	ydaT	-	-	-	-	-	-	-	-	-	-	-	DUF2188
102_S11_01804_1	1423734.JCM14202_410	3.26e-151	439.0	COG0477@1|root,COG2814@2|Bacteria,1TPJ6@1239|Firmicutes,4HAGJ@91061|Bacilli,3F4F9@33958|Lactobacillaceae	1239|Firmicutes	EGP	Major Facilitator	yttB	-	-	-	-	-	-	-	-	-	-	-	MFS_1
102_S11_00925_1	1449342.JQMR01000001_gene1333	2.25e-67	215.0	COG5523@1|root,COG5523@2|Bacteria,1VCPB@1239|Firmicutes,4HHAA@91061|Bacilli,27GBU@186828|Carnobacteriaceae	1239|Firmicutes	S	Protein of unknown function (DUF975)	-	-	-	-	-	-	-	-	-	-	-	-	DUF975
102_S11_00445_1	913848.AELK01000173_gene2031	7.41e-118	346.0	COG0063@1|root,COG0063@2|Bacteria,1TNZE@1239|Firmicutes,4HBZC@91061|Bacilli,3F480@33958|Lactobacillaceae	1239|Firmicutes	H	Catalyzes the dehydration of the S-form of NAD(P)HX at the expense of ADP, which is converted to AMP. Together with NAD(P)HX epimerase, which catalyzes the epimerization of the S- and R-forms, the enzyme allows the repair of both epimers of NAD(P)HX, a damaged form of NAD(P)H that is a result of enzymatic or heat-dependent hydration	nnrD	-	4.2.1.136,5.1.99.6	ko:K17758,ko:K17759	-	-	-	-	ko00000,ko01000	-	-	-	Carb_kinase,YjeF_N
102_S11_02307_1	913848.AELK01000181_gene964	1.07e-37	127.0	COG4483@1|root,COG4483@2|Bacteria,1VK83@1239|Firmicutes,4HRG2@91061|Bacilli,3F83I@33958|Lactobacillaceae	1239|Firmicutes	S	Bacterial protein of unknown function (DUF910)	yqgQ	-	-	-	-	-	-	-	-	-	-	-	DUF910
102_S11_00470_1	913848.AELK01000054_gene2314	2.58e-65	204.0	COG0262@1|root,COG0262@2|Bacteria,1VB80@1239|Firmicutes,4HIGJ@91061|Bacilli,3F6Y4@33958|Lactobacillaceae	1239|Firmicutes	H	Key enzyme in folate metabolism. Catalyzes an essential reaction for de novo glycine and purine synthesis, and for DNA precursor synthesis	folA	-	1.5.1.3	ko:K00287	ko00670,ko00790,ko01100,ko01523,map00670,map00790,map01100,map01523	M00126,M00840	R00936,R00937,R00939,R00940,R02235,R02236,R11765	RC00109,RC00110,RC00158	ko00000,ko00001,ko00002,ko01000	-	-	-	DHFR_1
102_S11_01594_1	913848.AELK01000125_gene1777	0.0	1093.0	COG1193@1|root,COG1193@2|Bacteria,1TP5W@1239|Firmicutes,4H9NZ@91061|Bacilli,3F4DX@33958|Lactobacillaceae	1239|Firmicutes	L	Endonuclease that is involved in the suppression of homologous recombination and may therefore have a key role in the control of bacterial genetic diversity	mutS2	GO:0003674,GO:0003676,GO:0003677,GO:0003684,GO:0003690,GO:0003824,GO:0005488,GO:0005575,GO:0005622,GO:0005623,GO:0006139,GO:0006259,GO:0006281,GO:0006298,GO:0006725,GO:0006807,GO:0006950,GO:0006974,GO:0008094,GO:0008150,GO:0008152,GO:0009987,GO:0016462,GO:0016787,GO:0016817,GO:0016818,GO:0016887,GO:0017111,GO:0030983,GO:0032300,GO:0032991,GO:0033554,GO:0034641,GO:0042623,GO:0043170,GO:0044237,GO:…	-	ko:K07456	ko03430,map03430	-	-	-	ko00000,ko00001,ko03400	-	-	-	MutS_V,Smr
102_S11_02294_1	913848.AELK01000182_gene906	3.66e-77	233.0	COG1438@1|root,COG1438@2|Bacteria,1V1R7@1239|Firmicutes,4HFY8@91061|Bacilli,3F71C@33958|Lactobacillaceae	1239|Firmicutes	K	Regulates arginine biosynthesis genes	argR2	-	-	ko:K03402	-	-	-	-	ko00000,ko03000	-	-	-	Arg_repressor,Arg_repressor_C
102_S11_01400_1	762051.LKI_04180	1.39e-39	136.0	COG1396@1|root,COG1396@2|Bacteria,1W07P@1239|Firmicutes,4HYIS@91061|Bacilli,4AXXP@81850|Leuconostocaceae	1239|Firmicutes	K	Helix-turn-helix domain	-	-	-	-	-	-	-	-	-	-	-	-	HTH_3
102_S11_00004_1	913848.AELK01000163_gene1443	4.51e-110	325.0	COG0561@1|root,COG0561@2|Bacteria,1TR16@1239|Firmicutes,4HCZ6@91061|Bacilli,3F55S@33958|Lactobacillaceae	1239|Firmicutes	S	hydrolase	yxeH	-	-	-	-	-	-	-	-	-	-	-	Hydrolase_3
102_S11_00838_1	1449336.JQLO01000001_gene1163	5.37e-91	273.0	COG1136@1|root,COG1136@2|Bacteria,1TQP5@1239|Firmicutes,4HBXK@91061|Bacilli	1239|Firmicutes	V	abc transporter atp-binding protein	hrtA	-	-	ko:K02003,ko:K09814	ko02010,map02010	M00257,M00258	-	-	ko00000,ko00001,ko00002,ko01000,ko02000	3.A.1	-	-	ABC_tran
102_S11_00601_1	913848.AELK01000039_gene1577	4.15e-40	136.0	2DHWG@1|root,32U9W@2|Bacteria,1VDSF@1239|Firmicutes,4HP9N@91061|Bacilli,3F7E3@33958|Lactobacillaceae	1239|Firmicutes	S	Putative amino acid metabolism	XK27_04120	-	-	-	-	-	-	-	-	-	-	-	DUF1831
102_S11_00680_1	203123.OEOE_0339	5.33e-25	97.8	COG1447@1|root,COG1447@2|Bacteria,1VEGE@1239|Firmicutes,4HM37@91061|Bacilli,4AYYF@81850|Leuconostocaceae	1239|Firmicutes	G	PTS system, Lactose/Cellobiose specific IIA subunit	celC	-	2.7.1.196,2.7.1.205	ko:K02759	ko00500,ko02060,map00500,map02060	M00275	R11170,R11172	RC00017,RC03206	ko00000,ko00001,ko00002,ko01000,ko02000	4.A.3.2	-	-	PTS_IIA
102_S11_01298_1	1423747.BAMJ01000012_gene963	4.52e-291	810.0	COG0514@1|root,COG0514@2|Bacteria,1TPN5@1239|Firmicutes,4H9QP@91061|Bacilli,3F4PY@33958|Lactobacillaceae	1239|Firmicutes	L	ATP-dependent DNA helicase RecQ	recQ	GO:0003674,GO:0003676,GO:0003677,GO:0003678,GO:0003824,GO:0004003,GO:0004386,GO:0005488,GO:0005575,GO:0005622,GO:0005623,GO:0005694,GO:0005737,GO:0006139,GO:0006259,GO:0006281,GO:0006310,GO:0006725,GO:0006807,GO:0006950,GO:0006974,GO:0006996,GO:0008026,GO:0008094,GO:0008150,GO:0008152,GO:0009295,GO:0009378,GO:0009987,GO:0016043,GO:0016462,GO:0016787,GO:0016817,GO:0016818,GO:0016887,GO:0017111,GO:…	3.6.4.12	ko:K03654	ko03018,map03018	-	-	-	ko00000,ko00001,ko01000,ko03400	-	-	-	DEAD,HRDC,HTH_40,Helicase_C,RQC,RecQ_Zn_bind
102_S11_01299_1	387344.LVIS_0922	1.51e-50	162.0	COG1694@1|root,COG1694@2|Bacteria,1V6C5@1239|Firmicutes,4HM7F@91061|Bacilli,3F7EC@33958|Lactobacillaceae	1239|Firmicutes	S	MazG nucleotide pyrophosphohydrolase domain	-	-	-	-	-	-	-	-	-	-	-	-	MazG
102_S11_02217_1	913848.AELK01000180_gene952	5.7e-73	223.0	COG0782@1|root,COG0782@2|Bacteria,1V44S@1239|Firmicutes,4HGZU@91061|Bacilli,3F4ZF@33958|Lactobacillaceae	1239|Firmicutes	K	Necessary for efficient RNA polymerase transcription elongation past template-encoded arresting sites. The arresting sites in DNA have the property of trapping a certain fraction of elongating RNA polymerases that pass through, resulting in locked ternary complexes. Cleavage of the nascent transcript by cleavage factors such as GreA or GreB allows the resumption of elongation from the new 3'termi…	greA	GO:0006139,GO:0006351,GO:0006354,GO:0006725,GO:0006807,GO:0008150,GO:0008152,GO:0009058,GO:0009059,GO:0009987,GO:0010467,GO:0016070,GO:0018130,GO:0019438,GO:0032774,GO:0034641,GO:0034645,GO:0034654,GO:0043170,GO:0044237,GO:0044238,GO:0044249,GO:0044260,GO:0044271,GO:0046483,GO:0071704,GO:0090304,GO:0097659,GO:1901360,GO:1901362,GO:1901576	-	ko:K03624	-	-	-	-	ko00000,ko03021	-	-	-	GreA_GreB,GreA_GreB_N
102_S11_00675_1	1382315.JPOI01000001_gene3134	2.16e-153	457.0	COG1249@1|root,COG1249@2|Bacteria,1TP1W@1239|Firmicutes,4HB3K@91061|Bacilli,1WE31@129337|Geobacillus	1239|Firmicutes	C	Dihydrolipoamide	pdhD	GO:0005575,GO:0005622,GO:0005623,GO:0005737,GO:0044424,GO:0044464	1.8.1.4	ko:K00382	ko00010,ko00020,ko00260,ko00280,ko00620,ko00630,ko00640,ko01100,ko01110,ko01120,ko01130,ko01200,map00010,map00020,map00260,map00280,map00620,map00630,map00640,map01100,map01110,map01120,map01130,map01200	M00009,M00011,M00036,M00307,M00532	R00209,R01221,R01698,R03815,R07618,R08549	RC00004,RC00022,RC00583,RC02742,RC02833,RC02834	br01601,ko00000,ko00001,ko00002,ko01000,ko04147	-	-	-	Pyr_redox_2,Pyr_redox_dim
102_S11_01545_1	913848.AELK01000188_gene554	1.05e-287	792.0	COG4690@1|root,COG4690@2|Bacteria,1TQ0F@1239|Firmicutes,4HC3G@91061|Bacilli,3F3M4@33958|Lactobacillaceae	1239|Firmicutes	E	Dipeptidase	pepD2	-	-	ko:K08659	-	-	-	-	ko00000,ko01000,ko01002	-	-	-	Peptidase_C69
102_S11_00879_1	913848.AELK01000103_gene827	7.82e-118	342.0	COG0765@1|root,COG0765@2|Bacteria,1TRU3@1239|Firmicutes,4HGE1@91061|Bacilli,3F3XD@33958|Lactobacillaceae	1239|Firmicutes	P	ABC transporter, permease protein	glnP9	-	-	ko:K02029	-	M00236	-	-	ko00000,ko00002,ko02000	3.A.1.3	-	-	BPD_transp_1
102_S11_02005_1	1462527.CCDM010000003_gene3771	7.97e-106	318.0	COG0604@1|root,COG0604@2|Bacteria,1TQ0M@1239|Firmicutes,4HA8M@91061|Bacilli,23JND@182709|Oceanobacillus	1239|Firmicutes	C	Zinc-binding dehydrogenase	-	-	-	-	-	-	-	-	-	-	-	-	ADH_N,ADH_zinc_N_2
102_S11_02118_1	913848.AELK01000041_gene1536	1.02e-131	375.0	COG0522@1|root,COG0522@2|Bacteria,1TR0J@1239|Firmicutes,4HAC9@91061|Bacilli,3F3P0@33958|Lactobacillaceae	1239|Firmicutes	J	One of the primary rRNA binding proteins, it binds directly to 16S rRNA where it nucleates assembly of the body of the 30S subunit	rpsD	GO:0003674,GO:0003676,GO:0003723,GO:0003735,GO:0005198,GO:0005488,GO:0005575,GO:0005622,GO:0005623,GO:0005737,GO:0005840,GO:0006417,GO:0006450,GO:0008150,GO:0009889,GO:0009891,GO:0009893,GO:0010468,GO:0010556,GO:0010557,GO:0010604,GO:0010608,GO:0010628,GO:0015935,GO:0019222,GO:0019843,GO:0031323,GO:0031325,GO:0031326,GO:0031328,GO:0032268,GO:0032270,GO:0032991,GO:0034248,GO:0034250,GO:0043226,GO:…	-	ko:K02986	ko03010,map03010	M00178,M00179	-	-	br01610,ko00000,ko00001,ko00002,ko03011	-	-	-	Ribosomal_S4,S4
102_S11_00691_1	1138822.PL11_02360	5.63e-33	116.0	COG1828@1|root,COG1828@2|Bacteria,1VEH1@1239|Firmicutes,4HP0E@91061|Bacilli,3F81F@33958|Lactobacillaceae	1239|Firmicutes	F	Part of the phosphoribosylformylglycinamidine synthase complex involved in the purines biosynthetic pathway. Catalyzes the ATP-dependent conversion of formylglycinamide ribonucleotide (FGAR) and glutamine to yield formylglycinamidine ribonucleotide (FGAM) and glutamate. The FGAM synthase complex is composed of three subunits. PurQ produces an ammonia molecule by converting glutamine to glutamate.…	purS	-	6.3.5.3	ko:K01952	ko00230,ko01100,ko01110,ko01130,map00230,map01100,map01110,map01130	M00048	R04463	RC00010,RC01160	ko00000,ko00001,ko00002,ko01000	-	-	iYO844.BSU06460	PurS
102_S11_01088_1	913848.AELK01000042_gene1472	2.96e-294	809.0	COG0055@1|root,COG0055@2|Bacteria,1TPGF@1239|Firmicutes,4HAT6@91061|Bacilli,3F3TF@33958|Lactobacillaceae	1239|Firmicutes	C	Produces ATP from ADP in the presence of a proton gradient across the membrane. The catalytic sites are hosted primarily by the beta subunits	atpD	GO:0005575,GO:0005623,GO:0005886,GO:0016020,GO:0044464,GO:0071944	3.6.3.14	ko:K02112	ko00190,ko00195,ko01100,map00190,map00195,map01100	M00157	-	-	ko00000,ko00001,ko00002,ko00194,ko01000	3.A.2.1	-	iSB619.SA_RS10965	ATP-synt_ab,ATP-synt_ab_N
102_S11_02491_1	913848.AELK01000228_gene1947	3.57e-207	587.0	COG0737@1|root,COG0737@2|Bacteria,1TQCW@1239|Firmicutes,4HAUC@91061|Bacilli,3F4ZD@33958|Lactobacillaceae	1239|Firmicutes	F	Belongs to the 5'-nucleotidase family	yunD	-	3.1.3.5	ko:K01081	ko00230,ko00240,ko00760,ko01100,ko01110,map00230,map00240,map00760,map01100,map01110	-	R00183,R00511,R00963,R01126,R01227,R01569,R01664,R01968,R02088,R02102,R02323,R02719,R03346	RC00017	ko00000,ko00001,ko01000	-	-	-	5_nucleotid_C,Metallophos
102_S11_01705_1	913848.AELK01000084_gene447	2.38e-83	253.0	COG4990@1|root,COG4990@2|Bacteria,1V7GB@1239|Firmicutes,4I28M@91061|Bacilli,3F5VT@33958|Lactobacillaceae	1239|Firmicutes	G	Peptidase_C39 like family	-	-	-	-	-	-	-	-	-	-	-	-	CW_binding_1,Peptidase_C39_2,SH3_8,SLAP
102_S11_02471_1	913848.AELK01000229_gene1928	8.94e-121	368.0	COG0584@1|root,COG0584@2|Bacteria,1UGF1@1239|Firmicutes,4H9QE@91061|Bacilli,3FC1S@33958|Lactobacillaceae	1239|Firmicutes	C	Glycerophosphoryl diester phosphodiesterase family	glpQ	-	3.1.4.46	ko:K01126	ko00564,map00564	-	R01030,R01470	RC00017,RC00425	ko00000,ko00001,ko01000	-	-	-	GDPD
102_S11_02068_1	913848.AELK01000070_gene2400	6.93e-263	731.0	COG0765@1|root,COG0834@1|root,COG0765@2|Bacteria,COG0834@2|Bacteria,1TPM3@1239|Firmicutes,4HAS2@91061|Bacilli,3F48Y@33958|Lactobacillaceae	1239|Firmicutes	P	ABC transporter permease	arpJ	-	-	ko:K02029,ko:K02030	-	M00236	-	-	ko00000,ko00002,ko02000	3.A.1.3	-	iSB619.SA_RS09465	BPD_transp_1,SBP_bac_3
102_S11_01933_1	913848.AELK01000182_gene920	2.22e-96	286.0	COG1564@1|root,COG1564@2|Bacteria,1VA0W@1239|Firmicutes,4HHS1@91061|Bacilli,3F4N8@33958|Lactobacillaceae	1239|Firmicutes	H	thiamine pyrophosphokinase	thiN	-	2.7.6.2	ko:K00949	ko00730,ko01100,map00730,map01100	-	R00619	RC00002,RC00017	ko00000,ko00001,ko01000	-	-	-	TPK_B1_binding,TPK_catalytic
102_S11_00189_1	1158614.I592_01027	1.92e-59	189.0	COG0454@1|root,COG0456@2|Bacteria,1V2FB@1239|Firmicutes,4HFUN@91061|Bacilli,4B6AE@81852|Enterococcaceae	1239|Firmicutes	K	Acetyltransferase (GNAT) domain	yhfO	-	-	-	-	-	-	-	-	-	-	-	Acetyltransf_1
102_S11_01009_1	1231336.L248_1510	0.0	976.0	COG3158@1|root,COG3158@2|Bacteria,1TRUQ@1239|Firmicutes,4HA8Z@91061|Bacilli,3F4CU@33958|Lactobacillaceae	1239|Firmicutes	P	Transport of potassium into the cell	kup	-	-	ko:K03549	-	-	-	-	ko00000,ko02000	2.A.72	-	-	K_trans
102_S11_00180_1	913848.AELK01000028_gene413	8.41e-203	567.0	COG0687@1|root,COG0687@2|Bacteria,1TPY1@1239|Firmicutes,4HAET@91061|Bacilli,3F3W1@33958|Lactobacillaceae	1239|Firmicutes	P	ABC transporter	potD	-	-	ko:K11069	ko02010,map02010	M00299	-	-	ko00000,ko00001,ko00002,ko02000	3.A.1.11.1	-	iSB619.SA_RS05395	SBP_bac_8
102_S11_01223_1	913848.AELK01000185_gene636	1.22e-147	419.0	COG4221@1|root,COG4221@2|Bacteria,1TRHF@1239|Firmicutes,4HBXH@91061|Bacilli,3F3VA@33958|Lactobacillaceae	1239|Firmicutes	S	Belongs to the short-chain dehydrogenases reductases (SDR) family	-	-	-	-	-	-	-	-	-	-	-	-	adh_short
102_S11_01602_1	913848.AELK01000125_gene1786	3.81e-131	382.0	COG0618@1|root,COG0618@2|Bacteria,1TPXX@1239|Firmicutes,4H9ZW@91061|Bacilli,3F4FC@33958|Lactobacillaceae	1239|Firmicutes	S	DHHA1 domain protein	nrnA	-	3.1.13.3,3.1.3.7	ko:K06881	ko00920,ko01100,ko01120,map00920,map01100,map01120	-	R00188,R00508	RC00078	ko00000,ko00001,ko01000,ko03400	-	-	-	DHH,DHHA1
102_S11_00900_1	913848.AELK01000023_gene738	1.11e-191	536.0	COG0039@1|root,COG0039@2|Bacteria,1TPSY@1239|Firmicutes,4HB0Z@91061|Bacilli,3F3RM@33958|Lactobacillaceae	1239|Firmicutes	C	Belongs to the LDH MDH superfamily. LDH family	ldh	-	1.1.1.27	ko:K00016	ko00010,ko00270,ko00620,ko00640,ko01100,ko01110,ko01120,ko01130,ko04922,map00010,map00270,map00620,map00640,map01100,map01110,map01120,map01130,map04922	-	R00703,R01000,R03104	RC00031,RC00044	ko00000,ko00001,ko01000,ko04147	-	-	-	Ldh_1_C,Ldh_1_N
102_S11_01209_1	160799.PBOR_18440	4.49e-125	372.0	COG1902@1|root,COG1902@2|Bacteria,1TPM6@1239|Firmicutes,4HAS5@91061|Bacilli,26SZN@186822|Paenibacillaceae	1239|Firmicutes	C	NADH:flavin oxidoreductase / NADH oxidase family	yqiG	-	1.3.1.34	ko:K00219	-	-	-	-	ko00000,ko01000	-	-	-	Oxidored_FMN
102_S11_00792_1	1423806.JCM15457_2017	3.11e-174	491.0	COG1216@1|root,COG1216@2|Bacteria,1UHWE@1239|Firmicutes,4ISA4@91061|Bacilli,3F3JX@33958|Lactobacillaceae	1239|Firmicutes	M	Glycosyltransferase, group 2 family protein	yfdH	-	-	ko:K12999	-	-	-	-	ko00000,ko01000,ko01003,ko01005	-	GT2	-	Glycos_transf_2
102_S11_02196_1	1074451.CRL705_456	1.02e-45	156.0	COG4116@1|root,COG4116@2|Bacteria,1TTVM@1239|Firmicutes,4I4A3@91061|Bacilli,3F4YS@33958|Lactobacillaceae	1239|Firmicutes	S	CYTH	-	-	-	-	-	-	-	-	-	-	-	-	CYTH
102_S11_02474_1	913848.AELK01000229_gene1931	2.78e-78	241.0	COG1418@1|root,COG1418@2|Bacteria,1V7IZ@1239|Firmicutes,4HIVB@91061|Bacilli,3F3PN@33958|Lactobacillaceae	1239|Firmicutes	S	Metal dependent phosphohydrolases with conserved 'HD' motif.	yagB	-	-	ko:K06950	-	-	-	-	ko00000	-	-	-	HD
102_S11_01781_1	913848.AELK01000018_gene783	2.69e-147	422.0	COG4120@1|root,COG4120@2|Bacteria,1TPDJ@1239|Firmicutes,4HBMY@91061|Bacilli,3F40J@33958|Lactobacillaceae	1239|Firmicutes	U	Belongs to the binding-protein-dependent transport system permease family	XK27_08840	-	-	ko:K05832	-	M00247	-	-	ko00000,ko00002,ko02000	-	-	-	BPD_transp_2
102_S11_00819_1	913848.AELK01000177_gene2089	4.33e-171	482.0	COG0564@1|root,COG0564@2|Bacteria,1TSM6@1239|Firmicutes,4HA7M@91061|Bacilli,3F50K@33958|Lactobacillaceae	1239|Firmicutes	J	Responsible for synthesis of pseudouridine from uracil	rluA	GO:0000154,GO:0000455,GO:0001522,GO:0003674,GO:0003824,GO:0005575,GO:0005622,GO:0005623,GO:0005737,GO:0005829,GO:0006139,GO:0006364,GO:0006396,GO:0006725,GO:0006807,GO:0008150,GO:0008152,GO:0009451,GO:0009982,GO:0009987,GO:0010467,GO:0016070,GO:0016072,GO:0016853,GO:0016866,GO:0022613,GO:0031118,GO:0034470,GO:0034641,GO:0034660,GO:0042254,GO:0043170,GO:0043412,GO:0044085,GO:0044237,GO:0044238,GO:…	5.4.99.23,5.4.99.28,5.4.99.29	ko:K06177,ko:K06180	-	-	-	-	ko00000,ko01000,ko03009,ko03016	-	-	-	PseudoU_synth_2
102_S11_02528_1	913848.AELK01000169_gene1370	6.74e-186	523.0	COG0438@1|root,COG0438@2|Bacteria,1TPSS@1239|Firmicutes,4HB9F@91061|Bacilli,3F47X@33958|Lactobacillaceae	1239|Firmicutes	M	Glycosyltransferase, group 1 family protein	cpoA	GO:0003674,GO:0003824,GO:0006629,GO:0006643,GO:0008150,GO:0008152,GO:0008610,GO:0009058,GO:0009987,GO:0016740,GO:0016757,GO:0016758,GO:0044237,GO:0044238,GO:0044249,GO:0044255,GO:0046467,GO:0071704,GO:1901576	2.4.1.208	ko:K13677,ko:K13678	ko00561,ko01100,map00561,map01100	-	R05164,R10865	RC00005,RC00049	ko00000,ko00001,ko01000,ko01003	-	GT4	-	Glyco_transf_4,Glycos_transf_1
102_S11_02134_1	913848.AELK01000041_gene1520	6.71e-116	335.0	COG1126@1|root,COG1126@2|Bacteria,1UYAZ@1239|Firmicutes,4HFTM@91061|Bacilli,3FC39@33958|Lactobacillaceae	1239|Firmicutes	E	ABC transporter, ATP-binding protein	glnQ	-	3.6.3.21	ko:K02028	-	M00236	-	-	ko00000,ko00002,ko01000,ko02000	3.A.1.3	-	-	ABC_tran
102_S11_01579_1	913848.AELK01000125_gene1761	1.91e-124	358.0	COG1321@1|root,COG1321@2|Bacteria,1V3IS@1239|Firmicutes,4HH06@91061|Bacilli,3F405@33958|Lactobacillaceae	1239|Firmicutes	K	iron dependent repressor	mntR	-	-	ko:K03709	-	-	-	-	ko00000,ko03000	-	-	-	Fe_dep_repr_C,Fe_dep_repress,FeoA
102_S11_01186_1	913848.AELK01000198_gene207	2.87e-149	426.0	COG0730@1|root,COG0730@2|Bacteria,1TPMA@1239|Firmicutes,4HESP@91061|Bacilli,3F3T9@33958|Lactobacillaceae	1239|Firmicutes	S	membrane transporter protein	yxaA	-	-	ko:K07090	-	-	-	-	ko00000	-	-	-	TauE
102_S11_02468_1	913848.AELK01000229_gene1924	1.07e-134	385.0	COG0120@1|root,COG0120@2|Bacteria,1V1DB@1239|Firmicutes,4HFQ7@91061|Bacilli,3F43N@33958|Lactobacillaceae	1239|Firmicutes	G	Catalyzes the reversible conversion of ribose-5- phosphate to ribulose 5-phosphate	rpiA	-	5.3.1.6	ko:K01807	ko00030,ko00710,ko01100,ko01110,ko01120,ko01130,ko01200,ko01230,map00030,map00710,map01100,map01110,map01120,map01130,map01200,map01230	M00004,M00007,M00165,M00167,M00580	R01056	RC00434	ko00000,ko00001,ko00002,ko01000	-	-	-	Rib_5-P_isom_A
102_S11_00161_1	1423807.BACO01000002_gene47	1.61e-142	425.0	COG3711@1|root,COG3711@2|Bacteria,1VRI5@1239|Firmicutes,4HV34@91061|Bacilli,3F5RF@33958|Lactobacillaceae	1239|Firmicutes	K	transcriptional antiterminator	-	-	-	-	-	-	-	-	-	-	-	-	-
102_S11_00589_1	1121105.ATXL01000011_gene1926	1.94e-26	100.0	COG4476@1|root,COG4476@2|Bacteria,1VEK8@1239|Firmicutes,4HNKR@91061|Bacilli,4B3KJ@81852|Enterococcaceae	1239|Firmicutes	S	Belongs to the UPF0223 family	yktA	-	-	-	-	-	-	-	-	-	-	-	UPF0223
102_S11_02511_1	913848.AELK01000255_gene1061	3.41e-60	190.0	COG0454@1|root,COG0456@2|Bacteria,1VA31@1239|Firmicutes,4HH60@91061|Bacilli,3FBXQ@33958|Lactobacillaceae	1239|Firmicutes	K	Acetyltransferase (GNAT) domain	yjgM	-	-	ko:K03828	-	-	-	-	ko00000,ko01000	-	-	-	Acetyltransf_1,Acetyltransf_7
102_S11_02060_1	913848.AELK01000008_gene1109	1.13e-136	404.0	COG1686@1|root,COG1686@2|Bacteria,1TQN0@1239|Firmicutes,4HBD4@91061|Bacilli,3F43S@33958|Lactobacillaceae	1239|Firmicutes	M	Belongs to the peptidase S11 family	dacA	GO:0003674,GO:0003824,GO:0004175,GO:0004180,GO:0004185,GO:0005575,GO:0005618,GO:0005623,GO:0006508,GO:0006807,GO:0008150,GO:0008152,GO:0008233,GO:0008236,GO:0008238,GO:0009002,GO:0016787,GO:0017171,GO:0019538,GO:0030312,GO:0043170,GO:0044238,GO:0044464,GO:0070008,GO:0070011,GO:0071704,GO:0071944,GO:0140096,GO:1901564	3.4.16.4	ko:K01286,ko:K07258	ko00550,ko01100,map00550,map01100	-	-	-	ko00000,ko00001,ko01000,ko01002,ko01011	-	-	-	PBP5_C,Peptidase_S11
102_S11_00254_1	913848.AELK01000004_gene1201	2.4e-109	316.0	COG0219@1|root,COG0219@2|Bacteria,1V3GW@1239|Firmicutes,4HFNY@91061|Bacilli,3F42Y@33958|Lactobacillaceae	1239|Firmicutes	J	Belongs to the class IV-like SAM-binding methyltransferase superfamily. RNA methyltransferase TrmH family. TrmL subfamily	cspR	-	2.1.1.207	ko:K03216	-	-	-	-	ko00000,ko01000,ko03016	-	-	-	SpoU_methylase
102_S11_00519_1	913848.AELK01000050_gene2587	2.42e-101	298.0	COG3560@1|root,COG3560@2|Bacteria,1V1CR@1239|Firmicutes,4HD6W@91061|Bacilli,3F576@33958|Lactobacillaceae	1239|Firmicutes	S	Nitroreductase family	XK27_02070	-	-	ko:K07078	-	-	-	-	ko00000	-	-	-	Nitroreductase
102_S11_01448_1	1071400.LBUCD034_2128	1.56e-247	699.0	COG1132@1|root,COG1132@2|Bacteria,1TSY4@1239|Firmicutes,4HAJQ@91061|Bacilli,3FC4S@33958|Lactobacillaceae	1239|Firmicutes	V	ABC transporter	lmrA	GO:0003674,GO:0003824,GO:0005215,GO:0005319,GO:0006810,GO:0006869,GO:0008150,GO:0010876,GO:0015399,GO:0015405,GO:0016462,GO:0016787,GO:0016817,GO:0016818,GO:0016887,GO:0017111,GO:0022804,GO:0022857,GO:0033036,GO:0034040,GO:0042623,GO:0042626,GO:0043492,GO:0051179,GO:0051234,GO:0055085,GO:0071702	3.6.3.44	ko:K02021,ko:K18104	ko01501,ko02010,map01501,map02010	M00700	-	-	ko00000,ko00001,ko00002,ko01000,ko01504,ko02000	3.A.1.106,3.A.1.110,3.A.1.112,3.A.1.113,3.A.1.117,3.A.1.123,3.A.1.21	-	-	ABC_membrane,ABC_tran
102_S11_00843_1	913848.AELK01000020_gene1848	7.3e-107	313.0	COG0702@1|root,COG0702@2|Bacteria,1UJSC@1239|Firmicutes,4HCVT@91061|Bacilli,3F4ZZ@33958|Lactobacillaceae	1239|Firmicutes	GM	NmrA-like family	-	-	-	-	-	-	-	-	-	-	-	-	NAD_binding_10
102_S11_00980_1	913848.AELK01000099_gene2298	8.68e-85	252.0	COG1576@1|root,COG1576@2|Bacteria,1V3JM@1239|Firmicutes,4HFP8@91061|Bacilli,3F3YX@33958|Lactobacillaceae	1239|Firmicutes	J	Specifically methylates the pseudouridine at position 1915 (m3Psi1915) in 23S rRNA	rlmH	-	2.1.1.177	ko:K00783	-	-	-	-	ko00000,ko01000,ko03009	-	-	-	SPOUT_MTase
102_S11_01555_1	1423734.JCM14202_2344	1.02e-38	135.0	COG0789@1|root,COG0789@2|Bacteria,1VDPP@1239|Firmicutes,4HPJY@91061|Bacilli	1239|Firmicutes	K	Transcriptional regulator	-	-	-	-	-	-	-	-	-	-	-	-	MerR_1
102_S11_01928_1	913848.AELK01000182_gene915	2.24e-207	587.0	COG0144@1|root,COG0781@1|root,COG0144@2|Bacteria,COG0781@2|Bacteria,1TP3N@1239|Firmicutes,4HBQ6@91061|Bacilli,3F45F@33958|Lactobacillaceae	1239|Firmicutes	J	Specifically methylates the cytosine at position 967 (m5C967) of 16S rRNA	sun	GO:0000154,GO:0001510,GO:0003674,GO:0003824,GO:0005575,GO:0005622,GO:0005623,GO:0005737,GO:0005829,GO:0006139,GO:0006364,GO:0006396,GO:0006725,GO:0006807,GO:0008150,GO:0008152,GO:0008168,GO:0008169,GO:0008173,GO:0008649,GO:0008757,GO:0009383,GO:0009451,GO:0009987,GO:0010467,GO:0016070,GO:0016072,GO:0016434,GO:0016740,GO:0016741,GO:0022613,GO:0031167,GO:0032259,GO:0034470,GO:0034641,GO:0034660,GO:…	2.1.1.176	ko:K03500	-	-	-	-	ko00000,ko01000,ko03009	-	-	-	Methyltr_RsmB-F,Methyltr_RsmF_N,NusB
102_S11_00199_1	913848.AELK01000007_gene1112	0.0	1176.0	COG0557@1|root,COG0557@2|Bacteria,1TQ1G@1239|Firmicutes,4HBBH@91061|Bacilli,3F4EC@33958|Lactobacillaceae	1239|Firmicutes	J	3'-5' exoribonuclease that releases 5'-nucleoside monophosphates and is involved in maturation of structured RNAs	rnr	-	-	ko:K12573	ko03018,map03018	-	-	-	ko00000,ko00001,ko01000,ko03016,ko03019	-	-	-	OB_RNB,RNB,S1
102_S11_00366_1	913848.AELK01000179_gene2095	1.55e-172	499.0	COG3611@1|root,COG3611@2|Bacteria,1TSBB@1239|Firmicutes,4H9RI@91061|Bacilli,3F5D7@33958|Lactobacillaceae	1239|Firmicutes	L	replication initiation and membrane attachment	dnaB	-	-	ko:K03346	-	-	-	-	ko00000,ko03032	-	-	-	DnaB_2
102_S11_01044_1	913848.AELK01000235_gene1135	1.34e-103	301.0	COG0098@1|root,COG0098@2|Bacteria,1V1B1@1239|Firmicutes,4HFN4@91061|Bacilli,3F3VY@33958|Lactobacillaceae	1239|Firmicutes	J	Located at the back of the 30S subunit body where it stabilizes the conformation of the head with respect to the body	rpsE	GO:0003674,GO:0003735,GO:0005198,GO:0005575,GO:0005622,GO:0005623,GO:0005737,GO:0005829,GO:0005840,GO:0006412,GO:0006518,GO:0006807,GO:0008150,GO:0008152,GO:0009058,GO:0009059,GO:0009987,GO:0010467,GO:0015935,GO:0019538,GO:0022626,GO:0022627,GO:0032991,GO:0034641,GO:0034645,GO:0043043,GO:0043170,GO:0043226,GO:0043228,GO:0043229,GO:0043232,GO:0043603,GO:0043604,GO:0044237,GO:0044238,GO:0044249,GO:…	-	ko:K02988	ko03010,map03010	M00178,M00179	-	-	br01610,ko00000,ko00001,ko00002,ko03011	-	-	-	Ribosomal_S5,Ribosomal_S5_C
102_S11_01577_1	913848.AELK01000125_gene1759	2.29e-162	465.0	COG1316@1|root,COG1316@2|Bacteria,1TR1B@1239|Firmicutes,4HA09@91061|Bacilli,3F3MQ@33958|Lactobacillaceae	1239|Firmicutes	K	Cell envelope-like function transcriptional attenuator common domain protein	brpA	-	-	-	-	-	-	-	-	-	-	-	LytR_cpsA_psr
102_S11_01083_1	913848.AELK01000042_gene1477	3.15e-29	105.0	COG0636@1|root,COG0636@2|Bacteria,1VEHP@1239|Firmicutes,4HNKQ@91061|Bacilli,3F82A@33958|Lactobacillaceae	1239|Firmicutes	C	F(1)F(0) ATP synthase produces ATP from ADP in the presence of a proton or sodium gradient. F-type ATPases consist of two structural domains, F(1) containing the extramembraneous catalytic core and F(0) containing the membrane proton channel, linked together by a central stalk and a peripheral stalk. During catalysis, ATP synthesis in the catalytic domain of F(1) is coupled via a rotary mechanism…	atpE	GO:0003674,GO:0003824,GO:0005215,GO:0005575,GO:0005622,GO:0005623,GO:0006139,GO:0006163,GO:0006164,GO:0006725,GO:0006753,GO:0006754,GO:0006793,GO:0006796,GO:0006807,GO:0006810,GO:0006811,GO:0006812,GO:0008150,GO:0008152,GO:0008324,GO:0009058,GO:0009117,GO:0009123,GO:0009124,GO:0009126,GO:0009127,GO:0009141,GO:0009142,GO:0009144,GO:0009145,GO:0009150,GO:0009152,GO:0009156,GO:0009161,GO:0009165,GO:…	-	ko:K02110	ko00190,ko00195,ko01100,map00190,map00195,map01100	M00157	-	-	ko00000,ko00001,ko00002,ko00194	3.A.2.1	-	-	ATP-synt_C
102_S11_00235_1	913848.AELK01000005_gene1188	9.9e-96	297.0	COG0265@1|root,COG0265@2|Bacteria,1TSBA@1239|Firmicutes,4HA05@91061|Bacilli,3F4TP@33958|Lactobacillaceae	1239|Firmicutes	O	Domain present in PSD-95, Dlg, and ZO-1/2.	minJ	-	-	-	-	-	-	-	-	-	-	-	PDZ_2
102_S11_02298_1	913848.AELK01000182_gene910	3.91e-124	356.0	COG0194@1|root,COG0194@2|Bacteria,1TP0M@1239|Firmicutes,4HAYW@91061|Bacilli,3F3X9@33958|Lactobacillaceae	1239|Firmicutes	F	Essential for recycling GMP and indirectly, cGMP	gmk	GO:0003674,GO:0003824,GO:0004385,GO:0005575,GO:0005622,GO:0005623,GO:0005737,GO:0005829,GO:0006139,GO:0006163,GO:0006725,GO:0006753,GO:0006793,GO:0006796,GO:0006807,GO:0008150,GO:0008152,GO:0009058,GO:0009116,GO:0009117,GO:0009119,GO:0009123,GO:0009126,GO:0009132,GO:0009135,GO:0009150,GO:0009161,GO:0009165,GO:0009167,GO:0009179,GO:0009185,GO:0009259,GO:0009987,GO:0016301,GO:0016310,GO:0016740,GO:…	2.7.4.8	ko:K00942	ko00230,ko01100,map00230,map01100	M00050	R00332,R02090	RC00002	ko00000,ko00001,ko00002,ko01000	-	-	iYO844.BSU15680	Guanylate_kin
102_S11_02531_1	913848.AELK01000169_gene1373	0.0	1135.0	COG1368@1|root,COG1368@2|Bacteria,1TRMA@1239|Firmicutes,4H9S0@91061|Bacilli,3F3R7@33958|Lactobacillaceae	1239|Firmicutes	M	Phosphoglycerol transferase and related proteins, alkaline phosphatase superfamily	ltaS	GO:0005575,GO:0005576	2.7.8.20	ko:K19005	ko00561,ko01100,map00561,map01100	-	R05081,R10849	RC00017	ko00000,ko00001,ko01000	-	-	-	Sulfatase
102_S11_02359_1	913848.AELK01000187_gene555	4.81e-67	231.0	COG1705@1|root,COG1705@2|Bacteria,1UYRM@1239|Firmicutes,4HAU6@91061|Bacilli,3F4XJ@33958|Lactobacillaceae	1239|Firmicutes	NU	Mannosyl-glycoprotein endo-beta-N-acetylglucosaminidase	-	-	-	ko:K02395,ko:K19223	-	-	-	-	ko00000,ko01000,ko01002,ko01011,ko02035	-	CBM50	-	Glucosaminidase,LysM
102_S11_01793_1	913848.AELK01000244_gene1351	1.01e-88	262.0	COG1959@1|root,COG1959@2|Bacteria,1U353@1239|Firmicutes,4ICW0@91061|Bacilli,3F58B@33958|Lactobacillaceae	1239|Firmicutes	K	Winged helix-turn-helix transcription repressor, HrcA DNA-binding	-	-	-	-	-	-	-	-	-	-	-	-	Rrf2
102_S11_00528_1	913848.AELK01000186_gene598	2.87e-110	322.0	COG0177@1|root,COG0177@2|Bacteria,1TRAK@1239|Firmicutes,4HATD@91061|Bacilli,3F42U@33958|Lactobacillaceae	1239|Firmicutes	L	DNA repair enzyme that has both DNA N-glycosylase activity and AP-lyase activity. The DNA N-glycosylase activity releases various damaged pyrimidines from DNA by cleaving the N- glycosidic bond, leaving an AP (apurinic apyrimidinic) site. The AP-lyase activity cleaves the phosphodiester bond 3' to the AP site by a beta-elimination, leaving a 3'-terminal unsaturated sugar and a product with a term…	nth	-	4.2.99.18	ko:K10773	ko03410,map03410	-	-	-	ko00000,ko00001,ko01000,ko03400	-	-	-	EndIII_4Fe-2S,HhH-GPD
102_S11_00355_1	913848.AELK01000179_gene2107	7.2e-86	258.0	COG1713@1|root,COG1713@2|Bacteria,1V6Y1@1239|Firmicutes,4HHRY@91061|Bacilli,3F47C@33958|Lactobacillaceae	1239|Firmicutes	H	Hydrolase, HD family	yqeK	-	2.7.7.18	ko:K00969	ko00760,ko01100,map00760,map01100	M00115	R00137,R03005	RC00002	ko00000,ko00001,ko00002,ko01000	-	-	-	HD
102_S11_01173_1	913848.AELK01000199_gene231	2.07e-152	433.0	COG1387@1|root,COG1387@2|Bacteria,1TQQX@1239|Firmicutes,4H9P1@91061|Bacilli,3F4WG@33958|Lactobacillaceae	1239|Firmicutes	E	Histidinol phosphate phosphatase, HisJ	hisK	GO:0000105,GO:0003674,GO:0003824,GO:0004401,GO:0005575,GO:0005622,GO:0005623,GO:0005737,GO:0006082,GO:0006520,GO:0006547,GO:0006725,GO:0006793,GO:0006796,GO:0006807,GO:0008150,GO:0008152,GO:0008652,GO:0009058,GO:0009987,GO:0016053,GO:0016311,GO:0016787,GO:0016788,GO:0016791,GO:0018130,GO:0019438,GO:0019752,GO:0034641,GO:0042578,GO:0043436,GO:0044237,GO:0044238,GO:0044249,GO:0044281,GO:0044283,GO:…	3.1.3.15	ko:K04486	ko00340,ko01100,ko01110,ko01230,map00340,map01100,map01110,map01230	M00026	R03013	RC00017	ko00000,ko00001,ko00002,ko01000	-	-	-	PHP,PHP_C
102_S11_00837_1	1074451.CRL705_1147	7.92e-95	293.0	COG0577@1|root,COG0577@2|Bacteria,1TWFZ@1239|Firmicutes,4H9RQ@91061|Bacilli,3F3K5@33958|Lactobacillaceae	1239|Firmicutes	V	ABC transporter permease	-	-	-	ko:K02004	-	M00258	-	-	ko00000,ko00002,ko02000	3.A.1	-	-	FtsX,MacB_PCD
102_S11_02263_1	913848.AELK01000060_gene2201	3.63e-45	149.0	29P63@1|root,30A48@2|Bacteria,1U666@1239|Firmicutes,4IFWC@91061|Bacilli,3F75Z@33958|Lactobacillaceae	1239|Firmicutes	-	-	-	-	-	-	-	-	-	-	-	-	-	-	-
102_S11_00924_1	913848.AELK01000121_gene55	7.68e-223	621.0	COG0082@1|root,COG0082@2|Bacteria,1TQ40@1239|Firmicutes,4HA0H@91061|Bacilli,3F502@33958|Lactobacillaceae	1239|Firmicutes	E	Catalyzes the anti-1,4-elimination of the C-3 phosphate and the C-6 proR hydrogen from 5-enolpyruvylshikimate-3-phosphate (EPSP) to yield chorismate, which is the branch point compound that serves as the starting substrate for the three terminal pathways of aromatic amino acid biosynthesis. This reaction introduces a second double bond into the aromatic ring system	aroC	GO:0000166,GO:0003674,GO:0003824,GO:0004107,GO:0005488,GO:0005575,GO:0005622,GO:0005623,GO:0005737,GO:0005829,GO:0006082,GO:0006520,GO:0006725,GO:0006807,GO:0008150,GO:0008152,GO:0008652,GO:0009058,GO:0009072,GO:0009073,GO:0009423,GO:0009987,GO:0010181,GO:0016053,GO:0016829,GO:0016835,GO:0016838,GO:0019438,GO:0019752,GO:0032553,GO:0036094,GO:0043167,GO:0043168,GO:0043436,GO:0043648,GO:0043650,GO:…	4.2.3.5	ko:K01736	ko00400,ko01100,ko01110,ko01130,ko01230,map00400,map01100,map01110,map01130,map01230	M00022	R01714	RC00586	ko00000,ko00001,ko00002,ko01000	-	-	-	Chorismate_synt
102_S11_02516_1	913848.AELK01000186_gene579	3.72e-289	798.0	COG0531@1|root,COG0531@2|Bacteria,1TRFS@1239|Firmicutes,4HA0N@91061|Bacilli,3F4J0@33958|Lactobacillaceae	1239|Firmicutes	E	Amino Acid	potE	-	-	-	-	-	-	-	-	-	-	-	AA_permease_2
102_S11_00912_1	913848.AELK01000120_gene71	4.57e-164	467.0	COG1052@1|root,COG1052@2|Bacteria,1TSZ6@1239|Firmicutes,4HCIS@91061|Bacilli,3F4US@33958|Lactobacillaceae	1239|Firmicutes	CH	Belongs to the D-isomer specific 2-hydroxyacid dehydrogenase family	ldhD	-	1.1.1.28	ko:K03778	ko00620,ko01120,map00620,map01120	-	R00704	RC00044	ko00000,ko00001,ko01000	-	-	-	2-Hacid_dh,2-Hacid_dh_C
102_S11_00716_1	1122149.BACN01000068_gene404	1.02e-174	493.0	COG0604@1|root,COG0604@2|Bacteria,1TPGA@1239|Firmicutes,4HER3@91061|Bacilli,3F4HK@33958|Lactobacillaceae	1239|Firmicutes	C	Zinc-binding dehydrogenase	-	-	-	-	-	-	-	-	-	-	-	-	ADH_N,ADH_zinc_N_2
102_S11_00868_1	314315.LCA_0636	3.83e-312	867.0	COG0367@1|root,COG0367@2|Bacteria,1TRPB@1239|Firmicutes,4HA44@91061|Bacilli,3FB65@33958|Lactobacillaceae	1239|Firmicutes	E	Asparagine synthase	asnB	-	6.3.5.4	ko:K01953	ko00250,ko01100,ko01110,map00250,map01100,map01110	-	R00578	RC00010	ko00000,ko00001,ko01000,ko01002	-	-	-	Asn_synthase,GATase_7
102_S11_02366_1	913848.AELK01000231_gene1977	7.75e-88	263.0	COG0454@1|root,COG0456@2|Bacteria,1V7GR@1239|Firmicutes,4HJ11@91061|Bacilli,3F44B@33958|Lactobacillaceae	1239|Firmicutes	K	acetyltransferase	-	-	-	ko:K06977	-	-	-	-	ko00000	-	-	-	Acetyltransf_1
102_S11_00652_1	913848.AELK01000189_gene541	6.05e-135	387.0	COG0561@1|root,COG0561@2|Bacteria,1TSZZ@1239|Firmicutes,4HB54@91061|Bacilli,3F49K@33958|Lactobacillaceae	1239|Firmicutes	S	haloacid dehalogenase-like hydrolase	yraE	-	-	-	-	-	-	-	-	-	-	-	Hydrolase_3
102_S11_00127_1	1071400.LBUCD034_0263	3.5e-178	513.0	COG2918@1|root,COG2918@2|Bacteria,1TPGX@1239|Firmicutes,4HAMJ@91061|Bacilli,3F506@33958|Lactobacillaceae	1239|Firmicutes	H	Belongs to the glutamate--cysteine ligase type 1 family	gshAB	-	6.3.2.2	ko:K01919	ko00270,ko00480,ko01100,map00270,map00480,map01100	M00118	R00894,R10993	RC00064,RC00090	ko00000,ko00001,ko00002,ko01000	-	-	-	Glu_cys_ligase
102_S11_01598_1	913848.AELK01000125_gene1781	4.56e-79	237.0	COG0816@1|root,COG0816@2|Bacteria,1V6ER@1239|Firmicutes,4HH04@91061|Bacilli,3F6NI@33958|Lactobacillaceae	1239|Firmicutes	J	Could be a nuclease involved in processing of the 5'-end of pre-16S rRNA	yrrK	GO:0000966,GO:0000967,GO:0005575,GO:0005622,GO:0005623,GO:0005737,GO:0005829,GO:0006139,GO:0006364,GO:0006396,GO:0006725,GO:0006807,GO:0008150,GO:0008152,GO:0009987,GO:0010467,GO:0016070,GO:0016072,GO:0022613,GO:0034470,GO:0034471,GO:0034641,GO:0034660,GO:0042254,GO:0043170,GO:0044085,GO:0044237,GO:0044238,GO:0044424,GO:0044444,GO:0044464,GO:0046483,GO:0071704,GO:0071840,GO:0090304,GO:1901360	-	ko:K07447	-	-	-	-	ko00000,ko01000	-	-	-	RuvX
102_S11_01738_1	913848.AELK01000168_gene1177	9.01e-60	188.0	COG2153@1|root,COG2153@2|Bacteria,1VA2J@1239|Firmicutes,4HKF5@91061|Bacilli,3F6HQ@33958|Lactobacillaceae	1239|Firmicutes	S	Acetyltransferase (GNAT) domain	yjcF	GO:0003674,GO:0003824,GO:0016740,GO:0016746,GO:0016747	-	-	-	-	-	-	-	-	-	-	Acetyltransf_10
102_S11_01213_1	913848.AELK01000101_gene2035	7.97e-144	420.0	COG0845@1|root,COG0845@2|Bacteria,1TT2M@1239|Firmicutes,4HG99@91061|Bacilli,3F5MV@33958|Lactobacillaceae	1239|Firmicutes	M	Belongs to the membrane fusion protein (MFP) (TC 8.A.1) family	hlyD3	-	-	ko:K02005,ko:K13888	-	M00709	-	-	ko00000,ko00002,ko02000	8.A.1	-	-	Biotin_lipoyl_2,HlyD_3,HlyD_D23
102_S11_02472_1	913848.AELK01000229_gene1929	9.86e-69	212.0	COG0454@1|root,COG0454@2|Bacteria,1UHPQ@1239|Firmicutes,4IS5I@91061|Bacilli,3FBT6@33958|Lactobacillaceae	1239|Firmicutes	K	Acetyltransferase (GNAT) domain	-	-	-	-	-	-	-	-	-	-	-	-	Acetyltransf_1,Acetyltransf_10
102_S11_01735_1	913848.AELK01000168_gene1180	0.0	942.0	COG4108@1|root,COG4108@2|Bacteria,1TPYT@1239|Firmicutes,4HADS@91061|Bacilli,3F489@33958|Lactobacillaceae	1239|Firmicutes	J	Increases the formation of ribosomal termination complexes and stimulates activities of RF-1 and RF-2. It binds guanine nucleotides and has strong preference for UGA stop codons. It may interact directly with the ribosome. The stimulation of RF- 1 and RF-2 is significantly reduced by GTP and GDP, but not by GMP	prfC	GO:0003674,GO:0003676,GO:0003723,GO:0003747,GO:0005488,GO:0005575,GO:0005622,GO:0005623,GO:0005737,GO:0005829,GO:0006412,GO:0006415,GO:0006518,GO:0006807,GO:0008079,GO:0008135,GO:0008150,GO:0008152,GO:0009058,GO:0009059,GO:0009987,GO:0010467,GO:0016043,GO:0016150,GO:0019538,GO:0022411,GO:0032984,GO:0034641,GO:0034645,GO:0043043,GO:0043170,GO:0043603,GO:0043604,GO:0043624,GO:0043933,GO:0044237,GO:…	-	ko:K02837	-	-	-	-	ko00000,ko03012	-	-	-	GTP_EFTU,GTP_EFTU_D2,RF3_C
102_S11_01526_1	913848.AELK01000162_gene1453	1.92e-164	470.0	COG1932@1|root,COG1932@2|Bacteria,1TP6Y@1239|Firmicutes,4HATT@91061|Bacilli,3F4IU@33958|Lactobacillaceae	1239|Firmicutes	E	Catalyzes the reversible conversion of 3- phosphohydroxypyruvate to phosphoserine and of 3-hydroxy-2-oxo-4- phosphonooxybutanoate to phosphohydroxythreonine	serC	GO:0003674,GO:0003824,GO:0004648,GO:0005575,GO:0005622,GO:0005623,GO:0005737,GO:0006082,GO:0006520,GO:0006563,GO:0006564,GO:0006807,GO:0008150,GO:0008152,GO:0008483,GO:0008652,GO:0009058,GO:0009069,GO:0009070,GO:0009987,GO:0016053,GO:0016740,GO:0016769,GO:0019752,GO:0043436,GO:0044237,GO:0044238,GO:0044249,GO:0044281,GO:0044283,GO:0044424,GO:0044464,GO:0046394,GO:0071704,GO:1901564,GO:1901566,GO:…	2.6.1.52	ko:K00831	ko00260,ko00680,ko00750,ko01100,ko01120,ko01130,ko01200,ko01230,map00260,map00680,map00750,map01100,map01120,map01130,map01200,map01230	M00020,M00124	R04173,R05085	RC00006,RC00036	ko00000,ko00001,ko00002,ko01000,ko01007	-	-	-	Aminotran_5
102_S11_00621_1	913848.AELK01000040_gene1509	1.41e-199	556.0	COG0472@1|root,COG0472@2|Bacteria,1TP8W@1239|Firmicutes,4H9TP@91061|Bacilli,3F3YP@33958|Lactobacillaceae	1239|Firmicutes	M	First step of the lipid cycle reactions in the biosynthesis of the cell wall peptidoglycan	mraY	GO:0005575,GO:0005623,GO:0005886,GO:0016020,GO:0044464,GO:0071944	2.7.8.13	ko:K01000	ko00550,ko01100,ko01502,map00550,map01100,map01502	-	R05629,R05630	RC00002,RC02753	ko00000,ko00001,ko01000,ko01011	9.B.146	-	-	Glycos_transf_4,MraY_sig1
102_S11_01656_1	1139219.I569_01854	4.9e-225	636.0	COG1174@1|root,COG1732@1|root,COG1174@2|Bacteria,COG1732@2|Bacteria,1TQ7D@1239|Firmicutes,4HBDR@91061|Bacilli,4AZWY@81852|Enterococcaceae	1239|Firmicutes	EM	Substrate binding domain of ABC-type glycine betaine transport system	proWX	-	-	ko:K05845,ko:K05846	ko02010,map02010	M00209	-	-	ko00000,ko00001,ko00002,ko02000	3.A.1.12	-	-	BPD_transp_1,OpuAC
102_S11_02011_1	913848.AELK01000071_gene2508	8.36e-213	595.0	COG1600@1|root,COG1600@2|Bacteria,1TP6Q@1239|Firmicutes,4HAEW@91061|Bacilli,3F5I3@33958|Lactobacillaceae	1239|Firmicutes	C	Domain of unknown function (DUF1730)	queG	GO:0003674,GO:0003824,GO:0006139,GO:0006725,GO:0006807,GO:0008150,GO:0008152,GO:0008616,GO:0009058,GO:0009116,GO:0009119,GO:0009163,GO:0009987,GO:0016491,GO:0018130,GO:0019438,GO:0034404,GO:0034641,GO:0034654,GO:0042455,GO:0044237,GO:0044238,GO:0044249,GO:0044271,GO:0044281,GO:0044283,GO:0046116,GO:0046483,GO:0052693,GO:0055086,GO:0055114,GO:0071704,GO:1901135,GO:1901137,GO:1901360,GO:1901362,GO:…	1.17.99.6	ko:K18979	-	-	-	-	ko00000,ko01000,ko03016	-	-	-	DUF1730,Fer4_16,HEAT_2
102_S11_00826_1	913848.AELK01000208_gene2718	9.85e-39	138.0	COG1309@1|root,COG1309@2|Bacteria,1UUX8@1239|Firmicutes,4IGCB@91061|Bacilli,3F81V@33958|Lactobacillaceae	1239|Firmicutes	K	Bacterial regulatory proteins, tetR family	-	-	-	-	-	-	-	-	-	-	-	-	TetR_N
102_S11_01798_1	913848.AELK01000244_gene1346	1.17e-132	382.0	COG0084@1|root,COG0084@2|Bacteria,1TNY1@1239|Firmicutes,4HA74@91061|Bacilli,3F3N2@33958|Lactobacillaceae	1239|Firmicutes	L	hydrolase, TatD family	tatD	GO:0003674,GO:0003824,GO:0004518,GO:0004536,GO:0006139,GO:0006259,GO:0006308,GO:0006725,GO:0006807,GO:0008150,GO:0008152,GO:0009056,GO:0009057,GO:0009987,GO:0016787,GO:0016788,GO:0019439,GO:0034641,GO:0034655,GO:0043170,GO:0044237,GO:0044238,GO:0044248,GO:0044260,GO:0044265,GO:0044270,GO:0046483,GO:0046700,GO:0071704,GO:0090304,GO:0090305,GO:0140097,GO:1901360,GO:1901361,GO:1901575	-	ko:K03424	-	-	-	-	ko00000,ko01000	-	-	-	TatD_DNase
102_S11_01493_1	1122149.BACN01000045_gene22	4.07e-161	471.0	COG4690@1|root,COG4690@2|Bacteria,1TQ0F@1239|Firmicutes,4HC3G@91061|Bacilli,3F5C9@33958|Lactobacillaceae	1239|Firmicutes	E	Peptidase family C69	-	-	-	-	-	-	-	-	-	-	-	-	Peptidase_C69
102_S11_01037_1	913848.AELK01000235_gene1128	6.09e-79	235.0	COG0100@1|root,COG0100@2|Bacteria,1V3IK@1239|Firmicutes,4HH2T@91061|Bacilli,3F67D@33958|Lactobacillaceae	1239|Firmicutes	J	Located on the platform of the 30S subunit, it bridges several disparate RNA helices of the 16S rRNA. Forms part of the Shine-Dalgarno cleft in the 70S ribosome	rpsK	GO:0000028,GO:0000462,GO:0003674,GO:0003676,GO:0003723,GO:0003729,GO:0003735,GO:0005198,GO:0005488,GO:0005575,GO:0005622,GO:0005623,GO:0005737,GO:0005829,GO:0005840,GO:0006139,GO:0006364,GO:0006396,GO:0006412,GO:0006518,GO:0006725,GO:0006807,GO:0006996,GO:0008150,GO:0008152,GO:0009058,GO:0009059,GO:0009987,GO:0010467,GO:0015935,GO:0016043,GO:0016070,GO:0016072,GO:0019538,GO:0019843,GO:0022607,GO:…	-	ko:K02948	ko03010,map03010	M00178,M00179	-	-	br01610,ko00000,ko00001,ko00002,ko03011	-	-	-	Ribosomal_S11
102_S11_00629_1	913848.AELK01000040_gene1517	1.01e-84	255.0	COG3859@1|root,COG3859@2|Bacteria,1V6YE@1239|Firmicutes,4HIJE@91061|Bacilli,3F738@33958|Lactobacillaceae	1239|Firmicutes	S	Thiamine transporter protein (Thia_YuaJ)	thiT	GO:0005575,GO:0005623,GO:0005886,GO:0016020,GO:0044464,GO:0071944	-	ko:K16789	-	-	-	-	ko00000,ko02000	2.A.88.3	-	-	Thia_YuaJ
102_S11_00762_1	913848.AELK01000059_gene2540	1.04e-156	444.0	COG1806@1|root,COG1806@2|Bacteria,1TPG0@1239|Firmicutes,4HB0Q@91061|Bacilli,3F3WK@33958|Lactobacillaceae	1239|Firmicutes	F	Bifunctional serine threonine kinase and phosphorylase involved in the regulation of the pyruvate, phosphate dikinase (PPDK) by catalyzing its phosphorylation dephosphorylation	yqfL	-	2.7.11.33,2.7.4.28	ko:K09773	-	-	-	-	ko00000,ko01000	-	-	-	Kinase-PPPase
102_S11_02376_1	913848.AELK01000188_gene553	6.22e-149	424.0	COG4814@1|root,COG4814@2|Bacteria,1V8NG@1239|Firmicutes,4HJ22@91061|Bacilli,3F41V@33958|Lactobacillaceae	1239|Firmicutes	S	Alpha/beta hydrolase of unknown function (DUF915)	-	-	-	-	-	-	-	-	-	-	-	-	DUF915
102_S11_02533_1	1074451.CRL705_434	4.5e-13	64.7	29PQ9@1|root,30ANE@2|Bacteria,1U6WF@1239|Firmicutes,4IGQK@91061|Bacilli,3F8MD@33958|Lactobacillaceae	1239|Firmicutes	-	-	-	-	-	-	-	-	-	-	-	-	-	-	-
102_S11_00350_1	913848.AELK01000180_gene938	1.67e-65	206.0	COG1399@1|root,COG1399@2|Bacteria,1VB08@1239|Firmicutes,4HME9@91061|Bacilli,3F61Z@33958|Lactobacillaceae	1239|Firmicutes	S	Uncharacterized ACR, COG1399	ylbN	-	-	ko:K07040	-	-	-	-	ko00000	-	-	-	DUF177
102_S11_00573_1	1300150.EMQU_0186	8.69e-49	156.0	COG0184@1|root,COG0184@2|Bacteria,1VA5C@1239|Firmicutes,4HKE9@91061|Bacilli,4B309@81852|Enterococcaceae	1239|Firmicutes	J	Forms an intersubunit bridge (bridge B4) with the 23S rRNA of the 50S subunit in the ribosome	rpsO	GO:0005575,GO:0005622,GO:0005623,GO:0005737,GO:0005829,GO:0005840,GO:0015935,GO:0022626,GO:0022627,GO:0032991,GO:0043226,GO:0043228,GO:0043229,GO:0043232,GO:0044391,GO:0044422,GO:0044424,GO:0044444,GO:0044445,GO:0044446,GO:0044464,GO:1990904	-	ko:K02956	ko03010,map03010	M00178,M00179	-	-	br01610,ko00000,ko00001,ko00002,ko03011	-	-	-	Ribosomal_S15
102_S11_01498_1	913848.AELK01000246_gene1225	5.65e-148	423.0	COG1307@1|root,COG1307@2|Bacteria,1V289@1239|Firmicutes,4I3AR@91061|Bacilli,3F4D9@33958|Lactobacillaceae	1239|Firmicutes	S	DegV family	degV1	-	-	-	-	-	-	-	-	-	-	-	DegV
102_S11_00860_1	913848.AELK01000084_gene421	3.25e-54	180.0	COG1388@1|root,COG1388@2|Bacteria,1V773@1239|Firmicutes,4HIJG@91061|Bacilli,3F3JQ@33958|Lactobacillaceae	1239|Firmicutes	M	LysM domain protein	-	-	-	-	-	-	-	-	-	-	-	-	LysM,SLAP
102_S11_02273_1	913848.AELK01000060_gene2191	2.57e-45	149.0	COG4392@1|root,COG4392@2|Bacteria,1UF1S@1239|Firmicutes,4HQ7J@91061|Bacilli,3F7GD@33958|Lactobacillaceae	1239|Firmicutes	S	branched-chain amino acid	-	-	-	-	-	-	-	-	-	-	-	-	AzlD
102_S11_01104_1	913848.AELK01000042_gene1456	0.0	899.0	COG0719@1|root,COG0719@2|Bacteria,1TQ21@1239|Firmicutes,4HA1Z@91061|Bacilli,3F44I@33958|Lactobacillaceae	1239|Firmicutes	O	assembly protein SufB	sufB	-	-	ko:K07033,ko:K09014	-	-	-	-	ko00000	-	-	-	UPF0051
102_S11_02375_1	913848.AELK01000188_gene552	7.68e-187	531.0	COG1455@1|root,COG1455@2|Bacteria,1TP8D@1239|Firmicutes,4HE28@91061|Bacilli,3FC6Y@33958|Lactobacillaceae	1239|Firmicutes	G	The phosphoenolpyruvate-dependent sugar phosphotransferase system (PTS), a major carbohydrate active - transport system, catalyzes the phosphorylation of incoming sugar substrates concomitant with their translocation across the cell membrane	pts14C	-	-	ko:K02761	ko00500,ko02060,map00500,map02060	M00275	R11170,R11172	RC00017,RC03206	ko00000,ko00001,ko00002,ko02000	4.A.3.2	-	-	PTS_EIIC
102_S11_01164_1	1423734.JCM14202_3715	9.32e-55	172.0	COG0140@1|root,COG0140@2|Bacteria,1VB6S@1239|Firmicutes,4HKDY@91061|Bacilli,3F7V5@33958|Lactobacillaceae	1239|Firmicutes	E	phosphoribosyl-ATP diphosphatase activity	hisE	-	3.6.1.31	ko:K01523	ko00340,ko01100,ko01110,ko01230,map00340,map01100,map01110,map01230	M00026	R04035	RC00002	ko00000,ko00001,ko00002,ko01000	-	-	-	PRA-PH
102_S11_02306_1	913848.AELK01000181_gene965	1.83e-195	546.0	COG1940@1|root,COG1940@2|Bacteria,1TPKW@1239|Firmicutes,4HBAU@91061|Bacilli,3F4F0@33958|Lactobacillaceae	1239|Firmicutes	G	Glucokinase	glcK	GO:0003674,GO:0003824,GO:0004340,GO:0004396,GO:0005575,GO:0005622,GO:0005623,GO:0005737,GO:0005975,GO:0006793,GO:0006796,GO:0008150,GO:0008152,GO:0009987,GO:0016301,GO:0016310,GO:0016740,GO:0016772,GO:0016773,GO:0019200,GO:0019637,GO:0044237,GO:0044238,GO:0044262,GO:0044424,GO:0044464,GO:0046835,GO:0051156,GO:0071704,GO:1901135	2.7.1.2	ko:K00845	ko00010,ko00052,ko00500,ko00520,ko00521,ko00524,ko01100,ko01110,ko01120,ko01130,ko01200,map00010,map00052,map00500,map00520,map00521,map00524,map01100,map01110,map01120,map01130,map01200	M00001,M00549	R00299,R01600,R01786	RC00002,RC00017	ko00000,ko00001,ko00002,ko01000	-	-	iSB619.SA_RS07790	ROK
102_S11_00200_1	913848.AELK01000007_gene1111	2.14e-35	121.0	COG1314@1|root,COG1314@2|Bacteria,1VEQR@1239|Firmicutes,4HNKC@91061|Bacilli,3F7IQ@33958|Lactobacillaceae	1239|Firmicutes	U	Preprotein translocase	secG	GO:0005575,GO:0005623,GO:0005886,GO:0006810,GO:0006886,GO:0008104,GO:0008150,GO:0015031,GO:0015833,GO:0016020,GO:0033036,GO:0034613,GO:0042886,GO:0043952,GO:0044464,GO:0045184,GO:0046907,GO:0051179,GO:0051234,GO:0051641,GO:0051649,GO:0055085,GO:0065002,GO:0070727,GO:0071702,GO:0071705,GO:0071806,GO:0071944	-	ko:K03075	ko02024,ko03060,ko03070,map02024,map03060,map03070	M00335	-	-	ko00000,ko00001,ko00002,ko02044	3.A.5.1,3.A.5.2	-	-	SecG
102_S11_01989_1	1400520.LFAB_12615	6.63e-161	464.0	COG0475@1|root,COG0475@2|Bacteria,1TS32@1239|Firmicutes,4HAGC@91061|Bacilli,3F3QK@33958|Lactobacillaceae	1239|Firmicutes	P	Belongs to the monovalent cation proton antiporter 2 (CPA2) transporter (TC 2.A.37) family	napA	GO:0003674,GO:0005215,GO:0005575,GO:0006810,GO:0006811,GO:0006812,GO:0006814,GO:0008150,GO:0008324,GO:0009847,GO:0015075,GO:0015077,GO:0015081,GO:0015291,GO:0015297,GO:0015318,GO:0015672,GO:0016020,GO:0016021,GO:0022804,GO:0022857,GO:0022890,GO:0030001,GO:0031224,GO:0032502,GO:0034220,GO:0035725,GO:0044425,GO:0046873,GO:0051179,GO:0051234,GO:0055085,GO:0098655,GO:0098660,GO:0098662	-	-	-	-	-	-	-	-	-	-	Na_H_Exchanger
102_S11_00488_1	913848.AELK01000051_gene326	1.21e-165	469.0	COG2017@1|root,COG2017@2|Bacteria,1U26T@1239|Firmicutes,4HA4J@91061|Bacilli,3F3KT@33958|Lactobacillaceae	1239|Firmicutes	G	Aldose 1-epimerase	lacX	-	5.1.3.3	ko:K01785	ko00010,ko00052,ko01100,ko01110,ko01120,ko01130,map00010,map00052,map01100,map01110,map01120,map01130	M00632	R01602,R10619	RC00563	ko00000,ko00001,ko00002,ko01000	-	-	-	Aldose_epim
102_S11_01293_1	913848.AELK01000118_gene94	1.53e-102	298.0	COG1959@1|root,COG1959@2|Bacteria,1VAMC@1239|Firmicutes,4HN90@91061|Bacilli,3F4Y9@33958|Lactobacillaceae	1239|Firmicutes	K	Transcriptional regulator	-	-	-	-	-	-	-	-	-	-	-	-	Rrf2
102_S11_01132_1	913848.AELK01000165_gene1362	1.83e-29	105.0	2DKSV@1|root,30APG@2|Bacteria,1U6Y5@1239|Firmicutes,4IGSB@91061|Bacilli,3F8PU@33958|Lactobacillaceae	1239|Firmicutes	-	-	-	-	-	-	-	-	-	-	-	-	-	-	-
102_S11_00681_1	913848.AELK01000044_gene2534	5.12e-33	119.0	COG1393@1|root,COG1393@2|Bacteria,1V3QC@1239|Firmicutes,4HH0I@91061|Bacilli,3F660@33958|Lactobacillaceae	1239|Firmicutes	P	ArsC family	spxA	-	-	ko:K16509	-	-	-	-	ko00000	-	-	-	ArsC,Glutaredoxin
102_S11_02356_1	913848.AELK01000061_gene2225	7.3e-195	550.0	COG0484@1|root,COG0484@2|Bacteria,1TP00@1239|Firmicutes,4H9KA@91061|Bacilli,3F490@33958|Lactobacillaceae	1239|Firmicutes	O	ATP binding to DnaK triggers the release of the substrate protein, thus completing the reaction cycle. Several rounds of ATP-dependent interactions between DnaJ, DnaK and GrpE are required for fully efficient folding. Also involved, together with DnaK and GrpE, in the DNA replication of plasmids through activation of initiation proteins	dnaJ	-	-	ko:K03686	-	-	-	-	ko00000,ko03029,ko03110	-	-	-	DnaJ,DnaJ_C,DnaJ_CXXCXGXG
102_S11_01727_1	913848.AELK01000084_gene423	2.16e-43	152.0	COG0671@1|root,COG0671@2|Bacteria,1VY85@1239|Firmicutes,4HXM4@91061|Bacilli,3F4DD@33958|Lactobacillaceae	1239|Firmicutes	I	phosphatase	-	-	-	-	-	-	-	-	-	-	-	-	PAP2
102_S11_01912_1	913848.AELK01000126_gene2054	0.0	1010.0	COG0531@1|root,COG0531@2|Bacteria,1TQE1@1239|Firmicutes,4HAZH@91061|Bacilli,3F44Y@33958|Lactobacillaceae	1239|Firmicutes	E	amino acid	ydaO	GO:0003333,GO:0003674,GO:0005215,GO:0005342,GO:0005575,GO:0005623,GO:0005886,GO:0005887,GO:0006810,GO:0006811,GO:0006820,GO:0006865,GO:0008150,GO:0008509,GO:0008514,GO:0015075,GO:0015171,GO:0015179,GO:0015291,GO:0015297,GO:0015318,GO:0015711,GO:0015807,GO:0015849,GO:0016020,GO:0016021,GO:0022804,GO:0022857,GO:0031224,GO:0031226,GO:0034220,GO:0044425,GO:0044459,GO:0044464,GO:0046942,GO:0046943,GO:…	-	-	-	-	-	-	-	-	-	-	AA_permease_2
102_S11_00474_1	913848.AELK01000053_gene2571	1.22e-92	275.0	COG4698@1|root,COG4698@2|Bacteria,1VF0K@1239|Firmicutes,4HIYN@91061|Bacilli,3F5K5@33958|Lactobacillaceae	1239|Firmicutes	S	Uncharacterized protein conserved in bacteria (DUF2140)	ypmS	-	-	-	-	-	-	-	-	-	-	-	DUF2140
102_S11_01500_1	1158607.UAU_01258	1.99e-43	148.0	COG1607@1|root,COG1607@2|Bacteria,1V3S2@1239|Firmicutes,4HJ0Z@91061|Bacilli,4B0J8@81852|Enterococcaceae	1239|Firmicutes	I	Thioesterase superfamily	ykhA	GO:0003674,GO:0003824,GO:0005575,GO:0005622,GO:0005623,GO:0005737,GO:0005829,GO:0006082,GO:0006139,GO:0006163,GO:0006629,GO:0006631,GO:0006637,GO:0006725,GO:0006732,GO:0006753,GO:0006790,GO:0006793,GO:0006796,GO:0006807,GO:0008150,GO:0008152,GO:0009117,GO:0009150,GO:0009259,GO:0009987,GO:0016289,GO:0016787,GO:0016788,GO:0016790,GO:0019637,GO:0019693,GO:0019752,GO:0032787,GO:0033865,GO:0033875,GO:…	3.1.2.20	ko:K01073	-	-	-	-	ko00000,ko01000	-	-	-	4HBT
102_S11_01851_1	913848.AELK01000065_gene1312	1.73e-211	592.0	COG3425@1|root,COG3425@2|Bacteria,1TR4K@1239|Firmicutes,4HA67@91061|Bacilli,3F425@33958|Lactobacillaceae	1239|Firmicutes	I	Hydroxymethylglutaryl-CoA synthase	mvaS	-	2.3.3.10	ko:K01641	ko00072,ko00280,ko00650,ko00900,ko01100,ko01110,ko01130,map00072,map00280,map00650,map00900,map01100,map01110,map01130	M00088,M00095	R01978	RC00004,RC00503	ko00000,ko00001,ko00002,ko01000	-	-	-	HMG_CoA_synt_C,HMG_CoA_synt_N
102_S11_00615_1	913848.AELK01000040_gene1502	8.25e-90	270.0	COG0325@1|root,COG0325@2|Bacteria,1TRDN@1239|Firmicutes,4HC45@91061|Bacilli,3F8KS@33958|Lactobacillaceae	1239|Firmicutes	S	Pyridoxal 5'-phosphate (PLP)-binding protein, which is involved in PLP homeostasis	ylmE	GO:0003674,GO:0005488,GO:0005575,GO:0005622,GO:0005623,GO:0008144,GO:0019842,GO:0030170,GO:0036094,GO:0043167,GO:0043168,GO:0044464,GO:0048037,GO:0050662,GO:0070279,GO:0097159,GO:1901363	-	ko:K06997	-	-	-	-	ko00000	-	-	-	Ala_racemase_N
102_S11_01733_1	1231336.L248_1233	6.64e-25	96.7	2EBZ8@1|root,335YI@2|Bacteria,1VFRS@1239|Firmicutes,4HNUK@91061|Bacilli,3F70G@33958|Lactobacillaceae	1239|Firmicutes	S	Domain of unknown function (DUF1827)	XK27_09445	-	-	-	-	-	-	-	-	-	-	-	DUF1827
102_S11_00149_1	913848.AELK01000194_gene109	1.55e-230	640.0	COG0119@1|root,COG0119@2|Bacteria,1TP4Y@1239|Firmicutes,4HA6E@91061|Bacilli,3F581@33958|Lactobacillaceae	1239|Firmicutes	E	Belongs to the alpha-IPM synthase homocitrate synthase family	leuA	-	2.3.3.13	ko:K01649	ko00290,ko00620,ko01100,ko01110,ko01210,ko01230,map00290,map00620,map01100,map01110,map01210,map01230	M00432	R01213	RC00004,RC00470,RC02754	br01601,ko00000,ko00001,ko00002,ko01000	-	-	iSB619.SA_RS10690,iYO844.BSU28280	HMGL-like,LeuA_dimer
102_S11_00850_1	913848.AELK01000238_gene1642	1.39e-237	666.0	COG0277@1|root,COG0277@2|Bacteria,1TPBC@1239|Firmicutes,4H9UU@91061|Bacilli,3F4AD@33958|Lactobacillaceae	1239|Firmicutes	C	FAD linked oxidases, C-terminal domain	glcD	-	1.1.3.15	ko:K00104	ko00630,ko01100,ko01110,ko01120,ko01130,map00630,map01100,map01110,map01120,map01130	-	R00475	RC00042	ko00000,ko00001,ko01000	-	-	-	FAD-oxidase_C,FAD_binding_4
102_S11_00380_1	913848.AELK01000178_gene2070	4.32e-128	369.0	COG1131@1|root,COG1131@2|Bacteria,1TQIH@1239|Firmicutes,4HA2B@91061|Bacilli,3F444@33958|Lactobacillaceae	1239|Firmicutes	V	ABC transporter, ATP-binding protein	ecsA	-	-	ko:K01990	-	M00254	-	-	ko00000,ko00002,ko02000	3.A.1	-	-	ABC_tran
102_S11_02161_1	1423734.JCM14202_1091	7.26e-162	458.0	COG0559@1|root,COG0559@2|Bacteria,1TR24@1239|Firmicutes,4HBFZ@91061|Bacilli,3F56V@33958|Lactobacillaceae	1239|Firmicutes	U	Branched-chain amino acid transport system / permease component	livH	-	-	ko:K01997	ko02010,ko02024,map02010,map02024	M00237	-	-	ko00000,ko00001,ko00002,ko02000	3.A.1.4	-	-	BPD_transp_2
102_S11_01915_1	913848.AELK01000126_gene2051	0.0	1428.0	COG0249@1|root,COG0249@2|Bacteria,1TPRJ@1239|Firmicutes,4HA63@91061|Bacilli,3F4A5@33958|Lactobacillaceae	1239|Firmicutes	L	that it carries out the mismatch recognition step. This protein has a weak ATPase activity	mutS	GO:0003674,GO:0003676,GO:0003677,GO:0003684,GO:0003690,GO:0003824,GO:0005488,GO:0005575,GO:0005622,GO:0005623,GO:0006139,GO:0006259,GO:0006281,GO:0006298,GO:0006725,GO:0006807,GO:0006950,GO:0006974,GO:0008094,GO:0008150,GO:0008152,GO:0009987,GO:0016462,GO:0016787,GO:0016817,GO:0016818,GO:0016887,GO:0017111,GO:0030983,GO:0032300,GO:0032991,GO:0033554,GO:0034641,GO:0042623,GO:0043170,GO:0044237,GO:…	-	ko:K03555	ko03430,map03430	-	-	-	ko00000,ko00001,ko03400	-	-	-	MutS_I,MutS_II,MutS_III,MutS_IV,MutS_V
102_S11_01841_1	913848.AELK01000061_gene2254	1.79e-21	86.3	COG3763@1|root,COG3763@2|Bacteria,1VEJC@1239|Firmicutes,4HKMJ@91061|Bacilli,3F809@33958|Lactobacillaceae	1239|Firmicutes	S	Uncharacterised protein family (UPF0154)	yneF	-	-	ko:K09976	-	-	-	-	ko00000	-	-	-	UPF0154
102_S11_00726_1	913848.AELK01000054_gene2321	8.54e-204	575.0	COG0457@1|root,COG0457@2|Bacteria,1TT97@1239|Firmicutes,4HAIA@91061|Bacilli,3F3ND@33958|Lactobacillaceae	1239|Firmicutes	S	Tetratricopeptide repeat protein	XK27_05225	-	-	-	-	-	-	-	-	-	-	-	TPR_16,TPR_19,TPR_2,TPR_6,TPR_7,TPR_8
102_S11_01485_1	913848.AELK01000024_gene679	2.72e-113	329.0	COG0517@1|root,COG0517@2|Bacteria,1TR5G@1239|Firmicutes,4H9ZA@91061|Bacilli,3F3JY@33958|Lactobacillaceae	1239|Firmicutes	S	(CBS) domain	-	-	-	-	-	-	-	-	-	-	-	-	CBS
102_S11_00535_1	913848.AELK01000186_gene590	2.11e-161	460.0	COG3407@1|root,COG3407@2|Bacteria,1TQXR@1239|Firmicutes,4HAM6@91061|Bacilli,3F4B5@33958|Lactobacillaceae	1239|Firmicutes	I	diphosphomevalonate decarboxylase	mvaD	-	4.1.1.33	ko:K01597	ko00900,ko01100,ko01110,ko01130,map00900,map01100,map01110,map01130	M00095	R01121	RC00453	ko00000,ko00001,ko00002,ko01000	-	-	-	GHMP_kinases_C,GHMP_kinases_N
102_S11_02470_1	913848.AELK01000229_gene1927	7.91e-236	655.0	COG1972@1|root,COG1972@2|Bacteria,1TRSK@1239|Firmicutes,4HA8N@91061|Bacilli,3F4GI@33958|Lactobacillaceae	1239|Firmicutes	F	Nucleoside	nupG	GO:0003674,GO:0005215,GO:0005337,GO:0005575,GO:0005623,GO:0005886,GO:0005887,GO:0006810,GO:0006811,GO:0006812,GO:0008150,GO:0008324,GO:0015075,GO:0015077,GO:0015078,GO:0015212,GO:0015213,GO:0015214,GO:0015291,GO:0015293,GO:0015294,GO:0015295,GO:0015318,GO:0015506,GO:0015672,GO:0015858,GO:0015861,GO:0015862,GO:0015864,GO:0015931,GO:0015932,GO:0016020,GO:0016021,GO:0022804,GO:0022857,GO:0022890,GO:…	-	ko:K16323	-	-	-	-	ko00000,ko02000	2.A.41.1	-	-	Nucleos_tra2_C,Nucleos_tra2_N
102_S11_00215_1	913848.AELK01000006_gene2428	0.0	1157.0	COG0556@1|root,COG0556@2|Bacteria,1TPKB@1239|Firmicutes,4HB81@91061|Bacilli,3F3XM@33958|Lactobacillaceae	1239|Firmicutes	L	damaged site, the DNA wraps around one UvrB monomer. DNA wrap is dependent on ATP binding by UvrB and probably causes local melting of the DNA helix, facilitating insertion of UvrB beta-hairpin between the DNA strands. Then UvrB probes one DNA strand for the presence of a lesion. If a lesion is found the UvrA subunits dissociate and the UvrB-DNA preincision complex is formed. This complex is subs…	uvrB	-	-	ko:K03702	ko03420,map03420	-	-	-	ko00000,ko00001,ko03400	-	-	-	Helicase_C,ResIII,UVR,UvrB
102_S11_00947_1	913848.AELK01000096_gene2387	1.15e-117	340.0	COG2364@1|root,COG2364@2|Bacteria,1V8E3@1239|Firmicutes,4HJ08@91061|Bacilli,3F4H9@33958|Lactobacillaceae	1239|Firmicutes	S	Membrane	-	-	-	-	-	-	-	-	-	-	-	-	-
102_S11_00112_1	913848.AELK01000194_gene141	1.61e-223	620.0	COG0012@1|root,COG0012@2|Bacteria,1TPRK@1239|Firmicutes,4H9SQ@91061|Bacilli,3F3TK@33958|Lactobacillaceae	1239|Firmicutes	J	ATPase that binds to both the 70S ribosome and the 50S ribosomal subunit in a nucleotide-independent manner	ychF	GO:0003674,GO:0003824,GO:0005575,GO:0005622,GO:0005623,GO:0005737,GO:0016462,GO:0016787,GO:0016817,GO:0016818,GO:0016887,GO:0017111,GO:0044424,GO:0044464	-	ko:K06942	-	-	-	-	ko00000,ko03009	-	-	-	MMR_HSR1,YchF-GTPase_C
102_S11_01008_1	913848.AELK01000030_gene304	5.73e-276	760.0	COG3579@1|root,COG3579@2|Bacteria,1TRJN@1239|Firmicutes,4HBZ9@91061|Bacilli,3F49B@33958|Lactobacillaceae	1239|Firmicutes	E	Peptidase C1-like family	pepC	GO:0000096,GO:0000098,GO:0003674,GO:0003824,GO:0005575,GO:0005622,GO:0005623,GO:0005737,GO:0006082,GO:0006508,GO:0006520,GO:0006790,GO:0006807,GO:0008150,GO:0008152,GO:0008233,GO:0008234,GO:0009056,GO:0009063,GO:0009636,GO:0009987,GO:0016054,GO:0016787,GO:0019538,GO:0019752,GO:0042221,GO:0043170,GO:0043418,GO:0043436,GO:0044237,GO:0044238,GO:0044248,GO:0044273,GO:0044281,GO:0044282,GO:0044424,GO:…	3.4.22.40	ko:K01372	-	-	-	-	ko00000,ko01000,ko01002	-	-	-	Peptidase_C1_2
102_S11_01184_1	913848.AELK01000198_gene208	3.5e-88	266.0	COG3764@1|root,COG3764@2|Bacteria,1V83Z@1239|Firmicutes,4HJV9@91061|Bacilli,3F54V@33958|Lactobacillaceae	1239|Firmicutes	M	sortase family	srtA	-	3.4.22.70	ko:K07284	-	-	-	-	ko00000,ko01000,ko01002,ko01011	-	-	-	Sortase
102_S11_00103_1	797515.HMPREF9103_02891	2.18e-60	189.0	COG3576@1|root,COG3576@2|Bacteria,1V4U5@1239|Firmicutes,4HXTU@91061|Bacilli,3F6E3@33958|Lactobacillaceae	1239|Firmicutes	S	Pyridoxamine 5'-phosphate oxidase	-	-	-	ko:K07006	-	-	-	-	ko00000	-	-	-	Putative_PNPOx
102_S11_01831_1	913848.AELK01000061_gene2243	2.7e-139	399.0	COG0575@1|root,COG0575@2|Bacteria,1UPNB@1239|Firmicutes,4IV81@91061|Bacilli,3F4AF@33958|Lactobacillaceae	1239|Firmicutes	I	Belongs to the CDS family	cdsA	-	2.7.7.41	ko:K00981	ko00564,ko01100,ko01110,ko04070,map00564,map01100,map01110,map04070	M00093	R01799	RC00002	ko00000,ko00001,ko00002,ko01000	-	-	-	CTP_transf_1
102_S11_01404_1	1114972.AUAW01000023_gene88	1.07e-242	682.0	COG0438@1|root,COG0438@2|Bacteria,1TR6K@1239|Firmicutes,4HGDG@91061|Bacilli,3F4P6@33958|Lactobacillaceae	1239|Firmicutes	M	An N-acetylglucosaminyl transferase that is part of the accessory SecA2 SecY2 system specifically required to export serine-rich repeat cell wall proteins usually encoded upstream in the same operon	tagE	GO:0003674,GO:0003824,GO:0016740,GO:0016757,GO:0016758	2.4.1.52	ko:K00712	-	-	-	-	ko00000,ko01000,ko01003	-	GT4	-	Asp1,Glyco_trans_A_1,Glycos_transf_1
102_S11_01170_1	913848.AELK01000200_gene234	2.54e-220	617.0	COG0141@1|root,COG0141@2|Bacteria,1TPAW@1239|Firmicutes,4H9XK@91061|Bacilli,3F40P@33958|Lactobacillaceae	1239|Firmicutes	E	Catalyzes the sequential NAD-dependent oxidations of L- histidinol to L-histidinaldehyde and then to L-histidine	hisD	GO:0000105,GO:0003674,GO:0003824,GO:0004399,GO:0005575,GO:0005622,GO:0005623,GO:0005737,GO:0005829,GO:0006082,GO:0006520,GO:0006547,GO:0006725,GO:0006807,GO:0008150,GO:0008152,GO:0008652,GO:0009058,GO:0009987,GO:0016053,GO:0016491,GO:0016614,GO:0016616,GO:0018130,GO:0019438,GO:0019752,GO:0034641,GO:0043436,GO:0044237,GO:0044238,GO:0044249,GO:0044281,GO:0044283,GO:0044424,GO:0044444,GO:0044464,GO:…	1.1.1.23	ko:K00013	ko00340,ko01100,ko01110,ko01230,map00340,map01100,map01110,map01230	M00026	R01158,R01163,R03012	RC00099,RC00242,RC00463	ko00000,ko00001,ko00002,ko01000	-	-	iSB619.SA_RS14140,iYO844.BSU34910	Histidinol_dh
102_S11_01655_1	1114972.AUAW01000007_gene2575	1.59e-129	380.0	COG1125@1|root,COG1125@2|Bacteria,1TPV8@1239|Firmicutes,4H9SI@91061|Bacilli,3F55H@33958|Lactobacillaceae	1239|Firmicutes	E	ABC transporter, ATP-binding protein	proV	-	-	ko:K05847	ko02010,map02010	M00209	-	-	ko00000,ko00001,ko00002,ko02000	3.A.1.12	-	-	ABC_tran
102_S11_01458_1	913848.AELK01000248_gene2332	1.47e-54	173.0	COG3731@1|root,COG3731@2|Bacteria,1VG8V@1239|Firmicutes,4HPTF@91061|Bacilli,3F7KY@33958|Lactobacillaceae	1239|Firmicutes	G	PTS system glucitol/sorbitol-specific IIA component	srlB	-	2.7.1.198	ko:K02781	ko00051,ko02060,map00051,map02060	M00280	R05820	RC00017,RC03206	ko00000,ko00001,ko00002,ko01000,ko02000	4.A.4.1	-	-	PTSIIA_gutA
102_S11_02346_1	913848.AELK01000237_gene1626	9.92e-267	733.0	COG0826@1|root,COG0826@2|Bacteria,1TPRE@1239|Firmicutes,4HBEG@91061|Bacilli,3F4CZ@33958|Lactobacillaceae	1239|Firmicutes	O	Peptidase family U32 C-terminal domain	yrrO	-	-	ko:K08303	ko05120,map05120	-	-	-	ko00000,ko00001,ko01000,ko01002	-	-	-	Peptidase_U32,Peptidase_U32_C
102_S11_00016_1	913848.AELK01000205_gene2655	6.71e-54	172.0	COG0511@1|root,COG0511@2|Bacteria,1VH23@1239|Firmicutes,4HQHP@91061|Bacilli,3F7QZ@33958|Lactobacillaceae	1239|Firmicutes	I	first, biotin carboxylase catalyzes the carboxylation of the carrier protein and then the transcarboxylase transfers the carboxyl group to form malonyl-CoA	-	-	-	ko:K02160	ko00061,ko00620,ko00640,ko00720,ko01100,ko01110,ko01120,ko01130,ko01200,ko01212,map00061,map00620,map00640,map00720,map01100,map01110,map01120,map01130,map01200,map01212	M00082,M00376	R00742	RC00040,RC00367	ko00000,ko00001,ko00002	-	-	-	Biotin_lipoyl
102_S11_00395_1	220668.lp_3393	2.05e-143	413.0	COG1073@1|root,COG1073@2|Bacteria,1TQYU@1239|Firmicutes,4HC4H@91061|Bacilli,3F43H@33958|Lactobacillaceae	1239|Firmicutes	D	Alpha beta	ybcH	-	-	ko:K06889	-	-	-	-	ko00000	-	-	-	DLH,FSH1,Hydrolase_4
102_S11_01946_1	913848.AELK01000183_gene935	5.03e-50	161.0	COG2739@1|root,COG2739@2|Bacteria,1VEGP@1239|Firmicutes,4HKK6@91061|Bacilli,3F7FG@33958|Lactobacillaceae	1239|Firmicutes	S	Might take part in the signal recognition particle (SRP) pathway. This is inferred from the conservation of its genetic proximity to ftsY ffh. May be a regulatory protein	ylxM	GO:0003674,GO:0008150,GO:0030234,GO:0030695,GO:0050790,GO:0060589,GO:0065007,GO:0065009,GO:0098772	-	ko:K09787	-	-	-	-	ko00000	-	-	-	UPF0122
102_S11_01772_1	1123307.KB904396_gene172	2.43e-78	248.0	COG0463@1|root,COG0463@2|Bacteria,1V7IQ@1239|Firmicutes,4HK7R@91061|Bacilli	1239|Firmicutes	M	Glycosyltransferase, group 2 family protein	rgpB	-	-	ko:K12997	-	-	-	-	ko00000,ko01000,ko01003,ko01005	-	GT2	-	Glycos_transf_2
102_S11_00485_1	913848.AELK01000052_gene2574	1.07e-191	535.0	COG4974@1|root,COG4974@2|Bacteria,1TPQB@1239|Firmicutes,4HARA@91061|Bacilli,3F44K@33958|Lactobacillaceae	1239|Firmicutes	D	Belongs to the 'phage' integrase family. XerC subfamily	xerC	-	-	ko:K03733,ko:K04763	-	-	-	-	ko00000,ko03036	-	-	-	Phage_int_SAM_1,Phage_integrase
102_S11_00468_1	913848.AELK01000054_gene2316	3.01e-295	824.0	COG0488@1|root,COG0488@2|Bacteria,1TPAX@1239|Firmicutes,4H9TK@91061|Bacilli,3FC7W@33958|Lactobacillaceae	1239|Firmicutes	S	ABC transporter, ATP-binding protein	yfmR	-	-	ko:K15738	-	-	-	-	ko00000,ko02000	3.A.1.120.6	-	-	ABC_tran,ABC_tran_CTD,ABC_tran_Xtn
102_S11_02302_1	913848.AELK01000181_gene968	4.1e-219	614.0	COG4100@1|root,COG4100@2|Bacteria,1TQ88@1239|Firmicutes,4HAF5@91061|Bacilli,3F3PU@33958|Lactobacillaceae	1239|Firmicutes	P	aluminum resistance	ynbB	GO:0003674,GO:0003824,GO:0003962,GO:0004123,GO:0016740,GO:0016765,GO:0016829,GO:0016846	-	-	-	-	-	-	-	-	-	-	Met_gamma_lyase
102_S11_01919_1	913848.AELK01000126_gene2048	9.58e-98	289.0	COG0632@1|root,COG0632@2|Bacteria,1V3KF@1239|Firmicutes,4HHI5@91061|Bacilli,3F42W@33958|Lactobacillaceae	1239|Firmicutes	L	The RuvA-RuvB complex in the presence of ATP renatures cruciform structure in supercoiled DNA with palindromic sequence, indicating that it may promote strand exchange reactions in homologous recombination. RuvAB is a helicase that mediates the Holliday junction migration by localized denaturation and reannealing. RuvA stimulates, in the presence of DNA, the weak ATPase activity of RuvB	ruvA	-	3.6.4.12	ko:K03550	ko03440,map03440	-	-	-	ko00000,ko00001,ko01000,ko03400	-	-	-	HHH_5,RuvA_C,RuvA_N
102_S11_01064_1	913848.AELK01000236_gene1611	0.0	1303.0	COG0480@1|root,COG0480@2|Bacteria,1TPF9@1239|Firmicutes,4HAB8@91061|Bacilli,3F3JR@33958|Lactobacillaceae	1239|Firmicutes	J	Catalyzes the GTP-dependent ribosomal translocation step during translation elongation. During this step, the ribosome changes from the pre-translocational (PRE) to the post- translocational (POST) state as the newly formed A-site-bound peptidyl-tRNA and P-site-bound deacylated tRNA move to the P and E sites, respectively. Catalyzes the coordinated movement of the two tRNA molecules, the mRNA and…	fusA	-	-	ko:K02355	-	-	-	-	ko00000,ko03012,ko03029	-	-	-	EFG_C,EFG_II,EFG_IV,GTP_EFTU,GTP_EFTU_D2
102_S11_01533_1	913848.AELK01000162_gene1445	0.0	1175.0	COG0210@1|root,COG0210@2|Bacteria,1TPSU@1239|Firmicutes,4HB12@91061|Bacilli,3F400@33958|Lactobacillaceae	1239|Firmicutes	L	ATP-dependent DNA helicase	pcrA	-	3.6.4.12	ko:K03657	ko03420,ko03430,map03420,map03430	-	-	-	ko00000,ko00001,ko01000,ko03400	-	-	-	UvrD-helicase,UvrD_C
102_S11_02197_1	1423816.BACQ01000026_gene897	8.67e-119	345.0	COG2357@1|root,COG2357@2|Bacteria,1TQ2F@1239|Firmicutes,4HA3Q@91061|Bacilli,3F452@33958|Lactobacillaceae	1239|Firmicutes	S	RelA SpoT domain protein	yjbM	GO:0003674,GO:0003824,GO:0005575,GO:0005618,GO:0005623,GO:0005886,GO:0006139,GO:0006163,GO:0006725,GO:0006753,GO:0006793,GO:0006796,GO:0006807,GO:0006950,GO:0008150,GO:0008152,GO:0008728,GO:0008893,GO:0009116,GO:0009117,GO:0009119,GO:0009150,GO:0009259,GO:0009605,GO:0009987,GO:0009991,GO:0015969,GO:0016020,GO:0016740,GO:0016772,GO:0016778,GO:0016787,GO:0016788,GO:0016794,GO:0019637,GO:0019693,GO:…	2.7.6.5	ko:K07816	ko00230,map00230	-	R00429	RC00002,RC00078	ko00000,ko00001,ko01000	-	-	-	RelA_SpoT
102_S11_00605_1	913848.AELK01000039_gene1581	6.59e-74	227.0	COG0494@1|root,COG0494@2|Bacteria,1V6F5@1239|Firmicutes,4HII9@91061|Bacilli,3F53J@33958|Lactobacillaceae	1239|Firmicutes	L	ADP-ribose pyrophosphatase	nudF	-	3.6.1.13	ko:K01515	ko00230,map00230	-	R01054	RC00002	ko00000,ko00001,ko01000	-	-	iSB619.SA_RS07540,iYO844.BSU23610	NUDIX
102_S11_00956_1	349123.Lreu23DRAFT_4177	3.02e-114	330.0	COG0602@1|root,COG0602@2|Bacteria,1V1HG@1239|Firmicutes,4HGJ9@91061|Bacilli,3F46H@33958|Lactobacillaceae	1239|Firmicutes	O	Activation of anaerobic ribonucleoside-triphosphate reductase under anaerobic conditions by generation of an organic free radical, using S-adenosylmethionine and reduced flavodoxin as cosubstrates to produce 5'-deoxy-adenosine	nrdG	-	1.97.1.4	ko:K04068	-	-	R04710	-	ko00000,ko01000	-	-	-	Fer4_12,Radical_SAM
102_S11_00177_1	913848.AELK01000028_gene418	1.18e-271	749.0	COG1109@1|root,COG1109@2|Bacteria,1TP1X@1239|Firmicutes,4HB16@91061|Bacilli,3F3W5@33958|Lactobacillaceae	1239|Firmicutes	G	Catalyzes the conversion of glucosamine-6-phosphate to glucosamine-1-phosphate	glmM	-	5.4.2.10	ko:K03431	ko00520,ko01100,ko01130,map00520,map01100,map01130	-	R02060	RC00408	ko00000,ko00001,ko01000	-	-	iSB619.SA_RS11275	PGM_PMM_I,PGM_PMM_II,PGM_PMM_III,PGM_PMM_IV
102_S11_02310_1	575594.ACOH01000003_gene857	1.18e-24	92.4	COG0267@1|root,COG0267@2|Bacteria,1VEJ4@1239|Firmicutes,4HNIM@91061|Bacilli,3F828@33958|Lactobacillaceae	1239|Firmicutes	J	Belongs to the bacterial ribosomal protein bL33 family	rpmG	-	-	ko:K02913	ko03010,map03010	M00178	-	-	br01610,ko00000,ko00001,ko00002,ko03011	-	-	-	Ribosomal_L33
102_S11_01166_1	913848.AELK01000200_gene238	2.69e-142	405.0	COG0107@1|root,COG0107@2|Bacteria,1TP0W@1239|Firmicutes,4HAAM@91061|Bacilli,3F3XV@33958|Lactobacillaceae	1239|Firmicutes	E	IGPS catalyzes the conversion of PRFAR and glutamine to IGP, AICAR and glutamate. The HisF subunit catalyzes the cyclization activity that produces IGP and AICAR from PRFAR using the ammonia provided by the HisH subunit	hisF	GO:0000107,GO:0003674,GO:0003824,GO:0016740,GO:0016757,GO:0016763	-	ko:K02500	ko00340,ko01100,ko01110,ko01230,map00340,map01100,map01110,map01230	M00026	R04558	RC00010,RC01190,RC01943	ko00000,ko00001,ko00002,ko01000	-	-	iHN637.CLJU_RS05755,iSB619.SA_RS14115	His_biosynth
102_S11_00240_1	913848.AELK01000005_gene1183	3.09e-174	502.0	COG4098@1|root,COG4098@2|Bacteria,1TPZE@1239|Firmicutes,4HB00@91061|Bacilli,3F3TQ@33958|Lactobacillaceae	1239|Firmicutes	L	Helicase C-terminal domain protein	comFA	GO:0003674,GO:0003678,GO:0003824,GO:0004003,GO:0004386,GO:0006139,GO:0006259,GO:0006260,GO:0006261,GO:0006268,GO:0006270,GO:0006281,GO:0006302,GO:0006310,GO:0006725,GO:0006807,GO:0006950,GO:0006974,GO:0006996,GO:0008026,GO:0008094,GO:0008150,GO:0008152,GO:0009058,GO:0009059,GO:0009987,GO:0016043,GO:0016462,GO:0016787,GO:0016817,GO:0016818,GO:0016887,GO:0017111,GO:0032392,GO:0032508,GO:0033554,GO:…	-	ko:K02240	-	M00429	-	-	ko00000,ko00002,ko02044	3.A.11.1	-	-	DEAD,Helicase_C,ResIII
102_S11_00619_1	913848.AELK01000040_gene1507	2.49e-195	549.0	COG0707@1|root,COG0707@2|Bacteria,1TQFT@1239|Firmicutes,4HBAQ@91061|Bacilli,3F4FW@33958|Lactobacillaceae	1239|Firmicutes	M	Cell wall formation. Catalyzes the transfer of a GlcNAc subunit on undecaprenyl-pyrophosphoryl-MurNAc-pentapeptide (lipid intermediate I) to form undecaprenyl-pyrophosphoryl-MurNAc- (pentapeptide)GlcNAc (lipid intermediate II)	murG	-	2.4.1.227	ko:K02563	ko00550,ko01100,ko01502,ko04112,map00550,map01100,map01502,map04112	-	R05032,R05662	RC00005,RC00049	ko00000,ko00001,ko01000,ko01011	-	GT28	-	Glyco_tran_28_C,Glyco_transf_28
102_S11_00933_1	60520.HR47_05895	2.96e-210	596.0	COG2368@1|root,COG2368@2|Bacteria,1TQ70@1239|Firmicutes,4HA4I@91061|Bacilli,3F5BC@33958|Lactobacillaceae	1239|Firmicutes	Q	4-hydroxyphenylacetate	hpaH	-	1.14.14.8,1.14.14.9	ko:K00483,ko:K16901	ko00350,ko00380,ko01120,ko01220,map00350,map00380,map01120,map01220	-	R02698,R03299,R09517	RC00046	ko00000,ko00001,ko01000	-	-	-	HpaB,HpaB_N
102_S11_01801_1	913848.AELK01000244_gene1343	4.26e-45	146.0	COG4466@1|root,COG4466@2|Bacteria,1VEQM@1239|Firmicutes,4HKF8@91061|Bacilli,3F7D3@33958|Lactobacillaceae	1239|Firmicutes	S	Biofilm formation stimulator VEG	veg	-	-	-	-	-	-	-	-	-	-	-	VEG
102_S11_01461_1	913848.AELK01000248_gene2335	7.66e-74	225.0	COG4578@1|root,COG4578@2|Bacteria,1VHYU@1239|Firmicutes,4HP9S@91061|Bacilli,3F7F5@33958|Lactobacillaceae	1239|Firmicutes	K	Glucitol operon activator protein (GutM)	srlM1	-	-	ko:K02466	-	-	-	-	ko00000	-	-	-	GutM
102_S11_00555_1	913848.AELK01000065_gene1322	1.98e-125	363.0	COG1349@1|root,COG1349@2|Bacteria,1TSF8@1239|Firmicutes,4HDT9@91061|Bacilli,3F3JB@33958|Lactobacillaceae	1239|Firmicutes	K	DeoR C terminal sensor domain	fruR	-	-	ko:K03436	-	-	-	-	ko00000,ko03000	-	-	-	DeoRC,HTH_DeoR
102_S11_00353_1	913848.AELK01000179_gene2109	3.25e-112	329.0	COG0500@1|root,COG2226@2|Bacteria,1TQUF@1239|Firmicutes,4HD2W@91061|Bacilli,3F4KM@33958|Lactobacillaceae	1239|Firmicutes	Q	Methyltransferase	yqeM	-	-	-	-	-	-	-	-	-	-	-	Methyltransf_25
102_S11_01641_1	1444306.JFZC01000009_gene1908	1.15e-223	629.0	COG1114@1|root,COG1114@2|Bacteria,1TQIS@1239|Firmicutes,4HAKA@91061|Bacilli	1239|Firmicutes	E	Component of the transport system for branched-chain amino acids	brnQ	GO:0003333,GO:0003674,GO:0005215,GO:0005304,GO:0005342,GO:0005575,GO:0005623,GO:0005886,GO:0006810,GO:0006811,GO:0006812,GO:0006820,GO:0006855,GO:0006865,GO:0008150,GO:0008324,GO:0008509,GO:0008514,GO:0015075,GO:0015171,GO:0015175,GO:0015179,GO:0015188,GO:0015190,GO:0015238,GO:0015318,GO:0015658,GO:0015711,GO:0015803,GO:0015804,GO:0015807,GO:0015818,GO:0015820,GO:0015829,GO:0015849,GO:0015893,GO:…	-	ko:K03311	-	-	-	-	ko00000	2.A.26	-	-	Branch_AA_trans
102_S11_01220_1	278197.PEPE_1454	3.59e-223	625.0	COG2233@1|root,COG2233@2|Bacteria,1TNZZ@1239|Firmicutes,4HBAM@91061|Bacilli,3F3Y7@33958|Lactobacillaceae	1239|Firmicutes	F	xanthine permease	pbuX	GO:0003674,GO:0005215,GO:0005345,GO:0005575,GO:0005623,GO:0005886,GO:0005887,GO:0006810,GO:0006863,GO:0008150,GO:0015205,GO:0015851,GO:0016020,GO:0016021,GO:0022857,GO:0031224,GO:0031226,GO:0042906,GO:0042907,GO:0044425,GO:0044459,GO:0044464,GO:0051179,GO:0051234,GO:0055085,GO:0071702,GO:0071705,GO:0071944,GO:0072530,GO:1904823	-	ko:K03458,ko:K16169	-	-	-	-	ko00000,ko02000	2.A.40,2.A.40.3.1	-	iSB619.SA_RS02140	Xan_ur_permease
102_S11_01814_1	913848.AELK01000024_gene697	1.53e-68	215.0	COG3343@1|root,COG3343@2|Bacteria,1V6WX@1239|Firmicutes,4HIUK@91061|Bacilli,3F55D@33958|Lactobacillaceae	1239|Firmicutes	K	Participates in both the initiation and recycling phases of transcription. In the presence of the delta subunit, RNAP displays an increased specificity of transcription, a decreased affinity for nucleic acids, and an increased efficiency of RNA synthesis because of enhanced recycling	rpoE	GO:0003674,GO:0003824,GO:0003899,GO:0006139,GO:0006351,GO:0006725,GO:0006807,GO:0008150,GO:0008152,GO:0009058,GO:0009059,GO:0009987,GO:0010467,GO:0016070,GO:0016740,GO:0016772,GO:0016779,GO:0018130,GO:0019438,GO:0032774,GO:0034062,GO:0034641,GO:0034645,GO:0034654,GO:0043170,GO:0044237,GO:0044238,GO:0044249,GO:0044260,GO:0044271,GO:0046483,GO:0071704,GO:0090304,GO:0097659,GO:0097747,GO:0140098,GO:…	-	ko:K03048	ko00230,ko00240,ko01100,ko03020,map00230,map00240,map01100,map03020	M00183	R00435,R00441,R00442,R00443	RC02795	br01611,ko00000,ko00001,ko00002,ko03021,ko03400	-	-	-	HARE-HTH
102_S11_02208_1	913848.AELK01000180_gene942	9.42e-155	442.0	COG0706@1|root,COG0706@2|Bacteria,1TSDN@1239|Firmicutes,4HCC8@91061|Bacilli,3F3P3@33958|Lactobacillaceae	1239|Firmicutes	U	Required for the insertion and or proper folding and or complex formation of integral membrane proteins into the membrane. Involved in integration of membrane proteins that insert both dependently and independently of the Sec translocase complex, as well as at least some lipoproteins	yidC	-	-	ko:K03217	ko02024,ko03060,ko03070,map02024,map03060,map03070	M00335	-	-	ko00000,ko00001,ko00002,ko02044,ko03029	2.A.9	-	-	60KD_IMP
[truncated: 736 more rows]

## Sheet: Total
-	60	3.50672
C	80	4.67563
D	33	1.9287
E	160	9.35126
F	99	5.78609
G	91	5.31853
H	59	3.44828
I	38	2.22092
J	161	9.4097
K	136	7.94857
L	106	6.19521
M	92	5.37697
N	9	0.526008
O	43	2.51315
P	92	5.37697
Q	14	0.818235
S	334	19.5207
T	40	2.33781
U	44	2.5716
V	20	1.16891
	1711	100
