# Supplementary material for: Genomic Analysis and In Vitro Investigation of the Hop Resistance Phenotype of Two Novel Loigolactobacillus backii Strains, Isolated from Spoiled Beer
Source: Microorganisms. 2023 Jan 20;11(2):280. doi: 10.3390/microorganisms11020280 (PMC9967799; doi:10.3390/microorganisms11020280)
Supplement: Supplementary file 1 [file microorganisms-11-00280-s001.zip › Supplementary Table S4.xlsx]

## Sheet: KKP 3566
group	function (roary + prokka)	function (local blast)	function (blastp)	hit (WP)
102_S11_02484_1 group_313	hypothetical	hypothetical
102_S11_02562_1 group_34	hypothetical protein	hypothetical, Mobilization protein A	Mobilization protein A	https://www.ncbi.nlm.nih.gov/protein/WP_203640174.1?report=genbank&log$=prottop&blast_rank=1&RID=ZSD8TMA6013
>102_S11_02110_1 group_40	hypothetical protein	DNA topoisomerase 3	DNA topoisomerase 3	https://www.ncbi.nlm.nih.gov/protein/KRO11803.1?report=genbank&log$=prottop&blast_rank=1&RID=ZSDA8NYW01R
102_S11_01978_1 group_14	hypothetical protein	hypothetical protein	replication protein	https://www.ncbi.nlm.nih.gov/protein/GEK28732.1?report=genbank&log$=prottop&blast_rank=1&RID=ZSDPSNHS01R
102_S11_01697_1 group_295	Putative transposase InsK	Putative transposase InsK	transposase/integrase	https://www.ncbi.nlm.nih.gov/protein/WP_046038796.1?report=genbank&log$=prottop&blast_rank=1&RID=ZSDRGP5X01R
102_S11_00977_1 group_242	IS256 family transposase ISEf1	IS256 family transposase ISEf1	IS256 family transposase	https://www.ncbi.nlm.nih.gov/protein/WP_068377165.1?report=genbank&log$=prottop&blast_rank=1&RID=ZSEFZZZ7013
102_S11_01685_1 group_1159	hypothetical protein	hypothetical protein	hyp, ABC transporter, DUF1345 domain
102_S11_01963_1 group_308	IS256 family transposase IS1310	IS256 family transposase IS1310	IS256 family transposase	https://www.ncbi.nlm.nih.gov/protein/WP_046040750.1?report=genbank&log$=prottop&blast_rank=1&RID=ZSEGC3CD016
102_S11_02563_1 group_655	DNA topoisomerase 3	DNA topoisomerase 3	DNA topoisomerase	https://www.ncbi.nlm.nih.gov/protein/WP_100212902.1?report=genbank&log$=prottop&blast_rank=1&RID=ZSEGX1AE01R
102_S11_01964_1 group_309	IS256 family transposase IS1310	IS256 family transposase IS1310
102_S11_02401_1 group_351	Anthranilate synthase component 1	Anthranilate synthase component 1 (1 hit Isochorismate synthase MenF)	anthranilate synthase component I family protein	https://www.ncbi.nlm.nih.gov/protein/WP_068226171.1?report=genbank&log$=prottop&blast_rank=1&RID=ZWEBN8AW01R
102_S11_02259_1 group_338	hypothetical protein	hypothetical protein	bifunctional DNA primase/polymerase	https://www.ncbi.nlm.nih.gov/protein/WP_100071388.1?report=genbank&log$=prottop&blast_rank=1&RID=ZWEC0UJ401R
102_S11_02482_1 group_32	hypothetical protein	hypothetical protein	MobA/MobL family protein	https://www.ncbi.nlm.nih.gov/protein/WP_100071692.1?report=genbank&log$=prottop&blast_rank=73&RID=ZWECFMDV01R
102_S11_02483_1 group_1210	hypothetical protein	hypothetical protein	hypothetical protein	https://www.ncbi.nlm.nih.gov/protein/KRN43396.1?report=genbank&log$=prottop&blast_rank=1&RID=ZWECYUSR01R

## Sheet: LP 3565
group	function (roary + prokka)	function (local blast)	function (blastp)	hit (WP)
103_S9_02563_1 group_1360	hypothetical protein	hypothetical protein	RepB family protein	https://www.ncbi.nlm.nih.gov/protein/WP_065937735.1?report=genbank&log$=prottop&blast_rank=1&RID=ZWFGCUSM01R
103_S9_02604_1 group_1369	family transposase IS1310	family transposase IS1310	IS256 family transposase	https://www.ncbi.nlm.nih.gov/protein/WP_068222179.1?report=genbank&log$=prottop&blast_rank=1&RID=ZWFTG7HB01R
103_S9_02618_1 group_1378	Putative universal stress protein	Putative universal stress protein	universal stress protein	https://www.ncbi.nlm.nih.gov/protein/WP_068281335.1?report=genbank&log$=prottop&blast_rank=1&RID=ZWFTS6Y201R
103_S9_02615_1 group_666	hypothetical protein	hypothetical protein	hypothetical protein	https://www.ncbi.nlm.nih.gov/protein/WP_054712554.1?report=genbank&log$=prottop&blast_rank=1&RID=ZWFTZFHZ01R
103_S9_02614_1 group_112	ISL3 family transposase IS1165	ISL3 family transposase IS1165	ISL3 family transposase	https://www.ncbi.nlm.nih.gov/protein/WP_100071682.1?report=genbank&log$=prottop&blast_rank=4&RID=ZWFUDS4B01R
103_S9_02606_1 group_1371	hypothetical protein	hypothetical protein	nickase (plasmid), MobA/MobL family protein, partial, TraA-like nicking enzyme (plasmid)	https://www.ncbi.nlm.nih.gov/protein/QLE67760.1?report=genbank&log$=prottop&blast_rank=1&RID=ZWFUPVDF01R
103_S9_02263_1 group_669	hypothetical protein	hypothetical protein	hypothetical protein	https://www.ncbi.nlm.nih.gov/protein/WP_050894606.1?report=genbank&log$=prottop&blast_rank=1&RID=ZWGPFPF501R
103_S9_00745_1 group_1352	NO SIGNIFICANT SIMILARITY FOUND!
103_S9_02543_1 group_41	hypothetical protein	hypothetical protein, DNA topoisomerase 3	hyp, dna topoisomerase, type IA DNA topoisomerase	https://www.ncbi.nlm.nih.gov/protein/KRO11803.1?report=genbank&log$=prottop&blast_rank=1&RID=ZWGPXMAJ01R
103_S9_02608_1 group_1372	hypothetical protein	hypothetical protein	hypothetical protein AYR52_12210 (plasmid), DUF262 domain-containing protein	https://www.ncbi.nlm.nih.gov/protein/ANK61115.1?report=genbank&log$=prottop&blast_rank=1&RID=ZWGR9SCE01R
103_S9_02099_1 group_337	hypothetical protein	hypothetical protein	bifunctional DNA primase/polymerase	https://www.ncbi.nlm.nih.gov/protein/WP_100071388.1?report=genbank&log$=prottop&blast_rank=1&RID=ZWGRRSNZ01R
103_S9_00522_1 group_1351	hypothetical protein	hypothetical protein (no other hits)	MAG TPA: hypothetical protein [Siphoviridae sp.]	https://www.ncbi.nlm.nih.gov/protein/DAG07274.1?report=genbank&log$=prottop&blast_rank=1&RID=ZWGRXY3H01R
103_S9_02623_1 group_1380	hypothetical protein	hypothetical protein	AraC family transcriptional regulator (plasmid)	https://www.ncbi.nlm.nih.gov/protein/ANK63711.1?report=genbank&log$=prottop&blast_rank=29&RID=ZWGS9J7201R
103_S9_02493_1 group_64	IS30 family transposase ISLpl1	IS30 family transposase ISLpl1	Transposase, IS30 family	https://www.ncbi.nlm.nih.gov/protein/RNE25124.1?report=genbank&log$=prottop&blast_rank=1&RID=ZWGSSEX301R
103_S9_02592_1 group_1367	hypothetical protein	hypothetical protein	hypothetical protein	https://www.ncbi.nlm.nih.gov/protein/WP_068281054.1?report=genbank&log$=prottop&blast_rank=1&RID=ZWGTEEE401R
103_S9_02543_1 group_41	hypothetical protein	hypothetical protein	hypothetical protein, DNA topoisomerase	https://www.ncbi.nlm.nih.gov/protein/WP_191982886.1?report=genbank&log$=prottop&blast_rank=2&RID=ZWHZ8C3H013
103_S9_02608_1 group_1372	hypothetical protein	hypothetical protein	hypothetical protein, DUF262 domain-containing protein	https://www.ncbi.nlm.nih.gov/protein/ANK61115.1?report=genbank&log$=prottop&blast_rank=1&RID=ZWHZK5U2013
103_S9_02099_1 group_337	hypothetical protein	hypothetical protein	bifunctional DNA primase/polymerase	https://www.ncbi.nlm.nih.gov/protein/WP_100071388.1?report=genbank&log$=prottop&blast_rank=1&RID=ZWHZUHFT013
103_S9_02493_1 group_64	IS30 family transposase ISLpl1	IS30 family transposase ISLpl1	Transposase, IS30 family	https://www.ncbi.nlm.nih.gov/protein/RNE25124.1?report=genbank&log$=prottop&blast_rank=1&RID=ZWJ8VRWX013
103_S9_02592_1 group_1367	hypothetical protein	hypothetical protein	hypothetical protein	https://www.ncbi.nlm.nih.gov/protein/WP_068281054.1?report=genbank&log$=prottop&blast_rank=1&RID=ZWJ983P7016
103_S9_02265_1 group_1356	hypothetical protein	hypothetical protein	Fic family protein	https://www.ncbi.nlm.nih.gov/protein/WP_068479145.1?report=genbank&log$=prottop&blast_rank=1&RID=ZWJ9E2A9016
103_S9_02609_1 group_1373	hypothetical protein	hypothetical protein	HNH endonuclease family protein, hypothetical protein AYR52_12215 (plasmid)	https://www.ncbi.nlm.nih.gov/protein/WP_227002053.1?report=genbank&log$=prottop&blast_rank=1&RID=ZWJ9VM9V016
103_S9_02619_1 group_299	Putative transposase InsK for insertion sequence element IS150	transposase	IS3 family transposase	https://www.ncbi.nlm.nih.gov/protein/AHJ32441.1?report=genbank&log$=prottop&blast_rank=1&RID=ZWJA8K7B016
103_S9_01340_1 group_731	IS3 family transposase ISBce13	IS3 family transposase ISBce13	IS3 family transposase	https://www.ncbi.nlm.nih.gov/protein/WP_068279699.1?report=genbank&log$=prottop&blast_rank=1&RID=ZWJAZZ4U016
103_S9_02611_1 group_1375	hypothetical protein	hypothetical protein	YfhO family protein	https://www.ncbi.nlm.nih.gov/protein/WP_125981719.1?report=genbank&log$=prottop&blast_rank=1&RID=ZWJAWRWU016
103_S9_02565_1 group_1362	hypothetical protein	hypothetical protein, Chromosomepartitioning ATPase Soj	AAA family ATPase	https://www.ncbi.nlm.nih.gov/protein/WP_015474642.1?report=genbank&log$=prottop&blast_rank=1&RID=ZWJBGFRJ016
103_S9_02564_1 group_1361	hypothetical protein	hypothetical protein	conserved hypothetical protein (plasmid), DUF5388 domain-containing protein	https://www.ncbi.nlm.nih.gov/protein/BAN08065.1?report=genbank&log$=prottop&blast_rank=1&RID=ZXE28YW601R
103_S9_00979_1 group_3029	hypothetical protein	hypothetical protein	transposase	https://www.ncbi.nlm.nih.gov/protein/WP_017866964.1?report=genbank&log$=prottop&blast_rank=2&RID=ZWJC3GMD016
103_S9_02264_1 group_1355	hypothetical protein	hypothetical protein	hypothetical protein	https://www.ncbi.nlm.nih.gov/protein/WP_075141395.1?report=genbank&log$=prottop&blast_rank=1&RID=ZXE0EEFJ013
103_S9_02317_1 group_352	Anthranilate synthase component 1	Anthranilate synthase component 1	anthranilate synthase component I family protein	https://www.ncbi.nlm.nih.gov/protein/WP_068226171.1?report=genbank&log$=prottop&blast_rank=1&RID=ZXE0ND9001R
103_S9_02622_1 group_1379	hypothetical protein	hypothetical protein	DUF262 domain-containing protein	https://www.ncbi.nlm.nih.gov/protein/WP_068226454.1?report=genbank&log$=prottop&blast_rank=1&RID=ZXE0XFTW01R
103_S9_02596_1 group_1368	IS66 family transposase ISCce5	IS66 family transposase ISCce5	IS66 family transposase	https://www.ncbi.nlm.nih.gov/protein/WP_156521550.1?report=genbank&log$=prottop&blast_rank=1&RID=ZXE1470K01R
103_S9_00980_1 group_1353	NO SIGNIFICANT SIMILARITY FOUND!
103_S9_02613_1 group_1377	IS110 family transposase ISSpn10	IS110 family transposase ISSpn10	transposase	https://www.ncbi.nlm.nih.gov/protein/KRL72323.1?report=genbank&log$=prottop&blast_rank=1&RID=ZXEJXN7M01R
103_S9_02610_1 def_2	Peptide deformylase	Peptide deformylase	Peptide deformylase	https://www.ncbi.nlm.nih.gov/protein/WP_100071536.1?report=genbank&log$=prottop&blast_rank=2&RID=ZXEKSY7C01R
103_S9_02318_1 group_1357	hypothetical protein	hypothetical protein	DUF536 domain-containing protein	https://www.ncbi.nlm.nih.gov/protein/WP_168177790.1?report=genbank&log$=prottop&blast_rank=1&RID=ZXEKZ42J01R
